# Supplementary material for: A molecular view of the normal human thyroid structure and function reconstructed from its reference transcriptome map
Source: BMC Genomics. 2017 Sep 18;18:739. doi: 10.1186/s12864-017-4049-z (PMC5604164; doi:10.1186/s12864-017-4049-z)
Supplement: Supplementary file 3 — List of 27,275 loci of the whole normal thyroid transcriptome map. Loci are sorted in decreasing order of expression value. N/A = not available in the Gene database (http://www.ncbi.nlm.nih.gov/gene) when the analysis was performed. (XLS 3372 kb) [file 12864_2017_4049_MOESM3_ESM.xls]

## Sheet: Sheet1
Additional file 3: Table S3. List of 27,275 loci of the whole normal thyroid transcriptome map. Loci are sorted in decreasing order of expression value. N/A= not available in the Gene database (http://www.ncbi.nlm.nih.gov/gene) when the analysis was performed.
Gene name	Chr	Location	Value A	Data points A	SD as % of Expression A
Hs.732685	chr11	N/A	10763.9	11	23.1228
TG	chr8	8q24	8662.34	33	33.1409
GALNT4	chr12	12q21.33	6430.38	2	38.4149
Hs.713770	chrX	N/A	6091.38	3	29.0212
RPL41	chr12	12q13	5903.29	32	51.1548
TPT1	chr13	13q14	5743.83	101	42.1147
EEF1A1	chr6	6q14.1	5537.45	106	59.8053
Hs.731449	chr8	N/A	5402.36	3	12.6776
RPS27	chr1	1q21	5009.83	23	36.1583
RPL23A	chr17	17q11.2	3980.22	99	59.356
GPX3	chr5	5q23	3861.46	59	65.0964
RPS18	chr6	6p21.3	3820.06	26	42.9964
RPL13A	chr19	19q13.3	3656.18	110	48.916
RPL3	chr22	22q13	3599.68	103	36.7786
ACTG1	chr17	17q25	3583.46	180	29.0635
RPL39	chrX	Xq24	3478.07	28	53.6342
RPLP0	chr12	12q24.2	3340.82	76	23.4047
RPL9	chr4	4p13	3308.02	27	40.9797
RPS29	chr14	14q	3177.56	28	33.8268
FLJ40448	chr16	16q24.3	3176.05	3	6.00404
RPS20	chr8	8q12	3162.79	47	50.0549
MT2A	chr16	16q13	2988.57	20	45.3469
B2M	chr15	15q21-q22.2	2988.28	112	64.2225
RPS3	chr11	11q13.3-q13.5	2975.55	22	37.2113
RPLP1	chr15	15q22	2946.07	38	91.8272
RPL8	chr8	8q24.3	2873.6	33	63.5474
RPL37A	chr2	2q35	2822.8	128	86.1257
RPS11	chr19	19q13.3	2813.86	51	87.5343
RPS4X	chrX	Xq13.1	2813.75	71	74.6407
RPS3A	chr4	4q31.2-q31.3	2772.33	62	84.3329
MT1F	chr16	16q13	2755.18	41	39.0074
RPL32	chr3	3p25-p24	2751.72	25	49.9153
TFF3	chr21	21q22.3	2726.93	36	78.8199
RPS2	chr16	16p13.3	2670.74	80	50.3136
EEF1G	chr11	11q12.3	2654.3	65	39.8335
RPL24	chr3	3q12	2627.02	45	43.8598
RPS17L	chr15	N/A	2594.33	48	35.1772
EEF2	chr19	19p13.3	2586.98	48	50.4156
PEBP1	chr12	12q24.23	2566.25	59	67.2601
RPS6	chr9	9p21	2565.81	80	62.8425
RPS13	chr11	11p15	2541.37	38	30.5553
RPS23	chr5	5q14.2	2496.57	39	86.1929
Hs.593027	chr11	N/A	2428.14	11	41.327
RPS25	chr11	11q23.3	2428.06	36	60.0293
RPS10	chr6	6p21.31	2388.26	95	89.1039
PTMA	chr2	2q37.1	2362.08	90	74.5325
MT1E	chr16	16q13	2356.9	23	52.7624
ACTB	chr7	7p22	2338.95	140	63.4994
MTCH1	chr6	6p21.2	2335.45	31	39.1425
RPL7A	chr9	9q34	2329.46	65	62.3676
Hs.736281	chr11	N/A	2288.28	11	24.5879
MIF	chr22	22q11.23	2285.24	31	114.672
SNORD23	chr19	19q13.32	2276.53	8	32.8075
NGFRAP1	chrX	Xq22.2	2260.77	23	46.6273
TPO	chr2	2p25	2245.11	35	54.5729
HBA2	chr16	16p13.3	2229.93	21	45.4765
STATH	chr4	4q13.3	2224.34	33	150.283
RPL27A	chr11	11p15	2217.34	73	110.689
FTL	chr19	19q13.33	2197.33	56	74.7833
AMY2A	chr1	1p21	2192.87	8	95.6931
MALAT1	chr11	11q13.1	2180.86	110	85.7251
VIM	chr10	10p13	2179.39	44	76.4578
GNAS	chr20	20q13.3	2170.28	206	105.769
MRFAP1	chr4	4p16.1	2164.82	32	40.0362
RPS24	chr10	10q22	2163.31	52	78.5534
RPL19	chr17	17q12	2160.9	25	30.4046
CTSB	chr8	8p22	2155.22	91	55.6291
TMBIM6	chr12	12q12-q13	2148.23	48	128.978
RPS27A	chr2	2p16	2113.73	40	83.1779
DCAF6	chr1	1q24.2	2095.95	73	174.314
RPSA	chr3	3p22.2	2083.47	26	49.3062
RPS16	chr19	19q13.1	2071.35	76	89.8852
Hs.633993	chr8	N/A	2050.15	18	25.2075
GNB2L1	chr5	5q35.3	2049.28	55	118.466
UBC	chr12	12q24.3	2048.27	72	89.2606
RPL12	chr9	9q34	2045.22	72	61.2918
MT1H	chr16	16q13	2042.96	25	52.8368
HTN1	chr4	4q13	2039.62	31	155.533
TXNIP	chr1	1q21.1	2036.45	48	85.8328
FAU	chr11	11q13	2034.89	25	47.8521
HBA1	chr16	16p13.3	2013.48	92	46.2808
CALM2	chr2	2p21	2008.22	25	36.8098
RPL10A	chr6	6p21.31	2000.12	47	104.318
RPL34	chr4	4q25	1985.65	35	91.1237
Hs.656634	chr2	N/A	1982.24	18	80.047
RPS7	chr2	2p25	1968.84	52	51.4044
PTGS2	chr1	1q25.2-q25.3	1962.09	66	146.661
RPL6	chr12	12q24.1	1960.05	28	57.4608
RPL17	chr18	18q21	1936.98	84	76.25
MT1HL1	chr1	1q43	1935.4	18	35.2311
TMSB10	chr2	2p11.2	1905.39	33	64.8674
RPL23	chr17	17q	1899.1	24	44.8939
Hs.712768	chr15	N/A	1894.1	3	14.4148
HTN3	chr4	4q13	1876.98	25	130.021
PPAP2B	chr1	1p32.2	1874.38	69	53.8875
LINC00657	chr20	20q11.23	1873.91	13	48.2291
HLA-B	chr6	6p21.3	1868.27	59	64.6946
RPL11	chr1	1p36.1-p35	1865.79	25	47.7898
UBB	chr17	17p12-p11.2	1863.96	48	98.9162
RPL30	chr8	8q22	1850.11	52	88.3359
MT1X	chr16	16q13	1849.3	60	52.0345
HBB	chr11	11p15.5	1845.37	71	85.06
SRP14	chr15	15q22	1821.49	39	43.305
H3F3A	chr1	1q42.12	1816.41	103	64.6843
HLA-C	chr6	6p21.3	1806.25	82	76.4291
ITM2B	chr13	13q14.3	1796.96	53	53.1621
ZG16B	chr16	16p13.3	1779.84	16	110.195
RPL7	chr8	8q21.11	1740.71	110	114.547
CFL1	chr11	11q13	1738.36	36	92.725
Hs.496631	chrX	N/A	1732.3	11	42.6328
RPL4	chr15	15q22	1730.15	88	55.7531
Hs.654670	chr8	N/A	1727.93	18	86.707
TMA7	chr3	3p21.31	1717.69	26	71.6299
HIST2H4B	chr1	1q21	1709.63	19	76.9357
MYL6	chr12	12q13.2	1706.64	51	88.1949
RPS15	chr19	19p13.3	1706.11	39	86.4255
GSTP1	chr11	11q13	1699.73	43	80.6933
CD81	chr11	11p15.5	1675.34	35	45.7092
RPS21	chr20	20q13.3	1663.7	45	94.1251
CD63	chr12	12q12-q13	1657.72	33	35.3451
HLA-A	chr6	6p21.3	1645.42	40	87.6998
IGFBP7	chr4	4q12	1626.38	80	96.7373
FCGBP	chr19	19q13.1	1622.29	35	64.6951
COX8A	chr11	11q12-q13	1617.33	33	54.7192
RPS15A	chr16	16p	1594.52	49	89.2869
NPC2	chr14	14q24.3	1585.46	41	59.1927
EGR1	chr5	5q31.1	1585.23	62	111.653
PSAP	chr10	10q21-q22	1576.98	51	91.719
RPL35	chr9	9q34.1	1563.7	33	38.6399
RPL37	chr5	5p13	1558.72	50	96.1005
SAT1	chrX	Xp22.1	1556.41	98	94.3714
DUSP1	chr5	5q34	1536.06	62	118.141
PRH1	chr12	12p13.2	1536.01	26	177.824
RPS14	chr5	5q31-q33	1528.64	58	118.232
HSPA1A	chr6	6p21.3	1524.85	47	94.2215
C2orf40	chr2	2q12.2	1523.96	18	75.0446
PRDX1	chr1	1p34.1	1514.66	25	39.7554
UBA52	chr19	19p13.1-p12	1511.95	23	34.4806
FOS	chr14	14q24.3	1511.88	37	100.444
RPL15	chr3	3p24.2	1510.88	78	61.1305
MT1G	chr16	16q13	1510.37	41	121.247
ID1	chr20	20q11	1494.32	37	77.7241
LAPTM4A	chr2	2p24.1	1489.49	33	38.3453
COX7C	chr5	5q14	1478.64	67	91.7135
RPS28	chr19	19p13.2	1474.91	61	141.494
CLU	chr8	8p21-p12	1474.1	80	121.491
C12orf57	chr12	12p13.31	1466.77	15	68.4421
TMSB4X	chrX	Xq21.3-q22	1462.14	26	40.2438
DSTN	chr20	20p12.1	1454.9	67	80.094
PDLIM1	chr10	10q23.1	1453.23	33	86.3888
H3F3B	chr17	17q25.1	1452.77	73	67.0992
HSPB1	chr7	7q11.23	1451.07	36	63.122
RPL22	chr1	1p36.31	1445.6	101	59.5801
SMR3B	chr4	4q13.3	1444.86	28	137.512
SNHG5	chr6	6q14.3	1443.79	26	85.948
SLC25A6	chrX	Xp22.32N/AandN/AYp11.3	1433.36	55	55.3589
HSP90AA2	chr11	11p14.1	1431.47	10	101.264
ATP1B1	chr1	1q24	1425.7	70	61.1694
Hs.143610	chr9	N/A	1420.39	11	34.1944
SORD	chr15	15q15.3	1413.43	54	79.5594
NACA	chr12	12q23-q24.1	1407.02	61	80.3535
PPIA	chr7	7p13	1405.9	108	96.6295
FLJ20464	chr22	22q12.2	1403.91	11	221.199
HMGN2	chr1	1p36.1	1390.61	36	64.9681
RPL13	chr16	17p11.2	1385.37	144	97.2333
HSP90B1	chr12	12q24.2-q24.3	1382.37	88	97.7196
HSP90AA1	chr14	14q32.33	1379	77	69.2941
RPS5	chr19	19q13.4	1377.02	25	40.0158
DDX5	chr17	17q21	1371.66	44	92.3216
FTH1	chr11	11q13	1371.27	47	70.658
Hs.705996	chr20	N/A	1369.83	3	15.9881
Hs.709790	chr21	N/A	1358.9	18	56.7554
ATP1A1	chr1	1p21	1358.41	54	84.1139
TOMM7	chr7	7p15.3	1356.43	33	43.8502
EPCAM	chr2	2p21	1342.65	33	48.2522
EIF3L	chr22	22q	1341.75	40	76.7419
S100A6	chr1	1q21	1341.75	42	107.215
CHCHD2	chr7	7p11.2	1337.56	23	31.7669
Hs.644723	chr16	N/A	1337.17	11	17.2323
ATP5B	chr12	12q13.13	1320.55	35	78.1112
RPL18A	chr19	19p13	1316.23	38	89.5113
GJA1	chr6	6q22.31	1316.18	32	67.614
MT1A	chr16	16q13	1313.5	8	48.538
RPL38	chr17	17q25.1	1306.48	61	88.1441
RPS26	chr12	12q13	1304.72	23	63.3841
MYL12B	chr18	18p11.31	1294.21	25	49.9226
HSPA8	chr11	11q24.1	1281.9	96	68.8378
PRDX5	chr11	11q13	1275.19	37	81.7569
MIR1244-1	chr2	N/A	1271.49	16	42.5082
CSTB	chr21	21q22.3	1271.11	33	123.057
CCDC152	chr5	5p12	1266.94	9	23.9752
C16orf89	chr16	16p13.3	1264.25	16	56.8936
CCNI	chr4	4q21.1	1260.72	44	71.7678
Hs.709696	chr11	N/A	1242.26	11	15.3196
RPS19	chr19	19q13.2	1241.54	75	92.6271
PARK7	chr1	1p36.23	1236.1	33	48.1823
RPL29	chr3	3p21.3-p21.2	1235.22	53	68.0736
COX4I1	chr16	16q24.1	1235.16	69	129.958
RPL31	chr2	2q11.2	1226.46	95	156.195
COX6C	chr8	8q22.2	1221.39	33	48.8672
RPL21	chr13	13q12.2	1220.6	58	127.382
GABARAP	chr17	17p13.1	1217.07	41	43.6444
NEAT1	chr11	11q13.1	1216.29	66	110.77
SPARCL1	chr4	4q22.1	1209.05	33	78.3998
RPLP2	chr11	11p15.5	1205.32	57	130.994
RPS9	chr19	19q13.4	1205.19	60	66.811
EIF3E	chr8	8q22-q23	1201.71	36	68.0156
EIF4A2	chr3	3q28	1200.03	62	119.039
PRH2	chr12	12p13.2	1199.67	23	178.533
METTL7A	chr12	12q13.12	1197.47	71	95.5813
EIF1	chr17	17q21.2	1185.8	132	96.3338
SUMO2	chr17	17q25.1	1183.14	63	63.6095
Hs.705664	chr7	N/A	1167.55	18	28.6243
SNHG6	chr8	8q13	1166.42	11	15.8999
PPIB	chr15	15q21-q22	1165.01	51	52.0606
ID4	chr6	6p22.3	1164.02	89	93.5025
HMGB1	chr13	13q12	1160.23	115	92.8952
SOD1	chr21	21q22.11	1156.8	37	59.0016
RPL27	chr17	17q21	1156.57	52	116.126
CST3	chr20	20p11.21	1144.12	44	83.6329
SEPW1	chr19	19q13.3	1143.04	52	68.558
RPL5	chr1	1p22.1	1140.11	42	106.226
LAMP1	chr13	13q34	1139.44	69	101.271
RPL26	chr17	17p13	1139.28	40	64.8237
ID3	chr1	1p36.13-p36.12	1120.16	41	98.3971
SLC26A7	chr8	8q23	1107.9	53	132.817
GAPDH	chr12	12p13	1105.79	157	92.058
LDHB	chr12	12p12.2-p12.1	1104.15	43	46.1368
CAV1	chr7	7q31.1	1102.81	48	62.0191
CEBPB	chr20	20q13.1	1099.25	33	75.4748
PFDN5	chr12	12q12	1089.74	51	32.7581
EDF1	chr9	9q34.3	1087.92	60	94.3676
TXNL1	chr18	18q21.31	1085.22	44	85.4056
Hs.661454	chr3	N/A	1080.99	20	103.106
SLC26A4	chr7	7q31	1076.18	33	72.5966
HUWE1	chrX	Xp11.22	1070.62	99	225.834
SLC25A3	chr12	12q23	1069.98	35	35.891
RPS8	chr1	1p34.1-p32	1065.95	43	105.298
OAZ1	chr19	19p13.3	1064.22	69	81.441
PTGS1	chr9	9q32-q33.3	1061.58	91	250.266
HERPUD1	chr16	16q13	1057.78	33	67.6097
NDUFB2	chr7	7q34	1053.59	60	75.1036
RPL28	chr19	19q13.4	1053.07	51	111.361
RPN2	chr20	20q12-q13.1	1050.44	61	47.6172
CIRBP	chr19	19p13.3	1046.51	82	116.277
HSPA5	chr9	9q33.3	1043.8	44	87.8531
GLTSCR2	chr19	19q13.3	1042.6	47	106.465
RNASEK	chr17	17p13.1	1037.93	11	16.4742
ATP5E	chr20	20q13.32	1035.12	31	87.8277
RHOA	chr3	3p21.3	1034.95	57	105.641
KCNJ16	chr17	17q24.3	1027.44	42	89.4944
CD9	chr12	12p13.3	1026.32	55	107.31
Hs.625698	chrX	N/A	1025.48	11	22.7036
TMEM14C	chr6	6p24.2	1024.63	25	54.4154
RPL10	chrX	Xq28	1017.74	82	154.065
HBD	chr11	11p15.5	1016.65	49	210.972
TSTD1	chr1	1q23.3	1005.2	13	49.9798
RTN4	chr2	2p16.3	999.499	69	46.732
PDIA3	chr15	15q15	996.3	51	103.515
Hs.730829	chr12	N/A	994.255	14	195.454
Hs.743460	chr1	N/A	990.253	3	8.50563
SERF2	chr15	15q15.3	985.08	53	67.1936
IFITM3	chr11	11p15.5	984.8	34	73.6725
SFTA3	chr14	14q13.3	982.276	11	36.6102
MGP	chr12	12p12.3	981.667	44	75.0952
ATP5A1	chr18	18q21	978.077	34	82.8665
CDH1	chr16	16q22.1	976.235	50	101.397
LDHA	chr11	11p15.4	972.642	35	39.1176
FKBP2	chr11	11q13.1-q13.3	970.403	33	102.161
TMBIM4	chr12	12q14.1-q15	965.993	53	51.6263
PABPC3	chr13	13q12-q13	964.686	21	48.5249
GLUL	chr1	1q31	954.007	78	121.105
HINT1	chr5	5q31.2	950.381	79	53.721
RPL18	chr19	19q13	939.658	64	118.219
MORF4L1	chr15	15q24	935.561	60	66.3084
CANX	chr5	5q35	934.144	92	123.452
NDUFB9	chr8	8q13.3	930.364	26	77.8341
Hs.590908	chr1	N/A	928.426	3	4.90543
SNX3	chr6	6q21	926.361	67	111.482
Hs.708148	chr16	N/A	925.217	3	1.02126
CLIC3	chr9	9q34.3	919.559	31	85.7029
GPX4	chr19	19p13.3	918.624	33	72.1863
LOC100507303	chr16	N/A	918.562	11	22.9009
CEBPD	chr8	8p11.2-p11.1	908.028	51	136.841
P4HB	chr17	17q25	906.292	66	110.111
TUBA1B	chr12	12q13.12	904.834	81	59.6767
ALDH1A1	chr9	9q21.13	900.878	33	119.698
AMY1B	chr1	1p21	900.64	8	60.1934
SLC25A29	chr14	14q32.2	900.525	44	67.4453
ZFP36	chr19	19q13.1	900.157	33	81.7809
HNRNPK	chr9	9q21.32-q21.33	897.997	48	46.2364
ANXA2	chr15	15q22.2	896.429	79	56.4697
Hs.741028	chr15	N/A	892.05	11	22.3209
NDUFB1	chr14	14q32.12	891.815	33	44.1186
IYD	chr6	6q25.1	890.073	24	65.5058
PLS3	chrX	Xq23	889	32	71.5326
CYR61	chr1	1p22.3	883.978	53	98.899
HK1	chr10	10q22	879.66	33	99.7049
ALDH2	chr12	12q24.2	877.828	33	90.0942
PABPC1	chr8	8q22.2-q23	877.563	60	79.6858
NDUFA1	chrX	Xq24	875.969	33	41.002
CMBL	chr5	5p15.2	874.946	39	168.132
RPL14	chr3	3p22-p21.2	872.947	69	101.562
FHL1	chrX	Xq26	867.454	106	119.725
HNRNPA1	chr12	12q13.1	864.722	126	122.202
Hs.712678	chr11	N/A	863.163	11	90.0593
COX5B	chr2	2q11.2	856.566	89	93.9813
OCIAD1	chr4	4p11	853.248	68	85.4762
UQCRQ	chr5	5q31.1	852.627	33	40.6685
MKNK2	chr19	19p13.3	851.967	49	79.5334
RPL35A	chr3	3q29	850.56	81	117.437
PCP4	chr21	21q22.2	848.722	33	70.7292
HMGN1	chr21	21q22.2	844.787	50	44.557
DYNLL1	chr12	12q24.23	843.432	35	69.5463
ISCU	chr12	12q24.1	841.908	35	53.5896
RPS12	chr6	6q23.2	838.168	30	155.789
IFITM2	chr11	11p15.5	831.512	25	65.4516
MGST1	chr12	12p12.3-p12.1	831.485	51	80.2609
RPL36A	chrX	Xq22.1	829.69	69	105.32
CTGF	chr6	6q23.1	828.251	33	110.019
PTGES3	chr12	12	827.885	35	64.0581
ATP5F1	chr1	1p13.2	826.501	33	46.677
IER2	chr19	19p13.2	824.637	45	109.761
APLP2	chr11	11q24	821.268	155	85.6173
PRR11	chr17	17q22	820.714	53	137.764
ANXA5	chr4	4q27	816.543	36	72.0495
IGKC	chr2	2p12	812.407	234	208.614
NDUFS5	chr1	1p34.2-p33	810.898	33	49.2934
CYBRD1	chr2	2q31.1	810.125	42	112.717
COX7A2	chr6	6q12	805.418	33	56.1423
LOC101060147	chr7	N/A	804.162	11	22.6005
TMEM258	chr11	11q12.2	801.118	31	38.0467
Hs.450979	chr14	N/A	799.751	3	6.96598
Hs.708526	chr14	N/A	796.798	11	86.8828
TMEM123	chr11	11q22.1	791.604	33	48.0028
CST4	chr20	20p11.21	791.16	21	191.602
Hs.702684	chr20	N/A	790.892	18	37.9797
FTX	chrX	Xq13.2	790.236	22	48.2501
NPM1	chr5	5q35.1	789.561	75	98.6161
FAM69A	chr1	1p22.1	788.724	95	228.765
MGST3	chr1	1q23	784.707	49	87.2962
PNRC2	chr1	1p36.11	784.696	55	45.3325
JUN	chr1	1p32-p31	782.178	87	110.792
TMEM66	chr8	8p12	781.801	41	79.312
SRP9	chr1	1q42.12	778.425	25	47.2588
SPINT2	chr19	19q13.1	778.244	33	81.6351
JTB	chr1	1q21	777.494	83	35.3297
ALDH9A1	chr1	1q23.1	775.996	33	50.6421
SKP1	chr5	5q31	775.727	97	92.9963
HSPA1B	chr6	6p21.3	775.442	23	101.381
Hs.723368	chr12	N/A	774.974	11	18.6868
EIF3CL	chr16	16p11.2	771.654	3	7.20111
BRI3	chr7	7q21.3	771.596	34	108.017
DAD1	chr14	14q11.2	770.405	33	74.5841
SSR4	chrX	Xq28	769.799	33	34.0139
NDUFA4	chr7	7p21.3	769.768	31	73.3253
S100A13	chr1	1q21	766.499	30	40.9104
ALDOA	chr16	16p11.2	764.416	62	75.8252
SNORD58B	chr18	18q21	760.659	16	60.6877
ATP5L	chr11	11q23.3	760.629	89	60.4361
NDUFC1	chr4	4q31.1	760.437	42	70.4505
NPTN	chr15	15q22	760.359	35	48.0214
PTTG1IP	chr21	21q22.3	760.272	33	64.81
HLA-E	chr6	6p21.3	754.806	61	81.5597
Hs.715113	chr9	N/A	754.195	11	69.4988
PAX8	chr2	2q13	754.117	145	135.187
SPARC	chr5	5q31.3-q32	753.937	25	59.613
SDC2	chr8	8q22-q23	752.49	51	59.4449
TUBA1C	chr12	12q13.12	750.503	57	76.8557
HSP90AB1	chr6	6p12	750.141	60	88.8601
DDOST	chr1	1p36.1	748.374	59	60.5842
DCN	chr12	12q21.33	745.313	114	95.8428
Hs.694927	chr5	N/A	741.035	2	21.9039
Hs.655477	chr4	N/A	736.236	11	55.3278
ANXA1	chr9	9q21.13	735.227	44	211.154
ACADVL	chr17	17p13.1	733.476	33	59.6774
EIF3H	chr8	8q24.11	732.704	35	62.1631
OST4	chr2	2p23.3	731.813	11	17.7548
SET	chr9	9q34	730.063	117	71.0386
FOSB	chr19	19q13.32	729.031	30	97.7011
Hs.745194	chr14	N/A	726.87	14	41.2368
EEF1D	chr8	8q24.3	723.476	87	101.091
ZNF721	chr4	4p16.3	721.665	29	123.058
EIF4G2	chr11	11p15	719.914	62	114.444
SEC11A	chr15	15q25.3	718.399	43	53.0854
MATN2	chr8	8q22	713.86	35	95.1792
TMEM59	chr1	1p32.3	713.339	44	70.5213
EIF4B	chr12	12q13.13	712.859	51	132.141
Hs.730652	chr14	N/A	709.711	3	1.92168
GABARAPL2	chr16	16q22.1	709.552	33	38.3102
Hs.521782	chr8	N/A	708.059	11	20.582
SGK223	chr8	8p23.1	704.716	11	32.8451
COMMD6	chr13	13q22	704.321	36	86.0228
IGLC1	chr22	22q11.2	703.688	143	242.568
ECI1	chr16	16p13.3	702.471	33	102.34
SEC61B	chr9	9q22.32-q31.3	702.404	52	72.9203
COX7B	chrX	Xq21.1	701.671	41	48.9432
ARF4	chr3	3p21.2-p21.1	701.157	53	119.176
TMEM205	chr19	19p13.2	697.32	13	81.3456
ASAH1	chr8	8p22	696.29	87	102.153
CHCHD10	chr22	22q11.23	694.403	14	45.4345
CSDE1	chr1	1p22	692.967	68	43.7941
CUTA	chr6	6p21.32	692.248	39	58.1077
REEP5	chr5	5q22-q23	690.551	49	70.8093
HNRNPH1	chr5	5q35.3	689.92	87	126.307
MARCKSL1	chr1	1p35.1	688.891	33	52.7264
TMEM245	chr9	9q31	688.676	70	93.3777
Hs.567859	chr5	N/A	685.258	18	33.6264
MAGED1	chrX	Xp11.23	683.889	33	43.1891
PTP4A2	chr1	1p35	682.073	91	62.6001
NDUFAB1	chr16	16p12.2	680.992	41	39.4388
UQCR11	chr19	19p13.3	680.23	52	110.037
RGS5	chr1	1q23.1	679.576	105	177.177
NPIP	chr16	16p13.11	678.81	36	73.1386
YWHAQ	chr2	2p25.1	678.519	33	36.7479
RAB13	chr1	1q21.2	677.098	33	53.9028
IFITM1	chr11	11p15.5	676.662	53	83.0513
CRYAB	chr11	11q22.3-q23.1	673.607	27	37.734
NBPF1	chr1	1p36.13	672.636	112	79.6576
RPS4Y1	chrY	Yp11.3	670.156	23	79.675
YWHAB	chr20	20q13.1	668.647	72	75.5025
SLC25A5	chrX	Xq24	667.816	33	54.0348
COX6A1	chr12	12q24.2	667.191	48	105.953
BTF3	chr5	5q13.2	666.619	100	96.9363
DDX17	chr22	22q13.1	665.556	96	125.148
NARS	chr18	18q21.31	664.609	33	40.0582
SNORA24	chr4	4q26	663.505	8	21.0209
HLA-G	chr6	6p21.3	662.847	96	100.128
NDUFC2	chr11	11q14.1	662.471	40	89.9285
JUND	chr19	19p13.2	662.375	84	141.715
TFB1M	chr6	6q25.1-q25.3	662.083	53	211.191
PCBP1	chr2	2p13-p12	661.596	39	48.5366
HHEX	chr10	10q23.33	659.751	49	59.6139
PRKAR1A	chr17	17q23-q24	657.846	73	86.2663
ATP5I	chr4	4p16.3	657.602	53	51.7204
COPRS	chr17	17q11.2	656.965	34	89.699
COX6B1	chr19	19q13.1	656.18	42	73.6815
KRT18	chr12	12q13	655.497	27	39.1234
C14orf2	chr14	14q32.33	652.302	59	91.4354
Hs.35052	chr12	N/A	650.05	5	11.604
TMED2	chr12	12q24.31	647.673	69	108.702
NUMBL	chr19	19q13.13-q13.2	644.887	39	151.035
NUPR1	chr16	16p11.2	644.389	27	43.6464
VPS16	chr20	20p13	643.644	2	20.9475
LOC100289333	chr19	19p13.2	643.467	11	44.6634
TBCA	chr5	5q14.1	642.791	22	59.3383
EEF1B2	chr2	2q33.3	642.523	41	75.0487
BEX2	chrX	Xq22	642.247	24	70.7258
MORF4L2	chrX	Xq22	641.935	55	123.544
ERH	chr14	7q34	640.771	43	72.9934
DBI	chr2	2q12-q21	638.917	69	53.033
ATP5H	chr17	17q25	638.442	39	81.8399
ANP32B	chr9	9q22.32	638.336	57	58.3448
PSMB1	chr6	6q27	636.285	69	97.0231
Hs.657607	chr4	N/A	636.206	40	115.791
HMGN3	chr6	6q14.1	635.475	35	59.2268
ATRAID	chr2	2p23.3	634.906	25	48.6655
WBP5	chrX	Xq22.2	634.555	39	64.5289
HSD17B4	chr5	5q21	634.272	44	123.723
PSME1	chr14	14q11.2	633.884	41	56.5786
Hs.732516	chr3	N/A	631.607	11	35.5836
Hs.712879	chr5	N/A	630.726	18	40.6001
NCL	chr2	2q37.1	630.045	35	50.4178
KRTCAP2	chr1	1q22	627.045	35	83.9985
UQCRH	chr1	1p34.1	625.206	44	44.5236
MZT2A	chr2	2q21.1	623.895	18	41.3266
HNRNPA2B1	chr7	7p15	623.274	74	82.2187
CD74	chr5	5q32	623.194	60	150.378
SELENBP1	chr1	1q21.3	622.31	44	86.6694
APP	chr21	21q21.3	621.959	71	83.8272
MAL2	chr8	8q23	621.534	24	47.1853
NUCKS1	chr1	1q32.1	614.876	117	117.505
C4orf3	chr4	4q26	614.807	36	51.505
LIPG	chr18	18q21.1	614.169	28	64.6876
ADD3	chr10	10q25.2	613.912	100	71.2165
POLR2L	chr11	11p15	612.812	53	116.576
PLEKHH1	chr14	14q24.1	612.705	38	93.1706
Hs.663956	chr3	N/A	612.666	11	40.6407
Hs.472056	chr6	N/A	612.573	3	7.72034
CNBP	chr3	3q21	611.732	52	73.2144
NDUFA13	chr19	19p13.2	611.395	35	73.0484
PPA1	chr10	10q11.1-q24	611.323	23	36.9458
ATP5C1	chr10	10p15.1	610.682	87	65.0236
MYL12A	chr18	18p11.31	609.186	49	99.2118
PDIA6	chr2	2p25.1	609.151	75	65.25
Hs.191911	chr1	N/A	608.761	11	77.3352
TALDO1	chr11	11p15.5-p15.4	607.146	33	60.5806
EIF3D	chr22	22q13.1	606.449	33	50.2702
RPL36AL	chr14	14q21	605.897	30	65.2677
SRSF9	chr12	12q24.31	605.868	61	50.5971
ATP6V1G1	chr9	9q32	605.748	44	81.2683
TMEM230	chr20	20p13	605.387	49	88.4006
HLA-DPA1	chr6	6p21.3	605.045	43	112.045
HYOU1	chr11	11q23.1-q23.3	604.04	33	76.0517
ATP6AP2	chrX	Xp11.4	603.906	73	104.095
ZBTB4	chr17	17p13.1	602.192	41	87.6154
Hs.708272	chr6	N/A	601.177	11	34.8415
Hs.702102	chr17	N/A	596.312	11	38.461
PFN1	chr17	17p13.3	596.295	25	56.7921
ZFP36L2	chr2	2p22.3-p21	595.713	82	134.758
C6orf48	chr6	6p21.3	593.304	34	68.5128
WDR83OS	chr19	19p13.2	592.584	31	75.2711
SPCS1	chr3	3p21.1	591.95	31	46.988
Hs.744452	chr5	N/A	591.458	11	25.7488
NFKBIA	chr14	14q13	591.312	44	104.928
PFN2	chr3	3q25.1	589.819	37	71.6084
LGALS3BP	chr17	17q25	588.877	33	50.5369
TOMM20	chr1	1q42	588.137	50	59.5357
DEK	chr6	6p22.3	586.12	33	54.3044
Hs.435610	chr10	N/A	585.972	3	6.57105
Hs.592414	chr3	N/A	585.324	20	61.5839
AMY2B	chr1	1p21	584.042	18	163.645
PHB2	chr12	12p13	583.975	31	64.3056
NACA2	chr17	17q23.2	582.891	27	136.225
ENO1	chr1	1p36.2	581.227	69	155.74
Hs.708558	chr5	N/A	580.137	18	55.3773
SDCBP	chr8	8q12	578.065	41	51.4409
NONO	chrX	Xq13.1	577.684	79	87.0607
TMEM14B	chr6	6p25.1-p23	577.48	36	43.1587
SNHG8	chr4	4q26	577.267	11	24.3621
ECHS1	chr10	10q26.2-q26.3	577.164	33	45.1659
ATF4	chr22	22q13.1	575.146	36	85.701
CD164	chr6	6q21	574.668	73	82.8341
IGFBP4	chr17	17q12-q21.1	570.94	35	75.424
NDRG1	chr8	8q24.3	570.56	33	67.3997
EIF3C	chr16	16p11.2	570.549	67	56.3523
CPE	chr4	4q32.3	570.445	51	50.3727
SNORA26	chr4	4q12	568.582	8	14.1463
NDUFA11	chr19	19p13.3	568.243	40	118.017
Hs.320147	chr4	N/A	567.3	3	5.32005
CREG1	chr1	1q24	566.877	30	47.6031
GSN	chr9	9q33	566.056	73	164.728
NDUFB11	chrX	Xp11.23	565.2	34	87.5671
ATP5G3	chr2	2q31.1	565.095	60	58.1601
PSMB6	chr17	17p13	565.03	41	71.5446
FBXO7	chr22	22q12-q13	563.099	53	56.9242
Hs.514368	chr17	N/A	562.398	11	17.607
APMAP	chr20	20p11.2	562.065	51	100.395
ATP5O	chr21	21q22.11	561.19	70	79.2514
LGALS1	chr22	22q13.1	561.171	41	75.8839
KTN1	chr14	14q22.1	560.972	66	75.0453
UQCR10	chr22	22q12.2	559.871	34	76.1551
LITAF	chr16	16p13.13	559.6	62	105.617
Hs.707230	chr7	N/A	558.332	3	10.5343
MZT2B	chr2	2q21.1	557.097	38	63.842
SRSF5	chr14	14q24	555.536	83	106.189
Hs.656630	chrX	N/A	555.351	11	78.7451
MAFB	chr20	20q11.2-q13.1	554.862	42	61.9491
Hs.663897	chr5	N/A	554.79	11	39.1207
PRICKLE4	chr6	6p21.31	554.586	20	64.4061
PDE8B	chr5	5q13.3	553.45	59	91.0725
C9orf64	chr9	9q21.32	553.115	39	130.352
Hs.715763	chr14	N/A	552.713	11	52.5782
CTBP2	chr10	10q26.13	552.051	107	83.3373
SPCS2	chr11	11q13.4	548.972	68	72.7367
MDH1	chr2	2p13.3	547.331	41	32.991
YBX1	chr1	1p34	546.835	40	94.359
CPQ	chr8	8q22.2	546.657	43	61.623
Hs.663149	chr5	N/A	546.402	18	83.8915
Hs.715135	chr9	N/A	546.189	18	64.0525
CLDN3	chr7	7q11.23	546.159	57	66.6742
UQCRB	chr8	8q22	546.157	96	126.699
LOC100131564	chr1	1p22.1	545.693	11	40.3231
PGF	chr14	14q24.3	545.334	43	123.84
TKT	chr3	3p14.3	543.582	62	123.807
RTN3	chr11	11q13	542.956	54	54.7289
NDUFA12	chr12	12q22	542.785	30	56.2214
NDUFS6	chr5	5p15.33	541.466	33	85.5819
C4A	chr6	6p21.3	540.051	41	58.8671
ACTA1	chr1	1q42.13	539.77	33	193.355
EPHX1	chr1	1q42.1	538.908	33	75.1417
TRMT112	chr11	11q13.1	538.123	23	43.2002
DDR1	chr6	6p21.3	536.289	79	48.7648
ARPC2	chr2	2q36.1	535.875	79	66.4725
BRK1	chr3	3p25.3	535.457	55	84.2329
CAPNS1	chr19	19q13.12	534.882	41	55.6818
CSRP1	chr1	1q32	534.678	33	54.6778
LAMTOR1	chr11	11q13.4	534.468	34	102.194
ERP29	chr12	12q24.13	533.88	33	33.3166
CRELD2	chr22	22q13.33	533.879	31	43.2659
PGAM1	chr10	10q25.3	533.576	22	38.3573
DYNLT1	chr6	6q25.2-q25.3	533.033	35	41.8665
UBXN2A	chr2	2p23.3	532.998	24	126.82
CALR	chr19	19p13.3-p13.2	532.904	69	96.9954
NDUFS3	chr11	11p11.11	532.489	41	65.2434
SEC62	chr3	3q26.2	532.419	87	95.0657
VEGFA	chr6	6p12	531.51	97	124.947
PGRMC1	chrX	Xq22-q24	531.087	51	61.4573
CLIC1	chr6	6p21.3	530.886	25	27.2144
TMED10	chr14	14q24.3	530.701	66	62.0818
Hs.695170	chrX	N/A	529.949	3	2.50578
SEC11C	chr18	18q21.32	529.261	26	78.3536
NCOA4	chr10	10q11.2	527.794	33	48.5605
FAM161B	chr14	14q24.3	527.166	24	143.387
SORBS2	chr4	4q35.1	526.422	110	124.942
BRD2	chr6	6p21.3	526.247	63	89.1755
C11orf92	chr11	11q23.1	525.629	22	105.417
C1orf43	chr1	1q21.2	525.297	50	105.091
ATP6V0E1	chr5	5q35.1	523.897	97	89.7179
DIO2	chr14	14q24.2-q24.3	523.858	83	116.616
TRMT5	chr14	14q23.1	523.742	50	98.1253
DDX39B	chr6	6p21.3	522.813	43	104.123
SEP15	chr1	1p31	522.708	25	58.4544
Hs.701159	chr1	N/A	522.666	3	7.09584
PHPT1	chr9	9q34.3	522.524	37	137.816
TRIB1	chr8	8q24.13	522.229	55	145.026
PRDX6	chr1	1q25.1	521.674	48	48.5562
TIMP3	chr22	22q12.3	520.512	88	103.735
HLA-DRA	chr6	6p21.3	520.4	40	132.765
CAT	chr11	11p13	520.289	71	99.8055
FAM96B	chr16	16q22.1	519.389	39	54.8606
CAP1	chr1	1p34.2	519.365	51	41.6073
DEFA3	chr8	8p23.1	519.021	2	35.7541
FIS1	chr7	7q22.1	518.147	31	42.5887
TMEM243	chr7	7q21.12	517.936	33	77.4385
APOD	chr3	3q26.2-qter	516.876	25	87.7137
TMEM183B	chr3	3q25.1	516.812	8	39.7795
ATP6V0C	chr16	16p13.3	516.361	43	69.4113
ZFAS1	chr20	20q13.13	515.979	54	72.1114
NGRN	chr15	15q26.1	515.589	42	61.3255
YPEL5	chr2	2p23.1	515.009	42	69.6242
Hs.172028	chr15	N/A	514.862	18	38.6503
C14orf166	chr14	14q22.1	514.209	31	37.6248
Hs.655482	chr4	N/A	513.728	11	26.6334
CFD	chr19	19p13.3	513.609	35	103.043
DUT	chr15	15q21.1	511.857	69	98.9538
NDFIP1	chr5	5q31.3	511.457	53	69.8393
Hs.682295	chr12	N/A	510.702	18	49.5135
CERS2	chr1	1q21.3	508.668	31	62.5366
DAZAP2	chr12	12q12	508.439	91	90.264
CD151	chr11	11p15.5	507.65	33	140.882
UBL5	chr19	19p13.3	507.04	31	43.3429
Hs.661401	chr5	N/A	506.639	3	6.43733
FBL	chr19	19q13.1	506.482	33	69.8229
PSMB4	chr1	1q21	506.031	64	85.1355
Hs.602832	chr1	N/A	506.018	3	3.43803
CITED2	chr6	6q23.3	505.566	72	87.6848
USMG5	chr10	10q24.33	505.238	24	99.6896
RAB1A	chr2	2p14	503.782	86	119.719
DIO1	chr1	1p33-p32	499.985	35	81.1757
Hs.731837	chr20	N/A	499.361	11	18.635
ANAPC16	chr10	10q22.1	499.221	59	67.2448
RPL36	chr19	19p13.3	497.556	34	81.3963
SASH1	chr6	6q24.3	496.117	62	54.4221
C17orf76-AS1	chr17	17p11.2	495.555	46	170.603
MUC7	chr4	4q13.3	495.465	53	260.313
GTF2I	chr7	7q11.23	495.365	95	117.455
HOPX	chr4	4q12	493.969	41	98.3827
HAUS2	chr15	15q15.2	493.27	64	221.835
MRPS24	chr7	7p14	493.139	24	49.8324
STAU1	chr20	20q13.1	492.988	89	62.3222
SLC40A1	chr2	2q32	492.681	35	75.2563
Hs.707173	chr2	N/A	492.374	18	67.9414
SUCLG1	chr2	2p11.2	492.316	50	79.3762
DSP	chr6	6p24	492.097	41	79.1628
Hs.193784	chr3	N/A	491.905	22	26.0232
CCT4	chr2	2p15	491.088	47	81.0605
SEC61G	chr7	7p11.2	490.857	33	48.4777
TM9SF2	chr13	13q32.3	490.058	33	42.877
HLA-F	chr6	6p21.3	488.79	65	106.637
MXI1	chr10	10q24-q25	488.053	34	51.2265
TSHR	chr14	14q31	487.639	92	91.1369
TIMP1	chrX	Xp11.3-p11.23	487.536	33	58.1976
Hs.712810	chr11	N/A	486.168	11	15.3737
TUBB	chr6	6p21.33	486.125	67	40.8587
LGALS3	chr14	14q22.3	485.723	42	94.8275
STUB1	chr16	16p13.3	485.624	53	79.7128
Hs.586747	chr11	N/A	484.386	22	121.347
RPN1	chr3	3q21.3	484.242	33	62.856
GCSH	chr16	16q23.2	484.221	30	44.2148
EMC10	chr19	19q13.33	482.997	22	56.3073
Hs.740757	chr1	N/A	482.785	3	3.45491
CYB5R3	chr22	22q13.2	482.06	46	90.4536
Hs.693667	chr12	N/A	481.72	3	8.34801
HNRNPA3	chr2	2q31.2	480.652	94	171.08
LOC728093	chr5	5q21.1	480.176	20	98.0001
HLA-DRB1	chr6	6p21.3	478.635	169	151.155
LSMD1	chr17	17p13.1	476.949	37	73.8742
YWHAZ	chr8	8q23.1	476.037	92	64.988
UBE2D3	chr4	4q24	475.745	90	67.3578
ARL6IP5	chr3	3p14	474.989	59	47.6433
Hs.618013	chr18	N/A	473.682	3	5.85411
GDI2	chr10	10p15	473.152	55	80.2996
ID2	chr2	2p25	472.812	79	105.582
BEX4	chrX	Xq22.1-q22.3	471.637	32	52.3584
RAC1	chr7	7p22	470.619	64	84.598
SEC31A	chr4	4q21.22	470.356	55	71.2871
MRPS6	chr21	21q22.11	470.24	65	110.383
IGKV1D-13	chr2	2p12	467.586	18	142.445
SLC38A2	chr12	12q	466.426	64	76.7128
Hs.653990	chrX	N/A	464.794	4	67.9704
BCAP31	chrX	Xq28	464.253	33	58.08
NPNT	chr4	4q24	463.831	37	120.081
CCDC103	chr17	17q21.31	463.687	13	231.413
EIF3K	chr19	19q13.2	462.655	78	51.5958
TBL1XR1	chr3	3q26.32	462.409	72	125.537
IL1R1	chr2	2q12	462.125	51	265.75
Hs.713923	chr8	N/A	462.05	3	3.05318
XBP1	chr22	22q12	461.297	46	67.3316
ACTN4	chr19	19q13	460.015	31	67.5193
SELK	chr3	3p21.31	459.23	18	52.2626
HDGF	chr1	1q21-q23	459.041	30	36.6443
KLHDC2	chr14	14q21.3	458.543	39	39.0872
TSPAN1	chr1	1p34.1	457.868	33	71.1396
MRPL53	chr2	2p13.1	457.704	26	67.1658
SERINC1	chr6	6q22.31	456.206	33	58.72
MYLIP	chr6	6p23-p22.3	455.935	86	91.1598
Hs.707170	chr17	N/A	455.885	18	64.4564
NDUFB10	chr16	16p13.3	455.182	37	138.545
Hs.536218	chr11	N/A	455.103	11	65.1691
NDUFB8	chr10	10q24.31	454.984	61	76.2296
PLVAP	chr19	19p13.2	454.692	31	77.653
Hs.713973	chr5	N/A	454.264	3	2.54177
ROMO1	chr20	20q11.22	454.225	18	60.2649
Hs.707733	chr11	N/A	453.984	18	35.5487
VCL	chr10	10q22.2	453.955	59	103.242
COX7A2L	chr2	2p21	453.887	41	47.4106
OS9	chr12	12q13	453.636	43	63.9567
PPP1R14C	chr6	6q24.3-q25.3	453.198	28	115.625
Hs.663896	chr17	N/A	452.876	3	5.96367
TMBIM1	chr2	2q35	452.773	23	47.6819
ITM2A	chrX	Xq13.3-Xq21.2	452.658	49	59.8565
SBDS	chr7	7q11.21	452.604	24	55.5479
Hs.662110	chr18	N/A	451.745	11	45.9508
TRAM1	chr8	8q13.3	451.493	71	98.5115
Hs.149244	chr17	N/A	451.213	22	126.129
CD99	chrX	Xp22.32N/AandN/AYp11.3	451.11	61	77.7915
RASD1	chr17	17p11.2	451.047	26	140.86
Hs.633361	chr6	N/A	450.964	11	23.428
CLTC	chr17	17q11-qter	450.107	61	119.264
CELA2A	chr1	1p36.21	449.74	7	165.995
Hs.721954	chr8	N/A	449.695	3	3.30532
OAT	chr10	10q26	449.506	33	53.8297
KRT7	chr12	12q13.13	447.771	75	122.386
PAM	chr5	5q14-q21	447.347	69	65.8639
TSC22D3	chrX	Xq22.3	447.266	64	133.945
AHCY	chr20	20q11.22	447.171	33	93.6982
Hs.744461	chr6	N/A	446.25	11	21.8353
CTSL1	chr9	9q21.33	445.723	33	86.9101
PDE4C	chr19	19p13.11	445.31	80	232.645
GPX1	chr3	3p21.3	444.503	22	33.6936
SDF2L1	chr22	22q11.21	444.365	31	78.7814
FKBP1C	chr6	6q12	443.809	3	4.57719
NOP10	chr15	15q14-q15	443.567	31	46.397
S100A14	chr1	1q21.3	443.335	39	127.687
APOPT1	chr14	14q32.33	442.913	39	270.997
LUC7L3	chr17	17q21.33	442.853	73	86.6098
Hs.642796	chr4	N/A	442.712	18	34.9602
EIF4A1	chr17	17p13	442.411	60	70.8243
POLR2J2	chr7	7q22.1	442.003	9	38.6763
NDUFB4	chr3	3q13.33	440.061	44	88.8434
USP11	chrX	Xp11.23	439.966	33	56.8468
SOD3	chr4	4p15.2	439.853	33	70.5601
Hs.190440	chr2	N/A	439.834	11	39.605
Hs.662171	chr2	N/A	439.114	11	71.7916
PRDX3	chr10	10q25-q26	439.062	33	42.4573
CSGALNACT1	chr8	8p21.3	438.183	31	74.3422
PPP1CC	chr12	12q24.1-q24.2	437.838	30	45.9939
EFEMP1	chr2	2p16	437.786	60	89.2062
Hs.745075	chr13	N/A	437.502	11	29.784
NSA2	chr5	5q13.3	437.252	22	38.3575
Hs.658187	chr1	N/A	437.245	22	55.4126
Hs.678169	chr3	N/A	436.971	11	46.5735
KARS	chr16	16q23.1	436.939	59	73.6002
Hs.598247	chr8	N/A	436.817	18	34.3149
A2M	chr12	12p13.31	436.815	42	105.782
RAP1GAP	chr1	1p36.1-p35	436.689	55	129.869
MTPN	chr7	7q33	436.166	37	90.8327
SF3B1	chr2	2q33.1	435.541	93	84.1923
KDELR1	chr19	19q13.3	435.264	46	87.3139
TMED9	chr5	5q35.3	433.611	33	99.4045
EID1	chr15	15q21.1	433.378	48	49.6797
Hs.703520	chr5	N/A	433.194	18	44.4554
SCP2	chr1	1p32	433.183	59	68.3865
EMC4	chr15	15q14	432.896	38	38.3541
GNG5	chr1	1p22	432.759	46	78.7285
ADIRF	chr10	10q23.2	432.02	27	71.8079
STARD7	chr2	2q11.2	431.854	35	46.9867
NKX2-1	chr14	14q13	431.442	53	87.3384
GINM1	chr6	6q25.1	430.799	26	76.2554
ARL6IP1	chr16	16p12-p11.2	430.617	33	43.4981
PYURF	chr4	4q	429.633	11	27.4581
RRAGA	chr9	9p22.1	428.981	35	73.2947
PARM1	chr4	4q13.3-q21.3	428.603	36	84.2681
IGFBP5	chr2	2q33-q36	428.437	140	194.933
ECHDC2	chr1	1p32.3	428.355	51	83.0893
UBA1	chrX	Xp11.23	428.105	42	95.4446
CHMP3	chr2	2p11.2	427.926	61	71.3141
CTNNAL1	chr9	9q31.2	427.726	41	50.369
S100A4	chr1	1q21	427.557	35	63.2636
ESAM	chr11	11q24.2	427.177	26	103.383
MT1B	chr16	16q13	427.027	13	164.074
AFF1	chr4	4q21	426.704	69	133.12
RPS17	chr15	15q	426.541	16	52.9341
RSL24D1	chr15	15q21	426.282	42	88.2115
ATP6V0E2	chr7	7q36.1	425.871	39	66.5909
RAB10	chr2	2p23.3	425.651	37	90.8601
SMIM19	chr8	8p11.21	424.75	22	36.6564
HEXB	chr5	5q13	424.656	33	44.7771
CAPN2	chr1	1q41-q42	424.445	51	81.7875
XRCC6	chr22	22q13.2	423.137	53	87.6631
SEPT2	chr2	2q37	422.817	78	109.166
PSMA7	chr20	20q13.33	422.645	59	91.5476
C19orf53	chr19	19p13.2	421.953	31	60.2027
RBM39	chr20	20q11.22	419.351	65	74.809
C19orf43	chr19	19p13.2	419.296	37	144.233
Hs.632960	chr8	N/A	419.073	18	34.6031
S100A11	chr1	1q21	418.617	57	108.66
HEBP1	chr12	12p13.1	418.075	31	70.1299
IMPDH2	chr3	3p21.2	417.634	41	47.7955
ARRDC3	chr5	5q14.3	416.389	26	66.4472
ST13	chr22	22q13.2	416.274	66	56.7048
PRB4	chr12	12p13.2	415.954	37	306.887
TERF2IP	chr16	16q23.1	415.788	33	57.0144
MANF	chr3	3p21.1	415.567	33	49.4094
TNPO1	chr5	5q13.2	415.533	142	115.696
CDK5RAP3	chr17	17q21.32	415.32	35	67.4128
CYSTM1	chr5	5q31.3	414.939	28	61.0239
SELM	chr22	22q12.2	414.624	14	28.961
MLEC	chr12	12q24.31	414.547	54	54.6865
NKX1-2	chr10	10q26.13	414.382	2	8.25001
ATP6V0D1	chr16	16q22.1	414.141	33	39.5555
MSN	chrX	Xq11.1	412.415	41	60.6807
AK3	chr9	9p24.1	412.182	42	67.091
ATP5J	chr21	21q21.1	410.887	33	94.4967
ESD	chr13	13q14.1-q14.2	410.6	91	96.6936
CCT3	chr1	1q23	410.023	33	67.5653
HSBP1	chr16	16q23.3	409.828	51	32.8432
SNRPD2	chr19	19q13.2	409.711	31	82.0599
Hs.276976	chrX	N/A	409.682	11	30.7618
IRF2BP2	chr1	1q42.3	409.119	65	152.138
Hs.598668	chr3	N/A	408.731	11	21.3431
PPP2CB	chr8	8p12	408.574	49	110.45
SAP18	chr13	13q12.11	408.23	81	134.044
Hs.709003	chr1	N/A	408.041	11	156.195
Hs.705873	chr7	N/A	407.723	36	43.0434
VDAC2	chr10	10q22	407.321	27	35.3478
Hs.708149	chr1	N/A	406.685	11	10.9784
FAM63A	chr1	1q21.3	405.806	45	99.839
CD59	chr11	11p13	405.693	108	66.8247
SCPEP1	chr17	17q22	404.445	40	76.0506
MGST2	chr4	4q28.3	404.38	33	94.7489
ZRANB2	chr1	1p31	404.155	37	63.8015
ADAR	chr1	1q21.3	403.908	31	61.8182
SEPP1	chr5	5q31	403.766	66	132.271
RAD21	chr8	8q24	403.107	51	99.8917
RASEF	chr9	9q21.32	402.604	78	109.914
TCEB2	chr16	16p12.3	402.369	51	84.6811
ATP8B1	chr18	18q21.31	402.34	44	152.798
PTPLAD1	chr15	15q22.2	402.061	75	88.0982
HIST1H4C	chr6	6p22.1	402.038	23	133.674
SF3B5	chr6	6q24.2	401.31	31	54.5066
HP1BP3	chr1	1p36.12	401.011	71	135.43
DHRS3	chr1	1p36.1	400.996	41	111.578
EIF3G	chr19	19p13.2	400.436	41	75.5784
LTBP2	chr14	14q24	399.475	56	43.5879
NAP1L1	chr12	12q21.2	399.345	148	89.3161
TCEAL4	chrX	Xq22.2	399.289	41	67.7927
VAPA	chr18	18p11.22	399.111	77	117.793
CALM1	chr14	14q32.11	399.055	121	74.2649
UQCRFS1	chr19	19q12	398.864	28	43.4694
PDIA4	chr7	7q35	398.064	51	64.4835
ERN2	chr16	16p12.2	398.064	39	411.439
SURF4	chr9	9q34.2	397.8	46	91.8425
ABLIM1	chr10	10q25	397.366	51	111.882
WFDC2	chr20	20q13.12	397.114	54	125.447
SYNGR2	chr17	17q25.3	396.361	41	73.9292
SNRPG	chr2	2p13.3	396.281	29	72.7558
ODC1	chr2	2p25	396.281	35	67.1963
NFIA	chr1	1p31.3-p31.2	396.222	82	99.8119
TPI1	chr12	12p13	394.893	65	73.2826
Hs.608901	chr7	N/A	394.411	11	34.0097
SMR3A	chr4	4q13.3	394.243	43	185.628
RBX1	chr22	22q13.2	394.147	31	57.6513
TMED3	chr15	15q24-q25	393.878	33	62.5811
Hs.658202	chr3	N/A	393.845	11	57.2183
Hs.649237	chr16	N/A	393.844	11	41.6705
ARPC1B	chr7	7q22.1	393.665	41	76.7528
NOMO1	chr16	16p13.11	393.538	29	87.7166
CHMP4B	chr20	20q11.22	392.431	43	106.834
SLC3A2	chr11	11q13	390.739	33	238.753
Hs.743502	chr7	N/A	390.413	11	32.125
TDRD9	chr14	14q32.33	390.374	26	95.2311
SLC25A39	chr17	17q12	389.754	30	131.989
LAMTOR5	chr1	1p13.3	389.436	53	47.1909
EIF4H	chr7	7q11.23	389.362	35	71.5048
GOLGA8A	chr15	15q11.2	389.261	77	126.168
DPY30	chr2	2p22.3	388.716	18	70.8602
CBWD5	chr9	9q21.11	388.126	14	14.671
SRSF2	chr17	17q25.1	387.732	79	84.1841
CLDN4	chr7	7q11.23	387.718	41	143.591
Hs.700055	chr12	N/A	387.699	3	8.38529
SYPL1	chr7	7q22.3	387.585	56	58.6712
NT5C3B	chr17	17q21.2	387.435	24	109.831
CLTA	chr9	9p13	387.373	101	82.0484
FOLR1	chr11	11q13.3-q14.1	386.811	55	106.605
GHITM	chr10	10q23.1	386.808	60	67.3114
AP2M1	chr3	3q28	386.784	33	53.6391
HIF1A	chr14	14q23.2	386.67	33	77.0144
DNAJC1	chr10	10p12.31	386.635	53	92.3134
FBN1	chr15	15q21.1	386.429	62	122.082
GPR56	chr16	16q13	385.826	51	95.4953
FBXW12	chr3	3p21.31	385.377	40	163.822
COPB1	chr11	11p15.2	384.674	60	77.8095
GSTO1	chr10	10q25.1	384.59	44	44.7147
GADD45B	chr19	19p13.3	384.541	91	163.081
Hs.661071	chrX	N/A	384.422	11	38.2087
PEF1	chr1	1p34	384.241	31	44.4619
VIMP	chr15	15q26.3	384.214	18	71.672
HDAC1	chr1	1p34	383.767	35	55.8997
METTL23	chr17	17q25.1	383.517	11	14.588
PSMA2	chr7	7p13	383.074	61	98.0724
VPS51	chr11	11q13	382.872	31	38.1848
PSMA6	chr14	14q13	381.816	25	45.7288
ZBTB20	chr3	3q13.2	380.619	73	88.7307
Hs.6790	chr7	N/A	380.447	3	4.68622
SULT1A1	chr16	16p12.1	380.415	46	65.718
Hs.744879	chr3	N/A	380.225	18	71.1415
TMEM147	chr19	19q13.1	380.037	31	54.2989
Hs.664073	chr4	N/A	379.908	11	28.5925
HES1	chr3	3q28-q29	379.747	71	136.872
MRPS21	chr1	1q21	379.418	23	50.7557
ZC3H11A	chr1	1q32.1	379.24	38	84.3973
EPB41L4A-AS1	chr5	5q22.2	378.955	16	69.0183
CAPZB	chr1	1p36.1	378.839	89	78.1429
SH3BP5	chr3	3p24.3	378.699	43	68.0811
ATPIF1	chr1	1p35.3	378.483	46	47.3503
CBWD6	chr9	9q21.11	378.358	3	3.85022
CDK2AP1	chr12	12q24.31	377.11	30	45.6677
AIF1L	chr9	9q34.13-q34.3	377.008	35	112.854
ATP6AP1	chrX	Xq28	376.822	33	40.4117
PCNP	chr3	3q12.3	376.791	50	89.6065
Hs.722057	chr1	N/A	376.692	3	5.51629
APEX1	chr14	14q11.2	376.433	33	39.3228
CKB	chr14	14q32	376.256	35	53.4513
CDIPT	chr16	16p11.2	376.11	33	66.0042
C6orf62	chr6	6p22.3	375.777	30	67.0912
VDAC3	chr8	8p11.2	374.8	68	90.2093
DEPTOR	chr8	8q24.12	374.413	42	73.4094
VAMP8	chr2	2p12-p11.2	373.706	33	34.9229
MRPL49	chr11	11q13	373.628	30	43.3914
XIST	chrX	Xq13.2	373.591	115	226.097
SMDT1	chr22	22q13.2	373.506	46	107.715
COX5A	chr15	15q24.1	373.074	44	68.4617
PTBP1	chr19	19p13.3	373.05	156	102.125
MCL1	chr1	1q21	373.029	100	143.013
NFIC	chr19	19p13.3	372.916	75	120.876
SEC13	chr3	3p25-p24	372.678	33	95.9913
SERP1	chr3	3q25.1	372.423	61	47.1366
CGNL1	chr15	15q21.3	372.241	30	78.7809
SSR2	chr1	1q21-q23	371.91	30	37.138
RABAC1	chr19	19q13.2	371.732	35	35.6023
NXF1	chr11	11q12-q13	371.719	35	87.0511
SNRPN	chr15	15q11.2	371.222	206	133.495
Hs.88651	chr8	N/A	370.591	11	46.1571
IPW	chr15	15q11-q12	370.372	16	65.3975
NEDD8	chr14	14q12	370.341	25	40.5741
PLOD2	chr3	3q24	370.06	53	60.7334
Hs.608924	chr12	N/A	369.847	3	5.65333
PRNP	chr20	20p13	369.483	53	85.5772
TMED4	chr7	7p13	369.366	61	101.861
MRPL27	chr17	17q21.3-q22	369.255	26	79.4757
BOD1	chr5	5q35.2	369.242	30	53.059
HIGD1A	chr3	3p22.1	369.225	53	91.3154
KLF6	chr10	10p15	369.09	107	139.99
GLG1	chr16	16q22.3	368.587	79	77.8148
Hs.704509	chr3	N/A	368.217	3	9.98544
KANK2	chr19	19p13.2	368.052	66	373.479
H19	chr11	11p15.5	367.972	44	178.231
FAM213A	chr10	10q23.1	367.575	48	76.3188
COL1A2	chr7	7q22.1	367.23	65	131.768
TMEM50B	chr21	21q22.11	367.161	77	84.3357
Hs.708510	chr4	N/A	367.107	14	64.8205
LEPROT	chr1	1p31.3	366.957	55	55.206
RNF181	chr2	2p11.2	366.936	32	58.6404
KIAA1191	chr5	5q35.2	366.433	30	65.8965
Hs.657316	chr12	N/A	366.41	3	11.2539
MAMDC2	chr9	9q21.12	366.346	30	184.697
AARS	chr16	16q22	366.271	33	36.1586
OPHN1	chrX	Xq12	366.163	33	118.197
LOC100996255	chr15	N/A	365.543	11	36.262
LRP10	chr14	14q11.2	365.224	44	83.5103
KIT	chr4	4q11-q12	365.011	33	61.0199
ARF1	chr1	1q42	364.844	80	111.873
ATP6V1C2	chr2	N/A	364.515	45	137.087
BLVRB	chr19	19q13.1-q13.2	364.235	33	108.764
NCKAP1	chr2	2q32	364.166	51	99.8718
TSPO	chr22	22q13.31	363.976	33	108.305
TNFRSF11B	chr8	8q24	363.426	51	112.916
PCBP2	chr12	12q13.12-q13.13	362.734	121	110.753
TXN	chr9	9q31	362.532	58	205.755
Hs.701243	chr1	N/A	362.399	18	53.7693
MAOA	chrX	Xp11.3	362.212	77	96.1313
DARS	chr2	2q21.3	361.963	51	70.4016
UFC1	chr1	1q23.3	361.563	31	41.1408
QARS	chr3	3p21.31	361.553	33	51.1082
Hs.705992	chr18	N/A	361.475	3	7.28431
NPIPL3	chr16	16p12.2	361.302	54	148.972
PDCD4	chr10	10q24	360.818	95	106.66
PIP	chr7	7q34	360.809	35	187.816
U2AF1	chr21	21q22.3	360.778	64	101.382
C11orf31	chr11	11q12.1	360.495	69	98.1787
RAB5B	chr12	12q13	360.458	37	80.6985
SDHD	chr11	11q23	360.371	49	89.721
SLIRP	chr14	14q24.3	359.069	31	38.4593
C11orf96	chr11	11p11.2	358.118	22	157.155
ARL8B	chr3	3p26.1	357.824	50	66.1776
Hs.596971	chrX	N/A	357.448	3	4.21188
Hs.706927	chr6	N/A	357.368	18	13.8245
MMADHC	chr2	2q23.2	357.069	31	41.1266
STX12	chr1	1p35.3	357.048	33	80.3608
Hs.622517	chr4	N/A	356.779	3	9.64857
ECH1	chr19	19q13.1	356.47	33	68.7146
INPP5J	chr22	22q12.2	356.352	33	74.8373
RPS27L	chr15	15q22.2	356.351	51	93.9708
KRT10	chr17	17q21	356.082	66	48.1815
STK24	chr13	13q31.2-q32.3	355.457	66	100.95
TAGLN	chr11	11q23.2	355.454	39	72.4466
CPSF4	chr7	7q22.1	355.303	33	271.342
POLR2J	chr7	7q22.1	354.966	32	64.3895
PPT1	chr1	1p32	354.501	33	44.2491
ANAPC13	chr3	3q22.2	354.4	51	87.7859
LMBRD1	chr6	6q13	354.024	42	71.0712
CMPK1	chr1	1p32	353.868	53	68.5933
NFKBIZ	chr3	3p12-q12	353.786	42	58.1606
VKORC1	chr16	16p11.2	353.575	34	43.6153
NFE2L1	chr17	17q21.3	353.044	69	38.9231
TTC3	chr21	21q22.2	352.903	134	92.3161
GBAS	chr7	7p12	352.666	33	57.0748
RBBP7	chrX	Xp22.2	352.229	33	49.7316
CRIP1	chr14	14q32.33	351.909	25	55.152
Hs.722308	chr8	N/A	351.904	11	11.4034
CHMP2A	chr19	19q	351.726	33	45.4052
Hs.202577	chr3	N/A	351.662	22	71.8396
NTRK2	chr9	9q22.1	351.651	114	135.896
Hs.714413	chr1	N/A	351.297	11	29.8701
GPBP1	chr5	5q11.2	351.195	49	66.2416
LTA4H	chr12	12q22	351.17	33	49.1071
WDR82	chr3	3p21.2	350.907	25	50.8676
Hs.592692	chr6	N/A	350.875	38	51.3318
PUM1	chr1	1p35.2	350.43	74	48.9226
TRA2B	chr3	3q26.2-q27	350.405	68	110.136
TAS2R1	chr5	5p15	350.213	31	408.605
ATP6V0B	chr1	1p32.3	349.685	33	43.8808
PJA2	chr5	5q21.3	349.359	33	44.5886
HADHB	chr2	2p23	348.973	41	60.3541
MXRA7	chr17	17q25.1	348.584	35	207.289
Hs.632997	chr12	N/A	347.957	20	54.2087
SMOC2	chr6	6q27	347.848	43	145.342
POM121C	chr7	7q11.2	347.503	20	22.4921
COX7A1	chr19	19q13.1	347.476	33	47.2553
MRPL51	chr12	12p13.3-p13.1	346.844	35	56.9821
C1orf122	chr1	1p34.3	346.618	24	41.2535
MATR3	chr5	5q31.2	346.508	145	160.414
ERLEC1	chr2	2p16.2	346.419	48	96.3745
KHDRBS1	chr1	1p32	346.339	69	83.2614
NFE2L2	chr2	2q31	346.039	66	112.41
AES	chr19	19p13.3	346.024	35	74.7579
CCT7	chr2	2p13.2	345.934	41	54.3885
FBXL3	chr13	13q22	345.49	35	52.484
EIF3I	chr1	1p34.1	345.189	35	33.4082
Hs.713020	chr5	N/A	344.857	3	7.03901
SGK1	chr6	6q23	344.772	33	76.1337
H2AFZ	chr4	4q24	344.745	61	60.5047
GNB1	chr1	1p36.33	344.408	71	67.2505
PHF1	chr6	6p21.3	344.106	51	169.075
PTH	chr11	11p15.3-p15.1	343.993	38	126.926
SON	chr21	21q22.11	342.941	107	101.665
VPS28	chr8	8q24.3	342.936	34	36.3883
MESDC2	chr15	15q13	342.87	62	140.477
RMST	chr12	12q21	342.866	33	132.179
NDUFS8	chr11	11q13	342.572	72	91.2576
GRN	chr17	17q21.32	342.364	72	59.15
TAX1BP1	chr7	7p15	342.309	71	78.5594
TIMMDC1	chr3	3q13.33	342.134	26	124.385
SERPING1	chr11	11q12.1	342.113	33	48.2524
PSMC5	chr17	17q23.3	341.886	34	59.125
Hs.5327	chr15	N/A	341.63	14	30.3315
ATP6V1E1	chr22	22q11.1	341.431	49	111.022
SPG21	chr15	15q21-q22	341.367	57	53.0597
LUM	chr12	12q21.3-q22	340.338	41	65.9805
SH3BGRL	chrX	Xq13.3	340.313	51	77.8695
NOTCH2NL	chr1	1q21.2	340.245	48	136.689
Hs.662054	chr2	N/A	340.196	11	55.7732
GAS6	chr13	13q34	340.138	55	78.8043
BANF1	chr11	11q13.1	340.127	36	63.6262
TSC22D1	chr13	13q14	339.934	77	132.971
KCTD10	chr12	12q24.11	339.657	37	106.599
ARMCX6	chrX	Xq21.33-q22.3	339.167	28	32.3202
Hs.506435	chr12	N/A	338.981	18	66.3036
RAP1B	chr12	12q14	338.816	25	40.0752
SAT2	chr17	17p13.1	338.364	24	67.3535
BTG1	chr12	12q22	338.114	62	63.8867
PNN	chr14	14q21.1	337.986	91	128.778
PKIG	chr20	20q12-q13.1	337.928	33	62.7046
JUNB	chr19	19p13.2	337.779	35	69.7276
CSNK2B	chr6	6p21.3	337.737	25	26.8878
AKR1A1	chr1	1p33-p32	337.196	33	38.0878
CETN2	chrX	Xq28	337.019	41	55.9544
ZNF706	chr8	8q22.3	336.808	20	31.0367
GPI	chr19	19q13.1	336.479	33	65.9451
Hs.731761	chr2	N/A	336.171	11	45.3
GOLPH3	chr5	5p13.3	335.987	39	39.7059
UQCRC1	chr3	3p21.3	335.328	33	40.2155
MRPL40	chr22	22q11.2	335.26	33	37.781
LOC441461	chr9	9q31.1	335.202	22	121.262
Hs.731407	chr13	N/A	334.66	11	29.5184
SERINC3	chr20	20q13.12	334.66	85	57.9847
ASS1	chr9	9q34.1	334.642	27	49.8666
PRDX2	chr19	19p13.2	334.227	91	114.881
HSD17B10	chrX	Xp11.2	334.215	41	43.8985
PET100	chr19	19p13.2	334.194	11	22.6128
LBX2-AS1	chr2	2p13.1	334.032	5	126.059
FAM189A2	chr9	9q21.11	334.023	33	62.0288
Hs.714873	chr9	N/A	333.791	3	4.03468
PRPF8	chr17	17p13.3	333.669	33	44.3228
ANXA4	chr2	2p13	333.424	51	55.1955
COL4A2	chr13	13q34	333.137	53	85.7773
BDH2	chr4	4q24	333.116	34	79.3415
ARGLU1	chr13	13q33.3	332.883	45	73.0271
KRT13	chr17	17q12-q21.2	332.605	30	478.353
COMMD7	chr20	20q11.21	332.468	37	83.9468
FAM156A	chrX	Xp11.22	332.148	18	82.9995
GAS5	chr1	1q25.1	331.793	59	110.871
Hs.205952	chr4	N/A	331.546	22	44.805
RNASET2	chr6	6q27	331.224	90	93.2359
PABPN1	chr14	14q11.2	331.212	76	91.6093
CDK4	chr12	12q14	330.917	43	61.1431
CAV2	chr7	7q31.1	330.258	71	83.8638
Hs.595524	chr9	N/A	330.16	29	37.1186
EIF5	chr14	14q32.32	330.117	107	114.571
C1orf63	chr1	1p36.13-p35.1	329.955	59	105.831
FAM96A	chr15	15q22.31	329.552	26	75.1772
C11orf58	chr11	11p15.1	329.546	81	70.4976
COPB2	chr3	3q23	329.395	33	76.0071
LBH	chr2	2p23.1	329.189	25	50.5107
AP3S1	chr5	5q22	329.138	27	52.6528
AHSA1	chr14	14q24	329.119	41	105.737
TCEAL3	chrX	Xq22.2	328.965	18	36.7269
POLE	chr12	12q24.3	328.71	49	417.343
ZFAND6	chr15	15q25.1	328.523	36	71.2352
ZNF714	chr19	19p12	328.489	2	27.4497
Hs.675465	chr2	N/A	328.431	11	48.9174
AHCYL1	chr1	1p13.2	327.707	93	78.6779
Hs.713721	chr12	N/A	327.625	3	6.4479
FABP4	chr8	8q21	327.509	44	108.065
PSMG2	chr18	18p11.21	327.432	39	49.12
PPDPF	chr20	20q13.33	327.283	51	74.1512
Hs.708158	chr17	N/A	327.274	3	18.8914
GOLGA8B	chr15	15q14	327.209	22	85.9238
PSMB3	chr17	17q12	327.151	41	49.9139
TOB1	chr17	17q21	326.782	44	91.6797
UBE2E1	chr3	3p24.2	326.641	44	92.9613
HEBP2	chr6	6q24	326.628	33	54.5389
CREB3L2	chr7	7q34	326.447	59	121.853
HSPD1	chr2	2q33.1	326.204	82	125.684
DDIT3	chr12	12q13.1-q13.2	325.952	37	139.916
Hs.405427	chr1	N/A	325.737	11	22.7681
POMP	chr13	13q12.3	325.722	42	76.7525
KRT8	chr12	12q13	325.598	43	92.7407
ATP5J2	chr7	7q22.1	325.534	46	74.6254
IARS	chr9	9q21	325.522	33	53.1401
SNRPC	chr6	6p21.31	325.267	37	117.374
CCL21	chr9	9p13	324.993	33	67.0736
PRR13	chr12	12q12	324.894	23	53.8451
SERPINH1	chr11	11q13.5	324.708	40	143.172
FUCA1	chr1	1p34	324.17	44	77.6367
Hs.231852	chr3	N/A	324.062	11	33.9431
Hs.680526	chr1	N/A	323.779	22	49.4959
MYO5C	chr15	15q21	323.73	31	60.4838
FAM129B	chr9	9q34.13	323.623	37	115.861
NME2	chr17	17q21.3	323.282	64	57.5539
COPZ1	chr12	12q13.2-q13.3	323.266	42	37.9435
PSMB5	chr14	14q11.2	323.103	31	56.2587
Hs.737941	chr19	N/A	323.091	11	25.1519
Hs.710797	chr21	N/A	322.793	2	9.27256
TOMM5	chr9	9p13.2	322.638	25	30.6557
FSTL1	chr3	3q13.33	322.441	53	88.5668
ANXA7	chr10	10q22.2	322.419	53	50.2687
Hs.713712	chr13	N/A	322.389	3	5.31277
PKM	chr15	15q22	322.098	35	73.0492
DHX15	chr4	4p15.3	321.948	51	64.8879
RILPL2	chr12	12q24.31	321.896	16	31.0726
CASC4	chr15	15q15.3	321.881	50	122.339
HSPE1	chr2	2q33.1	321.833	36	55.0014
PNISR	chr6	6q16.3	321.825	108	73.2172
FAM127A	chrX	Xq26	321.825	25	53.1618
SNX5	chr20	20p11	321.758	98	98.9957
S100A9	chr1	1q21	321.667	33	350.946
NBL1	chr1	1p36.13	321.427	51	75.4466
MAGT1	chrX	Xq21.1	321.368	52	101.263
SUMF1	chr3	3p26.1	321.322	30	58.249
ZBED2	chr3	3q13.2	321.283	31	75.1314
LARP1	chr5	5q33.2	321.18	79	107.963
RAN	chr12	12q24.3	321.16	29	53.0079
MFSD1	chr3	3q25.32	320.786	31	44.8069
DCTD	chr4	4q35.1	320.586	71	54.9122
ATP5G2	chr12	12q13.13	320.511	53	134.778
SERPINF1	chr17	17p13.3	320.475	41	65.0253
SLC39A14	chr8	8p21.3	319.657	58	132.618
MRPL33	chr2	2p21	319.611	47	78.4982
TM2D3	chr15	15q26.3	319.608	42	48.4831
GLO1	chr6	6p21.3-p21.1	319.575	33	40.1899
SRSF11	chr1	1p31	319.559	89	146.128
TUBA1A	chr12	12q13.12	319.513	23	61.6639
MLPH	chr2	2q37.3	318.35	31	52.2451
CASC3	chr17	17q21.1	317.254	30	53.177
Hs.605206	chr4	N/A	317.002	11	24.2314
PMP22	chr17	17p12	316.929	35	60.3521
DNAJA1	chr9	9p13.3	316.902	45	52.957
ALG5	chr13	13q13.3	316.708	40	64.2039
CRABP1	chr15	15q24	316.675	46	102.378
FOXP1	chr3	3p14.1	316.569	85	100.363
JUP	chr17	17q21	316.464	33	52.9106
MRPL1	chr4	4q21.1	316.422	26	111.287
RELL1	chr4	4p14	316.324	22	106.021
F11R	chr1	1q21.2-q21.3	316.233	69	144.032
MYH9	chr22	22q13.1	315.955	35	104.131
C1R	chr12	12p13	315.779	25	70.0316
TMEM109	chr11	11q12.2	315.775	35	53.8613
PAIP2	chr5	5q31.2	315.53	50	96.8941
WBP1L	chr10	10q24.32	315.494	27	72.7783
ADI1	chr2	2p25.3	315.112	45	50.1817
VGLL4	chr3	3p25.3	315.104	56	64.0568
SNRNP70	chr19	19q13.3	314.814	51	106.097
CIB1	chr15	15q25.3-q26	314.611	33	25.0107
PSMC1	chr14	14q32.11	314.345	30	40.3787
Hs.712916	chr11	N/A	314.198	11	15.5758
SRSF3	chr6	6p21	314.149	115	140.022
GSTK1	chr7	7q34	313.903	48	59.9587
COL9A3	chr20	20q13.3	313.759	35	141.307
PIGY	chr4	4q22.1	313.676	29	128.407
LINC00493	chr20	20p11.23	313.662	11	31.4391
GLCCI1	chr7	7p21.3	313.302	63	109.494
CCT8	chr21	21q22.11	313.032	61	109.405
SRRM2	chr16	16p13.3	312.619	78	159.332
RBM47	chr4	4p14	312.528	67	125.987
MLLT1	chr19	19p13.3	312.137	66	388.273
YWHAE	chr17	17p13.3	311.94	64	151.046
ACTR3	chr2	2q14.1	311.87	78	79.0749
BZW1	chr2	2q33	311.702	54	69.7488
CNN3	chr1	1p22-p21	311.17	44	74.0501
MRP63	chr13	13q12.11	311.093	78	94.0684
Hs.655980	chr11	N/A	310.872	11	40.4533
RABGAP1	chr9	9q34.11	310.472	69	80.1878
C19orf10	chr19	19p13.3	310.282	57	63.3927
S100A10	chr1	1q21	310.146	44	106.09
EIF3A	chr10	10q26	310.141	51	65.9583
LRP2	chr2	2q31.1	310.046	44	83.6076
CMTM4	chr16	16q21-q22.1	309.68	52	98.9808
ANXA3	chr4	4q21.21	309.561	33	91.6366
CCNDBP1	chr15	15q14-q15	309.206	26	73.5415
FAM85A	chr8	8p23.1	309.088	9	22.7316
Hs.708460	chr2	N/A	308.699	3	8.7758
STRAP	chr12	12p12.3	308.596	36	66.5793
OR1J1	chr9	9q33.2	308.248	2	44.6379
STX5	chr11	11q12.3	308.173	35	319.52
TPRG1L	chr1	1p36.32	308.09	24	42.6081
FNTA	chr8	8p11	308.005	62	97.8541
PILRB	chr7	7q22.1	308.004	40	99.7389
HEIH	chr5	5q35.3	307.647	11	23.8425
EBPL	chr13	13q12-q13	307.126	39	104.923
EFR3A	chr8	8q24.22	307.053	43	56.619
TMEM167B	chr1	1p13.3	307.046	26	58.3009
ZMYND11	chr10	10p14	306.983	75	164.435
WAC	chr10	10p12.1-p11.2	306.883	98	97.9843
SF3B14	chr2	2pter-p25.1	306.768	29	114.578
HNRNPR	chr1	1p36.12	306.719	70	98.3727
VPS35	chr16	16q12	306.519	77	86.0857
SNORA13	chr5	5q22.2	306.465	8	21.3765
SHISA5	chr3	3p21.31	305.947	18	59.6158
CCDC115	chr2	2q21.1	305.926	24	76.4545
Hs.628728	chr5	N/A	305.443	11	40.1206
ARSG	chr17	17q24.2	305.374	30	330.712
RNF13	chr3	3q25.1	305.327	61	45.3492
TTC19	chr17	17p12	305.303	31	33.882
BLCAP	chr20	20q11.23	304.911	35	46.8644
SLC35E1	chr19	19p13.11	304.899	100	200.65
C12orf23	chr12	12q23.3	304.897	24	57.8132
EIF4A3	chr17	17q25.3	304.833	33	47.7652
CADM1	chr11	11q23.2	304.188	93	96.9611
TIMM8B	chr11	11q23.1-q23.2	304.022	42	59.5835
YWHAG	chr7	7q11.23	303.857	26	65.1307
KDELR2	chr7	7p22.1	303.767	41	40.9641
EIF3F	chr11	11p15.4	303.324	57	127.181
TSPYL1	chr6	6q22.1	303.228	46	108.824
Hs.734867	chr17	N/A	302.992	11	47.6542
SULT1C4	chr2	2q12.3	302.913	50	149.139
PLXNB2	chr22	22q13.33	302.812	50	110.188
COL3A1	chr2	2q31	302.716	98	160.505
GPD1L	chr3	3p22.3	302.685	37	59.6221
NISCH	chr3	3p21.1	302.604	44	79.4006
Hs.710158	chr1	N/A	302.535	3	3.16767
COX14	chr12	12q13.12	302.268	24	30.0487
DYNLRB1	chr20	20q11.21	302.252	68	86.5775
SDF4	chr1	1p36.33	302.175	71	67.2619
CPNE3	chr8	8q21.3	302.153	53	52.2449
AFG3L2	chr18	18p11	302.1	42	82.3364
CXXC5	chr5	5q31.2	302.09	50	52.1892
FAM134C	chr17	17q21.2	302.037	33	66.0345
TUSC1	chr9	9p21.2	301.401	14	20.3479
Hs.660733	chr1	N/A	301.371	18	68.0791
ALDH3B1	chr11	11q13	300.956	60	485.172
HSPH1	chr13	13q12.3	300.702	59	155.545
MINOS1	chr1	1p36.13	300.613	38	104.843
C1S	chr12	12p13	300.474	41	105.731
EPAS1	chr2	2p21-p16	300.257	66	162.063
MAGED2	chrX	Xp11.2	299.716	53	53.2454
SSR1	chr6	6p24.3	299.302	61	111.154
FUNDC2	chrX	Xq28	299.247	35	73.7375
NMB	chr15	15q22-qter	299.193	33	128.819
GTF3C6	chr6	6q21	299.155	15	41.9022
COX20	chr1	1q44	298.895	29	61.7727
CCT5	chr5	5p15.2	298.831	44	113.909
OSTC	chr4	4q25	298.58	16	45.3657
HNRPDL	chr4	4q21.22	298.443	115	92.0686
PNRC1	chr6	6q15	298.31	41	74.4719
MPC1	chr6	6q27	298.246	50	84.8597
PRDX4	chrX	Xp22.11	298.158	33	35.3085
TXNDC5	chr6	6p24.3	298.151	31	57.7354
RING1	chr6	6p21.3	297.888	41	61.6487
NDUFB5	chr3	3q26.33	297.884	33	38.3971
HSD17B6	chr12	12q13	297.823	51	103.678
C20orf24	chr20	20q11.23	297.521	53	46.2504
Hs.713572	chr5	N/A	296.285	3	11.9954
Hs.595572	chr17	N/A	296.051	3	4.39781
HIRA	chr22	22q11.21	295.86	44	94.2906
PSMA1	chr11	11p15.1	295.754	77	48.5795
APH1A	chr1	1p36.13-q31.3	295.701	45	87.5353
CYBA	chr16	16q24	295.647	46	94.3128
CNDP2	chr18	18q22.3	295.178	55	103.138
Hs.551898	chr11	N/A	295.042	11	37.2489
CTSD	chr11	11p15.5	294.768	39	138.851
FKBP1A	chr20	20p13	294.595	88	108.469
UBE2E3	chr2	2q32.1	294.452	25	50.3786
TMEM248	chr7	7q11.21	294.262	50	62.4545
TCF25	chr16	16q24.3	294.151	80	97.556
RGCC	chr13	13q14.11	294.132	53	102.928
SCOC	chr4	4q31.1	294.109	37	75.515
VMP1	chr17	17q23.1	293.737	53	118.476
GUK1	chr1	1q32-q41	293.682	53	148.124
SDC4	chr20	20q12	293.365	33	51.3965
SUMF2	chr7	7q11.1	293.277	28	78.2526
HARS	chr5	5q31.3	292.795	33	131.854
EPM2AIP1	chr3	3p22.1	292.588	47	86.9389
SUMO1	chr2	2q33	292.315	65	94.5145
Hs.732900	chr12	N/A	292.169	18	38.6905
DDX24	chr14	14q32	291.668	57	72.1041
NT5C2	chr10	10q24.32	291.551	46	91.9981
BTBD1	chr15	15q24	291.485	31	47.2763
XPO1	chr2	2p15	291.363	58	93.9364
CMTM6	chr3	3p22.3	291.33	51	110.802
PSMD2	chr3	3q27.1	291.212	32	55.4361
PPAP2A	chr5	5q11	291.114	59	64.2938
FOXM1	chr12	12p13	290.996	33	395.213
Hs.730747	chr5	N/A	290.688	11	15.9753
SHFM1	chr7	7q21.3	290.687	41	66.5772
BPIFB2	chr20	20q11.21	290.539	26	275.556
TMEM125	chr1	1p34.2	290.116	24	50.9635
KLF8	chrX	Xp11.21	290.055	47	473.986
SNORD22	chr11	11q13	290.025	16	22.4739
SYF2	chr1	1p36.11	290.017	42	93.0232
MICU2	chr13	13q12.11	289.902	31	44.3645
BUD31	chr7	7q22.1	289.845	49	106.459
YBX3	chr12	12p13.1	289.541	77	117.346
Hs.658418	chr4	N/A	289.192	3	11.6995
KPNB1	chr17	17q21.32	289.158	85	94.7479
FAM13A	chr4	4q22.1	288.985	94	89.0189
SPAG7	chr17	17p13.2	288.715	33	39.7893
UXT	chrX	Xp11.23-p11.22	288.698	42	60.1853
YTHDF1	chr20	20q13.33	288.693	29	38.1211
ETFB	chr19	19q13.3	288.453	33	88.789
Hs.660321	chr11	N/A	288.357	29	81.8307
IFNGR2	chr21	21q22.11	288.188	33	46.2405
HIST1H2BK	chr6	6p21.33	288.152	33	54.502
DAP	chr5	5p15.2	287.828	36	62.5761
Hs.503704	chr11	N/A	287.319	3	3.77916
RBMX	chrX	Xq26.3	287.114	65	48.8642
Hs.710774	chr22	N/A	286.927	11	33.874
ARL6IP4	chr12	12q24.31	286.896	48	47.2027
DERA	chr12	12p12.3	286.865	31	101.423
ARMCX2	chrX	Xq21.33-q22.2	286.537	33	51.9406
CNOT7	chr8	8p22-p21.3	286.51	65	91.4617
CHMP5	chr9	9p13.3	286.279	60	56.0538
RAB34	chr17	17q11.2	286.269	37	55.8766
PTTG1	chr5	5q35.1	286.238	25	57.507
OCIAD2	chr4	4p11	286.177	20	29.9228
UBXN4	chr2	2q21.3	286.018	80	110.771
TMEM181	chr6	6q25.3	285.683	21	67.675
TAF7	chr5	5q31	285.446	33	30.4726
EIF1AX	chrX	Xp22.12	285.431	65	84.9988
DUOX2	chr15	15q15.3	285.253	35	89.7097
SRGN	chr10	10q22.1	285.2	68	82.5354
CBX7	chr22	22q13.1	285.133	33	62.6586
TMX2	chr11	11cen-q22.3	284.655	44	65.8216
NAA20	chr20	20p11.23	284.639	16	28.6159
SH3BGRL3	chr1	1p36.11	284.466	28	97.1867
SNHG16	chr17	N/A	284.396	22	52.9579
MAT2A	chr2	2p11.2	284.358	71	139.337
SNRPB	chr20	20p13	284.239	53	35.2089
BBX	chr3	3q13.1	284.018	99	54.8314
LRRC47	chr1	1p36.32	283.961	31	51.1307
SUMO4	chr6	6q25	283.866	18	40.7279
ATP6V1A	chr3	3q13.31	283.693	53	79.4066
NSMCE1	chr16	16p12.1	283.569	23	57.7437
ARL5B-AS1	chr10	N/A	283.306	11	24.9715
RSRC2	chr12	12q24.31	283.249	53	60.0791
Hs.655504	chr19	N/A	283.044	11	93.4875
PGK1	chrX	Xq13.3	282.883	104	116.177
TP53TG3B	chr16	16p11.2	282.859	2	33.9341
PTRHD1	chr2	2p23.3	282.829	13	19.9763
TCF4	chr18	18q21.1	282.739	156	98.8213
TUBB4B	chr9	9q34	282.706	62	57.5162
ACTR1B	chr2	2q11.1-q11.2	282.473	30	64.0292
CYC1	chr8	8q24.3	282.363	37	66.0385
SERBP1	chr1	1p31	282.246	144	96.5331
TXNDC15	chr5	5q31.1	282.084	31	73.0244
ACTR10	chr14	14q23.1	281.881	31	41.7389
ZNF160	chr19	19q13.42	281.855	83	216.566
BEX1	chrX	Xq22	281.441	37	47.323
TCEAL2	chrX	Xq22.1-q22.3	281.432	29	50.3946
SLC26A4-AS1	chr7	7q22.3	281.35	11	44.125
EIF2A	chr3	3q25.1	281.207	28	55.1907
DNAJB11	chr3	3q27.3	280.965	32	69.7375
CRYBG3	chr3	3q11.2	280.839	28	80.6742
STAT3	chr17	17q21.31	280.563	82	76.1376
Hs.674816	chr16	N/A	280.473	3	5.11911
RPS19BP1	chr22	22q13.1	280.434	26	60.0056
BTG2	chr1	1q32	280.427	53	118.192
STAG2	chrX	Xq25	280.38	69	73.7991
CYFIP1	chr15	15q11	280.186	33	43.7148
TPST2	chr22	22q12.1	280.072	41	58.8282
CHD4	chr12	12p13	280.053	75	56.1479
FDFT1	chr8	8p23.1-p22	279.969	62	57.7468
Hs.436029	chr6	N/A	279.607	11	83.0045
GDI1	chrX	Xq28	279.449	33	66.4008
C10orf32	chr10	10q24.32	279.324	22	68.2176
SDR39U1	chr14	14q12	279.317	36	65.4325
LGMN	chr14	14q32.1	279.232	30	39.8156
TRIM28	chr19	19q13.4	279.202	33	46.4287
SLC35A4	chr5	5q31.3	278.768	24	120.007
GABRD	chr1	1p36.3	278.259	47	475.419
EVX2	chr2	2q31.1	278.052	2	25.3033
TRAPPC3	chr1	1p34.3	277.892	51	106.129
FAM162A	chr3	3q21.1	277.734	69	61.2316
EI24	chr11	11q24	277.616	51	196.154
MAL	chr2	2q11.1	277.411	35	260.315
Hs.711686	chr17	N/A	277.306	3	3.04067
CEP19	chr3	3q29	277.2	45	348.493
Hs.597951	chr6	N/A	277.051	11	49.1601
DNAJB1	chr19	19p13.2	276.979	54	87.7383
Hs.444290	chr3	N/A	276.721	11	32.1408
RTCB	chr22	22q12	276.684	42	94.258
Hs.592561	chr3	N/A	276.656	3	13.1383
FMR1	chrX	Xq27.3	276.474	52	76.2999
Hs.714503	chr6	N/A	276.127	11	61.8201
TSPAN3	chr15	15q24.3	276.109	80	105.257
DPM1	chr20	20q13.13	276.058	33	48.3028
DDB1	chr11	11q12-q13	276.011	35	87.5335
IST1	chr16	16q22.2	275.867	44	70.2481
NPHS2	chr1	1q25.2	275.828	31	382.707
HLA-DPB1	chr6	6p21.3	275.723	37	171.597
TMC4	chr19	19q13.42	275.667	26	37.5487
MBD6	chr12	N/A	275.664	34	102.885
DAG1	chr3	3p21	275.621	51	127.499
NDUFA3	chr19	19q13.42	275.229	28	56.6738
FAM8A1	chr6	6p23	275.227	33	41.8704
MAT2B	chr5	5q34-q35	275.224	39	78.4426
PIM3	chr22	22q13	275.179	26	71.4562
CLK1	chr2	2q33	275.138	35	79.3472
Hs.661346	chr6	N/A	275.115	11	83.9016
MRPL14	chr6	6p21.3	275.016	36	106.54
RHOB	chr2	2p24	274.923	87	162.292
SMCO4	chr11	11q21	274.682	34	81.1021
HMGN4	chr6	6p21.3	274.592	73	37.8746
DPP8	chr15	15q22	274.584	31	49.2753
SNRPB2	chr20	20p12.1	274.535	33	41.4132
IPO7	chr11	11p15.4	274.473	69	49.904
Hs.655763	chr8	N/A	274.386	11	33.399
MTDH	chr8	8q22.1	274.332	87	91.1044
SND1	chr7	7q31.3	274.146	33	43.9895
SACM1L	chr3	3p21.3	274.098	33	54.9942
RNPEP	chr1	1q32	274.052	49	34.1971
CCDC80	chr3	3q13.2	274.003	48	94.217
RNF11	chr1	1p32	273.912	41	63.9041
C1orf198	chr1	1q42.2	273.865	28	86.2419
SNRPD3	chr22	22q11.23	273.711	33	64.699
ATP6V1D	chr14	14q23-q24.2	273.646	82	102.33
ZBTB16	chr11	11q23.1	273.572	33	77.4373
GANAB	chr11	11q12.3	273.457	54	74.2267
AMY1C	chr1	1p21	273.372	18	198.542
TIMP2	chr17	17q25	273.289	57	100.103
Hs.129583	chr21	N/A	273.2	11	51.9796
MAPRE1	chr20	20q11.1-q11.23	273.069	51	73.5267
IRF2BPL	chr14	14q24.3	272.767	22	150.369
IFNAR1	chr21	21q22.11	272.525	65	491.609
HINT2	chr9	9p13.3	272.377	34	111.234
FBXL5	chr4	4p15.32	272.216	51	88.0684
NLN	chr5	5q12.3	272.13	83	268.22
HNRNPC	chr14	14q11.2	271.819	139	77.15
ATP6V1F	chr7	7q32	271.543	25	40.2796
RPL7L1	chr6	6p21.1	271.121	50	67.5205
Hs.514934	chr1	N/A	271.08	11	122.636
GLB1	chr3	3p21.33	270.909	36	37.048
RNPS1	chr16	16p13.3	270.795	74	91.8452
Hs.731820	chr3	N/A	270.136	15	38.0817
CTDSP1	chr2	2q35	270.12	31	50.8356
LASP1	chr17	17q11-q21.3	269.813	33	59.4931
TSPAN13	chr7	7p21.1	269.406	31	47.67
FCGRT	chr19	19q13.3	269.28	35	57.1161
HLA-DMB	chr6	6p21.3	269.111	23	44.7908
C7orf50	chr7	7p22.3	269.092	48	112.922
Hs.655433	chr1	N/A	268.926	11	43.5834
MRPS33	chr7	7q34	268.708	39	52.9509
SPATA20	chr17	17q21.33	268.669	39	56.744
PEA15	chr1	1q21.1	268.497	53	73.6428
Hs.670421	chr5	N/A	268.281	11	60.9446
UBE2R2	chr9	9p13.3	268.27	39	89.9668
Hs.374460	chrX	N/A	268.234	11	18.5884
ATXN10	chr22	22q13.31	268.232	55	90.3364
CKM	chr19	19q13.32	268.087	33	215.011
TMEM98	chr17	17q11.2	267.779	28	78.694
PALLD	chr4	4q32.3	267.692	87	84.0087
GGA1	chr22	22q13.31	267.652	78	103.1
SSU72	chr1	1p36.33	267.45	73	125.25
DNAJB2	chr2	2q32-q34	267.031	36	90.3285
MDH2	chr7	7cen-q22	266.915	51	73.9698
CPVL	chr7	7p15.1	266.667	33	37.8635
AFAP1L2	chr10	10q25.3	266.649	26	43.4037
ANKRD13A	chr12	12q24.11	266.599	40	70.5055
SUMO3	chr21	21q22.3	266.527	59	67.4067
HEG1	chr3	3q21.2	266.495	54	72.5571
TMEM9B	chr11	11p15.3	266.385	42	61.6832
UBE4A	chr11	11q23.3	265.978	33	42.4953
ACADM	chr1	1p31	265.832	33	48.8919
ARVCF	chr22	22q11.21	265.32	8	63.3749
AGAP6	chr10	10q11.23	265.136	3	0.612958
BSG	chr19	19p13.3	265.134	41	58.02
PRR15L	chr17	17q21.32	265.071	31	48.3634
LUC7L2	chr7	7q34	265.017	47	78.9184
DHRS7	chr14	14q23.1	264.694	90	118.837
CYCS	chr7	7p15.3	264.683	72	98.3739
NHP2	chr5	5q35.3	264.652	57	97.9605
PPP1CA	chr11	11q13	264.608	38	50.5524
FN1	chr2	2q34	264.437	137	195.89
Hs.602907	chr18	N/A	264.436	3	6.9208
ADD1	chr4	4p16.3	264.411	84	111.218
DDX1	chr2	2p24	264.4	33	42.9796
SLC4A1	chr17	17q21.31	264.348	46	438.497
CNIH	chr14	14q22.2	264.187	33	50.246
TLE2	chr19	19p13.3	264.063	51	79.485
CRIP2	chr14	14q32.3	263.976	41	100.155
COL4A1	chr13	13q34	263.962	55	89.2771
VWF	chr12	12p13.3	263.827	42	86.7604
FNDC1	chr6	6q25	263.761	27	115.338
GSTM2	chr1	1p13.3	263.543	24	53.7592
OGT	chrX	Xq13	263.542	116	178.896
TNS1	chr2	2q35-q36	263.382	105	158.428
LAMTOR4	chr7	7q22.1	263.032	14	23.7506
COA3	chr17	17q21	262.859	40	66.9477
GOT2	chr16	16q21	262.714	33	39.1875
TMEM50A	chr1	1p36.11	262.611	44	75.8693
CCNB1IP1	chr14	14q11.2	262.601	35	53.8343
CHCHD1	chr10	10q22.2	261.853	22	32.0664
LRRFIP1	chr2	2q37.3	261.521	165	213.506
Hs.133916	chr4	N/A	261.39	11	20.0859
DCTN3	chr9	9p13	261.24	43	66.3247
SPATA31A7	chr9	9q12	261.165	2	5.9626
TGOLN2	chr2	2p11.2	261.058	104	130.113
HNRNPD	chr4	4q21	260.881	158	132.057
BNIP3L	chr8	8p21	260.861	43	49.6232
ZMIZ1	chr10	10q22.3	260.818	67	99.561
ATOX1	chr5	5q32	260.451	36	48.3161
Hs.594448	chr19	N/A	260.444	11	26.168
KNSTRN	chr15	15q15.1	260.381	21	136.243
SULT1A2	chr16	16p12.1	260.359	38	79.3258
SFRP2	chr4	4q31.3	260.357	39	132.209
IMP3	chr15	15q24	260.226	39	55.3575
IQGAP1	chr15	15q26.1	260.198	69	68.9901
WSB1	chr17	17q11.1	260.1	109	110.786
CLNS1A	chr11	11q13.5-q14	260.007	44	62.5605
CD302	chr2	2q24.2	259.948	30	49.9051
CDCA7L	chr7	7p15.3	259.936	15	107.484
EMC7	chr15	15q14	259.913	42	98.6126
PRCP	chr11	11q14	259.897	52	62.2338
Hs.714388	chr11	N/A	259.894	11	116.754
POR	chr7	7q11.2	259.866	33	51.7889
MYADM	chr19	19q13.42	259.716	41	112.615
ARL5A	chr2	2q23.3	259.393	50	71.0773
CCDC104	chr2	2p16.1	259.285	26	76.0535
Hs.662501	chr12	N/A	259.05	11	26.4114
AKR1B1	chr7	7q35	258.943	25	29.0921
ZNF91	chr19	19p12	258.83	57	72.6393
D2HGDH	chr2	2q37.3	258.687	24	50.5614
S100A16	chr1	1q21	258.687	34	93.2995
EMP1	chr12	12p12.3	258.577	79	118.599
UNC50	chr2	2q11.2	258.321	36	45.5339
MRPL3	chr3	3q21-q23	258.271	33	58.6018
SULT1A3	chr16	16p11.2	258.169	40	50.7959
CAPG	chr2	2p11.2	258.087	44	63.1615
H2AFV	chr7	7p13	257.984	74	77.8255
RBM23	chr14	14q11.2	257.946	31	25.6737
COL6A3	chr2	2q37	257.926	33	71.1883
HNRNPU	chr1	1q44	257.834	126	141.224
LAPTM4B	chr8	8q22.1	257.287	83	71.2478
PCYOX1	chr2	2p13.3	257.165	42	97.4078
CHMP4C	chr8	8q21.13	257.107	26	205.778
ITGAV	chr2	2q31-q32	257.104	37	107.791
OSBPL9	chr1	1p32.3	257.025	31	32.1363
COL23A1	chr5	5q35.3	256.944	24	67.0766
TSPAN31	chr12	12q13.3	256.917	53	79.1177
MFSD10	chr4	4p16.3	256.828	25	147.955
TM2D2	chr8	8p11.22	256.536	28	27.0942
TTC14	chr3	3q26.33	256.505	32	44.5057
CARKD	chr13	13q34	256.441	25	60.7474
RPL26L1	chr5	5q35.1	256.395	26	142.845
ARCN1	chr11	11q23.3	256.371	33	53.5892
TOMM6	chr6	6p21.1	256.325	14	70.7757
SNRPA	chr19	19q13.1	256.249	41	70.0753
YY1	chr14	14q	256.11	111	99.2849
LATS2	chr13	13q11-q12	256.09	48	90.8276
CLSTN1	chr1	1p36.22	255.868	33	62.1115
APOC1	chr19	19q13.2	255.794	51	316.883
Hs.613663	chr16	N/A	255.785	11	33.7243
TUFM	chr16	16p11.2	255.781	52	66.0393
Hs.644748	chr20	N/A	255.768	3	1.97476
ATF3	chr1	1q32.3	255.677	57	150.121
INTS10	chr8	8p21.3	255.558	61	139.771
PTPRM	chr18	18p11.2	255.372	65	70.9435
SEC61A1	chr3	3q21.3	254.858	44	88.2141
HCAR3	chr12	12q24.31	254.479	25	327.346
Hs.720318	chr1	N/A	254.339	3	8.77655
YPEL3	chr16	16p11.2	254.225	28	91.8362
RNH1	chr11	11p15.5	254.173	46	75.2933
FMOD	chr1	1q32	254.172	33	70.3318
UBXN6	chr19	19p13	253.93	53	114.63
ARG2	chr14	14q24.1	253.869	51	180.977
Hs.507978	chr1	N/A	253.792	11	15.5455
BAG6	chr6	6p21.3	253.758	72	52.414
POLR2G	chr11	11q13.1	253.73	41	40.8308
CDK13	chr7	7p13	253.7	135	276.92
CCDC12	chr3	3p21.31	253.679	24	43.9504
PSMB7	chr9	9q34.11-q34.12	253.427	43	96.8652
LIPA	chr10	10q23.2-q23.3	252.929	56	223.296
PRPSAP1	chr17	17q24-q25	252.715	44	63.6836
FBXW5	chr9	9q34.3	252.656	35	102.942
Hs.660369	chr13	N/A	252.647	11	20.4629
Hs.74563	chr15	N/A	252.609	3	9.33851
Hs.658986	chr16	N/A	252.43	11	22.3259
MACF1	chr1	1p32-p31	252.401	152	94.9982
CWC15	chr11	11q21	252.255	34	52.581
BIRC2	chr11	11q22	252.145	30	48.538
GNB2	chr7	7q22	252.116	35	40.0187
FNBP1	chr9	9q34	251.939	79	78.0139
Hs.633338	chr7	N/A	251.704	11	20.124
WAC-AS1	chr10	10p11.23	251.63	11	46.5523
Hs.599239	chr18	N/A	251.619	3	12.2521
C17orf49	chr17	17p13.1	251.605	24	52.4217
FLNB	chr3	3p14.3	251.603	59	92.1472
SNX1	chr15	15q22.31	251.59	97	109.973
DLG5	chr10	10q23	251.474	51	90.334
PPIC	chr5	5q23.2	251.419	46	56.6204
ERGIC3	chr20	20pter-q12	251.221	50	110.307
Hs.670908	chr11	N/A	251.216	11	33.7791
EIF1B	chr3	3p22.1	251.193	44	84.5979
Hs.571119	chr6	N/A	251.17	3	8.92936
MYL9	chr20	20q11.23	251.158	38	70.1243
IPCEF1	chr6	6q25.2	251.129	28	68.5393
ZNF791	chr19	19p13.2	250.904	37	74.9282
KMT2E	chr7	7q22.1	250.847	50	73.382
PFKM	chr12	12q13.3	250.798	35	140.003
TCTN1	chr12	12q24.11	250.77	42	106.804
Hs.600844	chr1	N/A	250.733	11	16.5557
UBE2Z	chr17	17q21.32	250.372	56	61.2101
CTSH	chr15	15q25.1	250.367	33	58.0257
Hs.636112	chr17	N/A	250.239	11	20.9887
MOAP1	chr14	14q32	250.188	33	61.4067
MEA1	chr6	6p21.3-p21.1	249.941	33	44.2528
YTHDF2	chr1	1p35	249.826	34	38.6141
DDT	chr22	22q11.23	249.716	41	99.54
TMEM106B	chr7	7p21.3	249.658	64	78.473
USO1	chr4	4q21.1	249.566	49	71.2482
PIAS1	chr15	15q	249.555	43	55.3706
PDCD6IP	chr3	3p22.3	249.523	42	45.5226
Hs.25447	chr13	N/A	249.521	11	26.7479
THOC3	chr5	5q35.2	249.496	18	75.0258
CCZ1B	chr7	7p22.1	249.466	39	105.031
PHYH	chr10	10p13	249.363	33	47.285
Hs.723997	chr10	N/A	249.362	11	36.4071
COL1A1	chr17	17q21.33	249	100	179.126
XRCC5	chr2	2q35	248.808	70	58.9016
CTSA	chr20	20q13.1	248.722	33	82.5095
SURF1	chr9	9q34.2	248.71	59	77.9678
MAN1A1	chr6	6q22	248.684	51	279.542
SLC44A1	chr9	9q31.2	248.654	83	114.733
RPA2	chr1	1p35	248.648	35	58.9681
CRBN	chr3	3p26.2	248.526	42	62.2719
CTNNB1	chr3	3p21	248.285	53	79.8414
EIF2B2	chr14	14q24.3	248.051	33	29.9356
MAP1LC3B	chr16	16q24.2	247.959	37	48.6998
CDKN1B	chr12	12p13.1-p12	247.683	37	61.7871
FCGR2A	chr1	1q23	247.673	65	485.893
Hs.705877	chr19	N/A	247.621	29	86.982
RETSAT	chr2	2p11.2	247.383	34	68.36
BLOC1S1	chr12	12q13-q14	247.063	33	39.1643
FKBP9	chr7	7p11.1	246.868	22	49.9727
COX16	chr14	14q24.2	246.786	42	67.5483
SNTA1	chr20	20q11.2	246.569	33	35.9609
TTC17	chr11	11p11.2	246.513	88	238.414
STT3A	chr11	11q23.3	246.508	31	92.9213
ALCAM	chr3	3q13.1	246.477	62	104.748
ADIPOR2	chr12	12p13.31	246.167	35	42.1807
ATP5G1	chr17	17q21.32	246.084	27	50.0289
MUC15	chr11	11p14.3	246.064	37	70.12
PPP1CB	chr2	2p23	245.917	80	120.152
ZNF429	chr19	19p13.1	245.9	7	87.1637
Hs.671570	chr4	N/A	245.864	3	5.97379
NR4A2	chr2	2q22-q23	245.855	71	279.617
SSBP1	chr7	7q34	245.641	46	94.4074
TMEM9	chr1	N/A	245.553	35	58.0163
PDPR	chr16	16q22.1	245.518	38	250.88
CBR1	chr21	21q22.13	245.427	41	118.432
IGJ	chr4	4q21	245.368	41	161.315
Hs.86538	chr3	N/A	245.138	11	46.0118
YAP1	chr11	11q13	244.7	55	84.3807
NDUFS2	chr1	1q23	244.603	33	30.8101
ARMCX3	chrX	Xq22.1	244.561	48	77.5124
TAX1BP3	chr17	17p13	244.471	57	72.5219
ZFAND5	chr9	9q13-q21	244.394	92	137.643
Hs.708924	chr16	N/A	244.378	3	8.18102
TCEA1	chr8	8q11.2	244.278	51	108.112
HSPB11	chr1	1p32	244.272	69	98.1064
SLC17A5	chr6	6q13	244.18	42	58.3527
VAMP3	chr1	1p36.23	244.176	73	92.251
POLR2F	chr22	22q13.1	244.009	44	93.9727
APOLD1	chr12	12p13.1	243.944	31	128.426
USP34	chr2	2p15	243.634	132	187.184
SRI	chr7	7q21.1	243.619	51	83.86
AMZ2	chr17	17q24.2	243.487	25	42.4572
STMN3	chr20	20q13.3	243.35	40	145.629
DRG1	chr22	22q12.2	243.215	33	51.216
SEMA4B	chr15	15q25	243.059	28	168.766
ANKRD10-IT1	chr13	N/A	242.804	18	67.8059
PODXL	chr7	7q32-q33	242.778	33	62.1916
VEGFB	chr11	11q13	242.635	45	73.7083
HPRT1	chrX	Xq26.1	242.581	60	192.188
BZW2	chr7	7p21.1	242.564	33	52.8023
LRRC8A	chr9	9q34.11	242.4	37	85.9412
SQRDL	chr15	15q15	242.279	39	49.6579
EIF2S3	chrX	Xp22.2-p22.1	241.866	57	89.188
Hs.713819	chr5	N/A	241.807	18	28.9327
IARS2	chr1	1q41	241.734	33	115.398
NUP93	chr16	16q13	241.696	33	118.815
ERRFI1	chr1	1p36	241.695	24	68.5816
Hs.642540	chr7	N/A	241.576	3	5.27485
ISCA2	chr14	14q24.3	241.504	24	82.203
NHP2L1	chr22	22q13	241.504	62	62.9753
GPRC5A	chr12	12p13-p12.3	241.435	33	111.263
EIF6	chr20	20q12	241.107	44	67.7948
Hs.713983	chr2	N/A	241.05	11	33.4928
GNG12	chr1	1p31.3	240.845	60	75.808
FAM210B	chr20	20q13.2	240.839	39	56.442
PBX1	chr1	1q23	240.527	73	92.4954
GALNT11	chr7	7q36.1	240.465	28	70.1344
FZD1	chr7	7q21	240.461	51	95.7039
ARFGAP3	chr22	22q13.2	239.799	31	54.177
PACSIN2	chr22	22q13.2-q13.33	239.74	57	99.5967
SOX9	chr17	17q23	239.428	33	48.5044
CBX6	chr22	22q13.1	239.363	40	78.4126
HNRNPH3	chr10	10q22	239.33	85	69.3722
ABHD17C	chr15	15q25.1	239.327	10	66.4474
TOP2B	chr3	3p24	239.326	35	59.8546
LSM14A	chr19	19q13.11	239.259	75	80.003
TMCO1	chr1	1q22-q25	239.148	99	82.5852
OTOS	chr2	2q37.3	239.128	22	61.853
DPYSL2	chr8	8p22-p21	239.101	33	44.7261
Hs.710438	chr14	N/A	239.024	4	38.8591
PSMB2	chr1	1p34.2	238.861	67	96.5745
Hs.722418	chr7	N/A	238.813	2	26.1852
SMIM15	chr5	5q12.1	238.812	13	47.7113
NELFCD	chr20	20q13	238.725	64	37.47
WBSCR22	chr7	N/A	238.694	43	55.6358
FAM3C	chr7	7q31	238.612	68	91.3016
SRSF6	chr20	20q12-q13.1	238.527	50	84.1779
TRAPPC8	chr18	18q12.1	238.512	33	59.6402
AKR7A2	chr1	1p36.13	238.51	51	50.5032
CDC16	chr13	13q34	238.28	69	69.3569
IER3	chr6	6p21.3	238.28	22	64.7538
TSG101	chr11	11p15	237.938	33	45.0813
CCNG1	chr5	5q32-q34	237.785	35	54.4169
RFTN1	chr3	3p24.3	237.444	53	115.358
SATB1	chr3	3p23	237.381	30	89.6425
TSEN34	chr19	19q13.4	237.337	31	30.8326
PTPRO	chr12	12p13-p12	237.289	62	166.551
AGAP7	chr10	10q11.23	237.236	18	46.2557
CLEC3B	chr3	3p22-p21.3	237.121	33	58.0317
Hs.656858	chr3	N/A	236.902	11	31.9689
SFPQ	chr1	1p34.3	236.887	82	98.6195
Hs.576875	chr10	N/A	236.691	3	2.29782
SH3KBP1	chrX	Xp22.1-p21.3	236.67	50	89.0475
CNPY2	chr12	12q15	236.589	82	81.3892
BPIFA2	chr20	20q11.21	236.544	26	133.551
PDIA5	chr3	3q21.1	236.53	33	46.9618
SORL1	chr11	11q23.2-q24.2	236.457	64	82.1499
CLPTM1L	chr5	5p15.33	236.41	48	73.3113
NCCRP1	chr19	19q13.2	236.187	5	125.045
LTBP3	chr11	11q13.1	236.158	53	95.1543
PSMC2	chr7	7q22.1-q22.3	236.12	70	91.5851
AFTPH	chr2	2p14	236.087	46	49.8449
USP54	chr10	10q22.2	236.045	31	110.115
MANBAL	chr20	20q11.23-q12	236.031	22	41.3082
NDUFAF3	chr3	3p21.31	235.97	33	60.0123
POLR2E	chr19	19p13.3	235.933	49	68.0639
C2CD5	chr12	12p12.1	235.926	33	76.669
PGM1	chr1	1p31	235.898	33	54.6696
Hs.718828	chr12	N/A	235.871	3	6.0967
Hs.743228	chr7	N/A	235.752	11	29.2175
WDR1	chr4	4p16.1	235.688	101	84.8725
LAMC1	chr1	1q31	235.671	51	64.5942
COA4	chr11	11q13.4	235.585	31	87.3361
NDUFA2	chr5	5q31.2	235.568	70	89.4308
ZDHHC7	chr16	16q24.1	235.48	33	32.7601
NID2	chr14	14q22.1	235.24	33	72.7529
ARF3	chr12	12q13	235.216	70	74.7365
SHISA2	chr13	13q12.13	234.916	19	91.664
LYZ	chr12	12q15	234.813	39	145.535
SCNN1A	chr12	12p13	234.757	65	116.553
MYO1C	chr17	17p13.3	234.617	60	77.1065
TXNDC12	chr1	1p32.3	234.554	40	99.4591
PJA1	chrX	Xq13.1	234.542	31	23.8321
NDUFA6	chr22	22q13.2	234.437	59	59.0159
CAPZA2	chr7	7q31.2-q31.3	234.351	60	85.0441
Hs.481342	chr4	N/A	234.335	33	97.2965
Hs.743773	chr17	N/A	234.115	18	92.7498
SERF1A	chr5	5q13	233.841	28	98.8675
PRR4	chr12	12p13	233.813	33	169.396
ARPC3	chr12	12q24.11	233.735	25	53.238
PUM2	chr2	2p22-p21	233.59	73	79.0237
ZSCAN18	chr19	19q13.43	233.541	48	63.9476
SCARB2	chr4	4q21.1	233.437	81	162.96
Hs.644438	chr6	N/A	233.355	11	23.29
FUCA2	chr6	6q24	233.319	26	67.4652
YIF1A	chr11	11q13	233.213	35	77.6388
TMEM47	chrX	Xp11.4	232.791	51	81.0365
MRPS26	chr20	20p13	232.781	37	130.052
Hs.670607	chr4	N/A	232.703	18	11.9494
BAG3	chr10	10q25.2-q26.2	232.339	31	52.1503
Hs.718709	chr12	N/A	232.256	18	40.139
WDR45B	chr17	17q25.3	232.239	33	67.8834
UROD	chr1	1p34	232.147	69	98.6167
DRAP1	chr11	11q13.3	232.102	33	61.142
NDUFA7	chr19	19p13.2	231.897	33	55.6557
HIGD2A	chr5	5q35.2	231.889	47	87.9841
NDUFA8	chr9	9q33.2	231.712	39	52.7702
APOA1BP	chr1	1q21	231.688	32	29.3543
LMO3	chr12	12p12.3	231.639	66	123.04
Hs.740613	chr3	N/A	231.631	11	47.2177
DAZAP1	chr19	19p13.3	231.166	53	55.7974
DBT	chr1	1p31	231.11	125	241.357
Hs.593415	chr11	N/A	231.057	11	13.5663
HNRNPM	chr19	19p13.3-p13.2	230.951	106	113.433
Hs.599237	chr16	N/A	230.834	11	23.1421
ZNF611	chr19	19q13.41	230.826	32	121.314
ZNF638	chr2	2p13.1	230.794	73	91.9311
CAPZA1	chr1	1p13.2	230.789	49	100.147
WDR6	chr3	3p21.31	230.675	47	86.8398
MSRB2	chr10	10p12	230.621	58	103.123
UPF3A	chr13	13q34	230.503	92	104.251
Hs.703413	chr1	N/A	230.476	3	2.0227
PIH1D1	chr19	19q13.33	230.442	36	50.6675
NDUFV2	chr18	18p11.22	230.406	27	45.1737
MT3	chr16	16q13	230.319	27	269.039
GLOD4	chr17	17p13.3	230.284	30	63.6577
Hs.436298	chr12	N/A	230.236	3	6.54292
SRRM1	chr1	1p36.11	230.215	50	88.9347
MYEOV2	chr2	2q37.3	229.96	35	127.414
Hs.536748	chr10	N/A	229.921	11	21.1291
OXA1L	chr14	14q11.2	229.842	33	49.2823
Hs.642990	chr2	N/A	229.576	3	7.74963
GPNMB	chr7	7p15	229.36	46	166.167
PSMD8	chr19	19q13.2	229.298	45	44.3004
EFEMP2	chr11	11q13.1	229.278	51	48.763
DPF2	chr11	11q13	229.265	33	99.275
ZNF185	chrX	Xq28	229.212	33	100.105
MRPL32	chr7	7p14	229.169	26	48.6409
RHOXF2	chrX	Xq24	229.006	2	11.3893
AGPAT1	chr6	6p21.3	229.001	45	42.9699
ATP9A	chr20	20q13.2	228.98	50	101.876
TMEM87A	chr15	15q15.1	228.858	75	82.675
DDX47	chr12	12p13.1	228.856	31	41.2146
Hs.99528	chr18	N/A	228.818	18	44.5346
POLR2H	chr3	3q28	228.618	37	54.5885
EBAG9	chr8	8q23	228.592	33	70.8154
UQCRC2	chr16	16p12	228.58	68	86.0846
ABHD14B	chr3	3p21.2	228.48	24	115.48
STARD3NL	chr7	7p14-p13	228.47	26	53.1707
Hs.658407	chr7	N/A	228.446	11	72.4083
OLFML2A	chr9	9q33.3	228.445	38	83.6652
KIF22	chr16	16p11.2	228.425	51	270.487
PURA	chr5	5q31	228.399	73	103.495
ATP5D	chr19	19p13.3	228.311	61	71.972
HADHA	chr2	2p23	228.278	71	82.6677
METTL9	chr16	16p12.2	228.238	53	83.6078
GLT8D1	chr3	3p21.1	228.233	51	53.4378
CFH	chr1	1q32	228.191	52	84.6795
Hs.605035	chr20	N/A	228.006	11	34.5335
ADH5	chr4	4q23	227.942	53	52.9624
GMPR2	chr14	14q12	227.792	31	53.8452
CDV3	chr3	3q22.1	227.746	79	107.7
CPSF7	chr11	11q12.2	227.716	23	63.4348
TUG1	chr22	22q12.2	227.699	92	103.839
MRPL54	chr19	19p13.3	227.667	19	41.6501
MRFAP1L1	chr4	4p16.1	227.425	33	52.9377
FLNA	chrX	Xq28	227.409	73	56.9566
ANTXR1	chr2	2p13.1	227.252	103	312.339
Hs.707091	chr14	N/A	227.25	57	120.96
CTNND1	chr11	11q11	227.232	87	71.1904
KLF2	chr19	19p13.11	227.222	53	101.873
HMBOX1	chr8	8p21.1	227.131	33	67.3561
SLC35B1	chr17	17q21.33	227.114	33	47.6395
BLOC1S6	chr15	15q21.1	226.861	48	80.1664
PLEKHO2	chr15	15q22.1	226.827	33	115.655
TAF10	chr11	11p15.3	226.801	55	94.1617
PBXIP1	chr1	1q21.3	226.78	87	105.899
HDHD2	chr18	18q21.1	226.627	33	70.4497
TPBG	chr6	6q14-q15	226.612	33	71.2734
Hs.660217	chr5	N/A	226.516	3	7.73337
ITPA	chr20	20p	226.354	41	63.4008
FBXO21	chr12	12q24.22	226.273	63	56.4666
Hs.662792	chr2	N/A	226.272	11	25.5474
Hs.210043	chr2	N/A	226.138	11	34.0748
KLF10	chr8	8q22.2	226.108	38	73.5535
ZNF148	chr3	3q21	226.1	102	93.7561
Hs.621726	chr19	N/A	226.006	3	7.07496
ALDH3A2	chr17	17p11.2	225.871	71	63.4274
FLOT1	chr6	6p21.3	225.86	81	97.4471
PPP2R1A	chr19	19q13.41	225.854	35	46.1126
SYNCRIP	chr6	6q14-q15	225.653	122	100.033
SEPT9	chr17	17q25	225.563	65	144.397
SUV420H1	chr11	11q13.2	225.556	54	70.2498
SLC22A3	chr6	6q25.3	225.471	44	184.412
TBC1D4	chr13	13q22.2	225.332	51	124.824
ABHD17A	chr19	19p13.3	225.19	27	60.1103
SPTBN1	chr2	2p21	225.131	172	225.313
WDR72	chr15	15q21.3	225.129	75	147.724
VARS2	chr6	6p21.33	225.103	20	110.298
TRPT1	chr11	11q13.1	224.983	28	121.649
SUB1	chr5	5p13.3	224.819	73	109.57
C19orf70	chr19	19p13.3	224.713	16	45.2635
LRPAP1	chr4	4p16.3	224.706	57	109.995
LOC100507577	chr16	N/A	224.62	18	40.5541
Hs.708881	chr17	N/A	224.067	3	4.98856
Hs.445511	chr18	N/A	224.06	20	45.3603
TRIM44	chr11	11p13	224.02	37	69.4799
FOXE1	chr9	9q22	223.958	53	111.04
CHP1	chr15	15q13.3	223.926	42	108.808
UCP2	chr11	11q13	223.89	51	87.5759
Hs.658890	chr8	N/A	223.777	11	28.6306
CLN5	chr13	13q21.1-q32	223.681	75	79.3485
EGR2	chr10	10q21.1	223.678	33	160.757
PHAX	chr5	5q23.2	223.658	48	314.563
CCND3	chr6	6p21	223.626	46	62.3136
Hs.715202	chr4	N/A	223.546	22	38.2167
Hs.687674	chr12	N/A	223.483	11	19.4381
GOLGA4	chr3	3p22-p21.3	223.474	31	57.2329
CXXC1	chr18	18q12	223.424	57	90.5081
ABHD16A	chr6	6p21.3	223.323	31	141.623
AKAP1	chr17	17q22	223.123	83	85.6515
PCED1A	chr20	20p13	223.108	43	184.166
ANAPC5	chr12	12q24.31	223.003	102	93.198
MIR31HG	chr9	9p21.3	222.957	13	207.579
AURKAIP1	chr1	1p36.33	222.851	94	101.314
TBC1D17	chr19	19q13.33	222.65	31	115.957
CCT2	chr12	12q15	222.398	59	62.856
SLC20A2	chr8	8p11.21	222.335	37	80.9225
NINJ1	chr9	9q22	222.33	39	58.7858
HNRNPA0	chr5	5q31	222.239	59	84.047
SNHG1	chr11	11q12.3	222.219	13	29.1029
Hs.437153	chr12	N/A	222.176	11	16.0143
NOP58	chr2	2q33.1	222.129	16	67.1357
PUF60	chr8	8q24.3	221.987	37	41.7302
DECR1	chr8	8q21.3	221.95	33	59.5866
MAPK1IP1L	chr14	14q22.3	221.876	106	124.559
GTF3A	chr13	13q12.3-q13.1	221.566	62	49.2541
HSD17B12	chr11	11p11.2	221.421	61	127.47
TEX2	chr17	17q23.3	221.215	31	33.2617
CRYZ	chr1	1p31.1	221.177	33	40.3474
Hs.743967	chr6	N/A	221.162	36	69.8458
SNAPIN	chr1	1q21.3	221.147	24	38.2745
PXK	chr3	3p14.3	221.142	48	50.2414
SPOP	chr17	17q21.33	221.113	41	81.932
RAB17	chr2	2q37.3	221.109	31	82.3842
ILK	chr11	11p15.4	221.099	25	42.8723
GNPTG	chr16	16p13.3	221.097	26	72.4464
NDUFV1	chr11	11q13	221.048	48	78.8642
NOB1	chr16	16q22.3	220.993	18	143.179
DANCR	chr4	4q12	220.979	11	21.4318
CBX3	chr7	7p15.2	220.876	67	89.7584
[truncated: 25,277 more rows]
