# Supplementary material for: A molecular view of the normal human thyroid structure and function reconstructed from its reference transcriptome map
Source: BMC Genomics. 2017 Sep 18;18:739. doi: 10.1186/s12864-017-4049-z (PMC5604164; doi:10.1186/s12864-017-4049-z)
Supplement: Supplementary file 4 — List of 26,750 loci of the differential transcriptome map between Whole normal thyroid (Pool A) and Pool of non-thyroid tissues (Pool B). Loci were sorted in descending order of expression ratio (Ratio A/B). N/A: not available in the Gene database (http://www.ncbi.nlm.nih.gov/gene) when the analysis was performed. (XLS 4948 kb) [file 12864_2017_4049_MOESM4_ESM.xls]

## Sheet: Sheet1
Additional file 4: Table S4. List of 26,750 loci of the differential transcriptome map between Whole normal thyroid (Pool A) and Pool of non-thyroid tissues (Pool B). Loci were sorted in descending order of expression ratio (Ratio A/B). N/A: not available in the Gene database (http://www.ncbi.nlm.nih.gov/gene) when the analysis was performed.
Gene name	Chr	Location	Value A	Value B	Ratio A/B	Data points A	Data points B	SD as % of Expression A	SD as % of Expression B
FLJ40448	chr16	16q24.3	3176.05	13.3634	237.667	3	12	6.00404	22.0307
TG	chr8	8q24	8662.34	46.0214	188.224	33	566	33.1409	221.406
TPO	chr2	2p25	2245.11	14.8511	151.174	35	560	54.5729	118.35
Hs.654670	chr8	N/A	1727.93	12.295	140.539	18	413	86.707	108.599
SLC26A7	chr8	8q23	1107.9	16.5496	66.9439	53	1198	132.817	226.7
IYD	chr6	6q25.1	890.073	13.4361	66.2451	24	456	65.5058	137.47
Hs.656634	chr2	N/A	1982.24	39.536	50.1375	18	413	80.047	101.092
TSHR	chr14	14q31	487.639	9.87967	49.3578	92	1907	91.1369	130.068
SLC26A4	chr7	7q31	1076.18	24.2045	44.462	33	635	72.5966	120.164
Hs.143610	chr9	N/A	1420.39	32.0149	44.3666	11	362	34.1944	118.399
SNORA26	chr4	4q12	568.582	14.1212	40.2644	8	212	14.1463	114.071
PRH2	chr12	12p13.2	1199.67	31.9665	37.5291	23	31	178.533	88.1174
SLC26A4-AS1	chr7	7q22.3	281.35	7.79636	36.0873	11	337	44.125	74.4163
SFTA3	chr14	14q13.3	982.276	28.1323	34.9163	11	404	36.6102	358.381
HIST2H4B	chr1	1q21	1709.63	52.5742	32.5185	19	18	76.9357	38.9123
Hs.722430	chr7	N/A	60.0434	1.87362	32.0467	2	1	51.5994	0
Hs.708148	chr16	N/A	925.217	30.4406	30.3942	3	30	1.02126	106.557
LOC100506465	chr12	N/A	214.166	9.50756	22.5258	24	622	325.501	64.5018
Hs.675465	chr2	N/A	328.431	14.9176	22.0164	11	296	48.9174	68.0809
Hs.715763	chr14	N/A	552.713	25.9579	21.2927	11	442	52.5782	289.058
Hs.88651	chr8	N/A	370.591	17.8502	20.7611	11	369	46.1571	154.785
KCNJ16	chr17	17q24.3	1027.44	50.0632	20.5229	42	825	89.4944	521.706
HSP90AA2	chr11	11p14.1	1431.47	72.6206	19.7116	10	64	101.264	114.172
Hs.730829	chr12	N/A	994.255	50.5045	19.6865	14	296	195.454	349.095
Hs.693667	chr12	N/A	481.72	25.8046	18.668	3	30	8.34801	48.7007
NKX2-1	chr14	14q13	431.442	23.7039	18.2013	53	1134	87.3384	211.211
LIPG	chr18	18q21.1	614.169	34.25	17.9319	28	608	64.6876	150.657
C16orf89	chr16	16p13.3	1264.25	73.2171	17.2671	16	416	56.8936	153.975
Hs.506435	chr12	N/A	338.981	19.6589	17.2431	18	559	66.3036	222.889
TFF3	chr21	21q22.3	2726.93	168.959	16.1396	36	758	78.8199	210.274
CCDC103	chr17	17q21.31	463.687	28.9814	15.9995	13	400	231.413	70.7176
LOC100507388	chr4	N/A	68.6957	4.32019	15.9011	2	30	48.614	131.836
VPS16	chr20	20p13	643.644	40.5394	15.877	2	103	20.9475	116.958
MGC16025	chr2	2q37.3	170.137	10.863	15.6621	13	379	230.587	73.0502
DIO1	chr1	1p33-p32	499.985	32.9099	15.1926	35	570	81.1757	270.878
Hs.661346	chr6	N/A	275.115	18.8996	14.5567	11	296	83.9016	48.4789
FOXE1	chr9	9q22	223.958	16.0983	13.9119	53	1044	111.04	228.054
TNFRSF11B	chr8	8q24	363.426	26.8855	13.5176	51	1174	112.916	299.374
CEP19	chr3	3q29	277.2	20.7963	13.3293	45	740	348.493	87.6307
RMST	chr12	12q21	342.866	26.1015	13.1359	33	1036	132.179	317.598
CBWD6	chr9	9q21.11	378.358	29.0039	13.0451	3	30	3.85022	95.571
HHEX	chr10	10q23.33	659.751	51.0436	12.9252	49	984	59.6139	107.234
PAX8	chr2	2q13	754.117	60.1571	12.5358	145	3180	135.187	203.305
Hs.632037	chr8	N/A	134.397	11.0409	12.1726	2	32	9.60733	69.0186
SNORD22	chr11	11q13	290.025	23.8522	12.1593	16	30	22.4739	47.5707
Hs.633390	chr7	N/A	164.376	14.1027	11.6556	11	296	36.7442	84.7495
INPP5J	chr22	22q12.2	356.352	31.9872	11.1405	33	544	74.8373	89.9176
Hs.129583	chr21	N/A	273.2	24.6195	11.0969	11	296	51.9796	69.4988
FCGBP	chr19	19q13.1	1622.29	150.755	10.7611	35	675	64.6951	230.764
Hs.496631	chrX	N/A	1732.3	166.385	10.4114	11	417	42.6328	162.397
EDDM3B	chr14	14q11.2	53.0871	5.23491	10.141	31	553	343.805	119.942
CLIC3	chr9	9q34.3	919.559	92.0543	9.98931	31	531	85.7029	178.574
TFB1M	chr6	6q25.1-q25.3	662.083	68.1239	9.7188	53	1266	211.191	70.4047
PPY2	chr17	17q11	124.229	12.7951	9.70912	23	452	249.137	68.6797
KIR2DS4	chr19	19q13.4	181.394	19.3593	9.36988	2	94	3.94476	112.496
OTOS	chr2	2q37.3	239.128	26.008	9.19438	22	336	61.853	294.021
NPHS2	chr1	1q25.2	275.828	30.1278	9.15527	31	454	382.707	167.442
SLC25A29	chr14	14q32.2	900.525	99.1201	9.08519	44	1043	67.4453	89.86
KLF8	chrX	Xp11.21	290.055	31.9274	9.08482	47	1004	473.986	106.591
SGK223	chr8	8p23.1	704.716	78.3523	8.99419	11	484	32.8451	86.9277
ID4	chr6	6p22.3	1164.02	129.719	8.97336	89	2054	93.5025	153.464
KRT7	chr12	12q13.13	447.771	50.2079	8.91834	75	1613	122.386	203.625
PDE8B	chr5	5q13.3	553.45	62.6049	8.84035	59	1357	91.0725	152.361
LTA	chr6	6p21.3	163.167	19.0397	8.56979	31	651	342.518	116.942
TAS2R1	chr5	5p15	350.213	41.2532	8.48935	31	448	408.605	67.0527
LRP2	chr2	2q31.1	310.046	36.8348	8.4172	44	1280	83.6076	284.436
HTN1	chr4	4q13	2039.62	242.325	8.41689	31	448	155.533	544.013
GABRD	chr1	1p36.3	278.259	33.3814	8.33574	47	966	475.419	167.118
ZBED2	chr3	3q13.2	321.283	38.5875	8.32608	31	470	75.1314	157.158
Hs.722057	chr1	N/A	376.692	45.6727	8.24763	3	12	5.51629	7.66257
ST6GAL2	chr2	2q11.2-q12.1	136.403	16.7551	8.14099	35	728	112.905	276.083
DIO2	chr14	14q24.2-q24.3	523.858	65.4632	8.00233	83	2062	116.616	168.151
Hs.203594	chr16	N/A	184.853	23.9205	7.72779	11	296	41.2485	76.0615
GNGT2	chr17	17q21	167.375	21.8941	7.64475	34	445	381.692	69.2184
Hs.744452	chr5	N/A	591.458	78.516	7.53297	11	296	25.7488	73.2171
Hs.551898	chr11	N/A	295.042	39.4602	7.47694	11	296	37.2489	56.1825
MBOAT4	chr8	8p12	67.511	9.07373	7.44026	2	30	16.2312	48.0591
CLDN3	chr7	7q11.23	546.159	73.9001	7.3905	57	1085	66.6742	178.41
DNMT3L	chr21	21q22.3	101.538	13.7554	7.38165	31	449	357.888	107.64
FOXM1	chr12	12p13	290.996	39.4561	7.37518	33	567	395.213	161.278
LOC646736	chr2	2q36.3	116.319	15.8298	7.34807	11	296	53.8173	118.577
NACA2	chr17	17q23.2	582.891	79.6962	7.31391	27	443	136.225	395.861
DUOX2	chr15	15q15.3	285.253	39.2832	7.26145	35	583	89.7097	152.527
MGAT4C	chr12	12q21	77.307	10.985	7.0375	33	491	56.356	102.43
TP53TG3B	chr16	16p11.2	282.859	40.2015	7.03605	2	90	33.9341	108.684
IPCEF1	chr6	6q25.2	251.129	36.2202	6.93341	28	555	68.5393	104.395
KIAA1456	chr8	8p22	135.964	19.6697	6.91234	70	1649	200.153	98.6828
COL23A1	chr5	5q35.3	256.944	37.3713	6.87545	24	411	67.0766	65.6909
POLE	chr12	12q24.3	328.71	48.2445	6.81343	49	773	417.343	74.6509
Hs.731761	chr2	N/A	336.171	49.4693	6.79554	11	442	45.3	98.7647
CRABP1	chr15	15q24	316.675	46.6918	6.78225	46	1003	102.378	192.656
KRTAP4-6	chr17	17q12-q21	178.769	27.2583	6.55835	13	338	219.433	65.4146
C10orf95	chr10	10q24.32	117.487	18.024	6.5184	23	462	279.393	100.211
CYS1	chr2	2p25.1	129.149	19.8315	6.51234	8	17	59.5051	82.1211
HTN3	chr4	4q13	1876.98	289.036	6.49393	25	487	130.021	555.293
SHISA2	chr13	13q12.13	234.916	36.3647	6.46001	19	356	91.664	111.074
EPCAM	chr2	2p21	1342.65	208.911	6.42693	33	572	48.2522	220.484
Hs.231852	chr3	N/A	324.062	50.8701	6.37038	11	347	33.9431	102.623
PKHD1L1	chr8	8q23	192.452	30.2425	6.36364	32	539	68.3148	212.125
Hs.444290	chr3	N/A	276.721	43.5261	6.35758	11	399	32.1408	91.1117
WDR72	chr15	15q21.3	225.129	35.4395	6.3525	75	1670	147.724	180.69
Hs.48945	chr12	N/A	161.34	25.6809	6.28247	11	369	51.2544	67.6574
Hs.705992	chr18	N/A	361.475	57.5655	6.27938	3	12	7.28431	14.2118
Hs.710797	chr21	N/A	322.793	51.5385	6.26314	2	39	9.27256	63.568
TDRD9	chr14	14q32.33	390.374	62.4434	6.25165	26	554	95.2311	337.062
AKAP6	chr14	14q12	191.953	30.7102	6.25049	51	1133	650.299	123.047
CGB7	chr19	19q13.32	135.946	21.8625	6.21821	13	63	228.51	79.5839
HCG4	chr6	6p21.3	114.882	18.4984	6.21038	20	584	264.906	167.744
TCERG1L	chr10	10q26.3	138.018	22.2813	6.19435	33	547	88.3775	93.906
MPPED2	chr11	11p13	213.288	34.4913	6.18382	51	1021	75.8387	126.918
SORD	chr15	15q15.3	1413.43	229.438	6.16038	54	1050	79.5594	231.57
FFAR3	chr19	19q13.1	102.804	16.7235	6.14728	26	436	313.227	81.2041
ERN2	chr16	16p12.2	398.064	64.7631	6.14646	39	927	411.439	108.947
IGFBPL1	chr9	9p13.1	161.565	26.339	6.13406	16	481	55.0867	130.979
NEUROG2	chr4	4q25	33.7289	5.50395	6.12813	34	455	197.183	142.311
C6orf164	chr6	6q15-q16.1	87.5227	14.3425	6.10233	19	405	279.089	130.97
GABRA6	chr5	5q34	44.3776	7.30488	6.07506	31	475	150.229	72.0775
C8orf17	chr8	8q24.3	85.297	14.1721	6.01866	31	474	237.054	75.7937
IFNAR1	chr21	21q22.11	272.525	45.9276	5.93379	65	1405	491.609	75.2051
Hs.709790	chr21	N/A	1358.9	231.478	5.87054	18	418	56.7554	78.6494
ECT2	chr3	3q26.1-q26.2	125.181	21.693	5.77055	60	1285	477.814	102.341
ID3	chr1	1p36.13-p36.12	1120.16	194.66	5.75442	41	675	98.3971	109.738
RHOXF2	chrX	Xq24	229.006	40.0782	5.71397	2	72	11.3893	137.328
HIRA	chr22	22q11.21	295.86	52.3036	5.6566	44	1212	94.2906	101.165
ACBD7	chr10	10p13	185.67	33.0783	5.61302	2	18	18.0334	34.9785
OR10S1	chr11	11q24.1	160.972	28.9361	5.56303	4	52	108.868	78.3963
SORBS2	chr4	4q35.1	526.422	95.0048	5.541	110	2831	124.942	216.299
SMR3B	chr4	4q13.3	1444.86	260.935	5.53723	28	562	137.512	524.384
MT1F	chr16	16q13	2755.18	502.248	5.4857	41	1092	39.0074	160.028
NPNT	chr4	4q24	463.831	84.5717	5.48448	37	788	120.081	206.17
AFAP1L2	chr10	10q25.3	266.649	49.2581	5.4133	26	492	43.4037	105.842
Hs.708526	chr14	N/A	796.798	151.431	5.2618	11	296	86.8828	151.182
PLEKHH1	chr14	14q24.1	612.705	116.76	5.24754	38	854	93.1706	207.687
C17orf76-AS1	chr17	17p11.2	495.555	94.8718	5.22342	46	1196	170.603	176.607
LMO3	chr12	12p12.3	231.639	44.6665	5.18598	66	1456	123.04	239.553
CSGALNACT1	chr8	8p21.3	438.183	85.2829	5.13799	31	854	74.3422	104.33
STATH	chr4	4q13.3	2224.34	433.017	5.13683	33	499	150.283	379.492
PBX4	chr19	19p12	211.197	41.2285	5.12261	26	462	63.5635	79.2622
Hs.495112	chr14	N/A	15.0964	2.96932	5.08415	2	1	15.4716	0
SDSL	chr12	12q24.13	159.53	31.4483	5.07275	26	515	94.5346	225.532
GPX6	chr6	6p22.1	88.2033	17.4012	5.06882	11	40	159.423	117.588
TRIB1	chr8	8q24.13	522.229	104.351	5.00455	55	1297	145.026	217.06
LCN12	chr9	9q34.3	107.358	21.6215	4.96532	14	557	38.7832	87.8807
Hs.128619	chr9	N/A	32.8041	6.63419	4.94471	11	296	174.588	85.9877
ZNF714	chr19	19p12	328.489	66.5422	4.93655	2	78	27.4497	72.3416
FCGR2A	chr1	1q23	247.673	50.5924	4.89545	65	1269	485.893	174.988
C2orf15	chr2	2q11.2	31.0888	6.35992	4.88823	22	337	72.2237	111.565
MUC21	chr6	6p21.32	13.3452	2.73147	4.88571	3	1	20.3207	0
SDC2	chr8	8q22-q23	752.49	154.091	4.88342	51	980	59.4449	109.835
PHF21B	chr22	22q13.31	62.4195	12.7962	4.87798	39	676	338.296	117.051
Hs.389855	chr2	N/A	131.277	27.0295	4.85682	11	326	39.1916	60.3488
OR4K1	chr14	14q11.2	47.6447	9.81361	4.85497	2	30	30.2541	59.8026
Hs.314518	chr3	N/A	69.7507	14.7212	4.73812	22	592	117.649	91.1636
KIF22	chr16	16p11.2	228.425	48.2669	4.73254	51	973	270.487	81.1787
SULT1C2	chr2	2q12.3	115.904	24.8548	4.66323	69	1470	79.0696	206.17
CDH1	chr16	16q22.1	976.235	209.352	4.66313	50	1405	101.397	187.249
ECI1	chr16	16p13.3	702.471	151.34	4.64168	33	567	102.34	96.9775
UTF1	chr10	10q26	92.2047	19.8739	4.63948	33	498	355.711	107.098
Hs.664073	chr4	N/A	379.908	82.0593	4.62967	11	296	28.5925	70.4161
IL12RB2	chr1	1p31.3-p31.2	69.2771	15.0101	4.61536	33	572	334.659	124.759
RGL3	chr19	19p13.2	122.098	26.4736	4.61206	43	970	115.838	82.8039
KRTAP3-2	chr17	17q12-q21	101.446	22.0091	4.60929	26	378	295.425	107.857
DHX34	chr19	19q13.3	100.781	21.8832	4.60541	66	1558	484.759	91.9647
Hs.592777	chr18	N/A	205.011	44.8696	4.56905	11	326	50.7304	81.9267
RAP1GAP	chr1	1p36.1-p35	436.689	95.5883	4.56843	55	1105	129.869	123.749
FAM167A	chr8	8p23-p22	166.167	36.4352	4.56063	35	822	106.835	105.095
PRTG	chr15	15q21.3	91.2704	20.0761	4.54623	51	1354	119.275	80.4879
Hs.729700	chr9	N/A	147.528	32.5297	4.53518	3	73	8.34476	71.4759
KCNJ15	chr21	21q22.2	220.683	48.8877	4.51407	60	1352	90.9346	193.169
ALDH3B1	chr11	11q13	300.956	67.2079	4.47799	60	1323	485.172	89.5839
ESAM	chr11	11q24.2	427.177	95.5133	4.47244	26	491	103.383	123.675
ZMAT4	chr8	8p11.21	119.47	26.7326	4.46907	33	447	57.7534	105.135
ZNF614	chr19	19q13.41	107.359	24.0792	4.45858	73	1212	444.204	77.3001
VEGFC	chr4	4q34.3	192.239	43.2071	4.44925	35	625	53.4466	87.4118
FNDC1	chr6	6q25	263.761	59.3944	4.44084	27	517	115.338	162.151
IPW	chr15	15q11-q12	370.372	83.4231	4.43968	16	413	65.3975	106.859
PPP1R14C	chr6	6q24.3-q25.3	453.198	102.114	4.43818	28	581	115.625	156.759
Hs.733796	chr2	N/A	45.156	10.1864	4.43298	11	296	61.2477	91.8496
KCNQ1	chr11	11p15.5	203.208	46.3296	4.38614	55	1065	70.8889	116.506
TXNL1	chr18	18q21.31	1085.22	249.791	4.34449	44	934	85.4056	93.1465
Hs.603778	chr9	N/A	69.4988	16.0337	4.33455	3	30	6.93084	82.4575
C2orf40	chr2	2q12.2	1523.96	352.32	4.32549	18	387	75.0446	127.161
PIK3R2	chr19	19q13.2-q13.4	193.008	44.752	4.31284	62	999	354.211	73.3408
MTG1	chr10	10q26.3	144.566	33.6186	4.30019	8	18	13.3513	27.3199
MLLT1	chr19	19p13.3	312.137	72.8299	4.28583	66	907	388.273	112.738
APOBEC3B	chr22	22q13.1-q13.2	118.686	27.7022	4.28435	48	1061	457.08	146.429
GLCCI1	chr7	7p21.3	313.302	73.3633	4.27056	63	1872	109.494	142.975
MUC15	chr11	11p14.3	246.064	58.0717	4.23725	37	876	70.12	223.432
KLRG2	chr7	7q34	107.13	25.3221	4.23067	24	344	163.504	78.4213
Hs.472056	chr6	N/A	612.573	145.883	4.19907	3	73	7.72034	81.302
Hs.663087	chr14	N/A	50.0046	11.9553	4.18262	11	442	36.36	343.101
SUCNR1	chr3	3q25.1	150.97	36.1366	4.17776	26	419	80.2887	143.597
LRP8	chr1	1p34	159.425	38.2087	4.17247	69	1458	94.9891	108.202
MIR31HG	chr9	9p21.3	222.957	53.4624	4.17036	13	399	207.579	82.2736
SALL1	chr16	16q12.1	130.742	31.3593	4.16916	44	791	95.0945	186.707
ID1	chr20	20q11	1494.32	358.707	4.16584	37	682	77.7241	98.7317
Hs.649237	chr16	N/A	393.844	94.6019	4.16318	11	296	41.6705	45.42
PTH	chr11	11p15.3-p15.1	343.993	82.7204	4.1585	38	599	126.926	1135.07
DUOX1	chr15	15q15.3	215.071	51.8802	4.14552	71	1491	107.183	206.87
C11orf40	chr11	11p15.5	27.3054	6.60439	4.13443	22	327	120.158	95.9667
SPATA31A7	chr9	9q12	261.165	63.3236	4.1243	2	12	5.9626	70.2789
CTSB	chr8	8p22	2155.22	522.644	4.12369	91	2167	55.6291	78.7203
EPGN	chr4	4q13.3	16.8214	4.09647	4.10632	8	18	116.714	62.9425
EIF3CL	chr16	16p11.2	771.654	188.739	4.08848	3	73	7.20111	157.196
Hs.558531	chr5	N/A	90.6397	22.2012	4.08264	11	442	91.8977	79.8705
CPQ	chr8	8q22.2	546.657	134.076	4.07722	43	1028	61.623	207.705
FGF8	chr10	10q24	30.3173	7.44003	4.07489	39	538	221.765	156.694
FKBP2	chr11	11q13.1-q13.3	970.403	239.496	4.05185	33	623	102.161	103.509
Hs.634819	chr7	N/A	71.872	17.7431	4.0507	11	296	57.1019	61.0587
ENPP1	chr6	6q22-q23	157.341	38.9403	4.04057	75	1700	117.95	161.194
PPAP2B	chr1	1p32.2	1874.38	464.613	4.03429	69	1690	53.8875	97.7045
MT1G	chr16	16q13	1510.37	374.581	4.03217	41	1005	121.247	221.012
FZD1	chr7	7q21	240.461	59.7579	4.02393	51	1010	95.7039	113.123
Hs.521782	chr8	N/A	708.059	176.326	4.01562	11	296	20.582	105.917
HBD	chr11	11p15.5	1016.65	253.262	4.01422	49	529	210.972	468.691
MRPS6	chr21	21q22.11	470.24	117.498	4.00211	65	1959	110.383	117.309
FAM189A2	chr9	9q21.11	334.023	83.4645	4.00198	33	627	62.0288	69.6369
DEPTOR	chr8	8q24.12	374.413	93.8804	3.98819	42	881	73.4094	181.673
NTRK2	chr9	9q22.1	351.651	88.4668	3.97495	114	2765	135.896	209.126
MBIP	chr14	14q13.3	217.027	54.7161	3.96642	31	601	66.2651	202.025
LBX2-AS1	chr2	2p13.1	334.032	84.2352	3.96546	5	30	126.059	81.6591
CELA2A	chr1	1p36.21	449.74	114.047	3.94344	7	120	165.995	424.952
TPTE2	chr13	13q12.11	36.7674	9.38268	3.91864	15	31	139.787	166.168
CDH16	chr16	16q22.1	174.929	44.9311	3.89328	33	854	44.3683	375.847
TREX2	chrX	Xq28	48.2701	12.4296	3.88348	20	506	230.726	142.982
GUCY2F	chrX	Xq22	32.6978	8.49377	3.84962	35	526	266.9	75.3011
Hs.608057	chrX	N/A	21.1256	5.49062	3.84758	11	296	100.605	66.0332
GRAMD2	chr15	15q23	60.6805	15.7919	3.8425	12	172	59.4572	94.518
Hs.659136	chr13	N/A	130.727	34.1689	3.8259	11	314	26.7618	48.6043
SLCO1B7	chr12	12p12.2	18.179	4.76587	3.81441	3	30	16.1821	35.9897
LPCAT2	chr16	16q12.2	130.245	34.2753	3.79996	59	1590	111.331	86.6277
METTL7A	chr12	12q13.12	1197.47	315.224	3.7988	71	1633	95.5813	113.391
GPX3	chr5	5q23	3861.46	1025.67	3.76483	59	1058	65.0964	145.059
ZNF428	chr19	19q13.31	207.025	55.009	3.76348	37	594	127.344	96.7191
SLC1A1	chr9	9p24	176.499	47.0033	3.75503	53	1054	85.8735	132.56
SLC20A2	chr8	8p11.21	222.335	59.4165	3.74197	37	536	80.9225	85.6878
C7orf50	chr7	7p22.3	269.092	72.0919	3.73263	48	1228	112.922	100.223
CRYGN	chr7	7q36.1	36.8291	9.87253	3.73046	22	327	34.1917	90.9376
MYO1D	chr17	17q11-q12	119.444	32.0422	3.72772	45	1181	112.18	161.374
RGS16	chr1	1q25-q31	214.638	57.7682	3.7155	62	1384	77.0211	118.765
Hs.660356	chr4	N/A	90.731	24.4565	3.7099	11	369	64.737	60.1626
GAL3ST3	chr11	11q13.1	84.688	22.8501	3.70624	39	759	210.728	191.158
SLC4A1	chr17	17q21.31	264.348	71.6273	3.69061	46	1079	438.497	468.9
EDN3	chr20	20q13.2-q13.3	145.441	39.5109	3.68103	53	974	142.781	260.634
LOC100507303	chr16	N/A	918.562	249.723	3.67832	11	399	22.9009	85.43
Hs.608553	chr9	N/A	120.336	32.9127	3.65621	3	30	13.4097	55.6122
CALCA	chr11	11p15.2	218.269	59.7747	3.65153	89	1791	362.111	465.296
RNF157-AS1	chr17	N/A	48.5657	13.3853	3.62829	11	369	43.5346	162.261
Hs.734791	chr17	N/A	81.9941	22.7623	3.60219	11	296	78.8396	57.5407
Hs.656221	chr11	N/A	32.1774	8.9466	3.59661	11	369	181.176	101.85
OR2B11	chr1	1q44	33.6915	9.37417	3.59408	5	52	67.8238	64.9632
MXRA7	chr17	17q25.1	348.584	97.0218	3.59285	35	964	207.289	120.179
Hs.652563	chr2	N/A	18.9007	5.27837	3.58078	11	296	50.9448	51.1281
TMEM183B	chr3	3q25.1	516.812	144.431	3.57827	8	18	39.7795	23.166
GLIS3	chr9	9p24.2	133.945	37.5088	3.57103	36	779	77.2579	119.05
Hs.624309	chr1	N/A	67.4911	18.9054	3.56994	11	296	178.195	59.136
SLC12A8	chr3	3q21.2	104.391	29.2543	3.56839	46	569	75.0775	100.253
Hs.436900	chrY	N/A	100.889	28.3217	3.56223	11	296	83.7459	80.4694
FGFRL1	chr4	4p16	154.336	43.3361	3.56137	51	789	147.41	99.2173
ASAH1	chr8	8p22	696.29	195.736	3.55729	87	1900	102.153	118.797
TCTN1	chr12	12q24.11	250.77	70.5952	3.55223	42	854	106.804	67.1357
Hs.734968	chr16	N/A	107.073	30.229	3.54207	11	296	31.9641	72.2333
Hs.435027	chr7	N/A	36.6271	10.3445	3.54073	11	296	111.129	90.4549
LOC93463	chr2	2q37.3	21.3349	6.02902	3.5387	13	326	160.198	171.893
CITED2	chr6	6q23.3	505.566	142.871	3.53861	72	1308	87.6848	120.342
Hs.364739	chr16	N/A	34.5737	9.78296	3.53407	11	296	57.434	112.731
MFSD3	chr8	8q24.3	66.4859	18.8733	3.52275	43	686	143.311	95.6606
SMG7-AS1	chr1	1q25.3	44.6147	12.6654	3.52258	40	1144	364.467	124.382
EGR2	chr10	10q21.1	223.678	63.5252	3.52109	33	571	160.757	134.38
IGFN1	chr1	1q32.1	99.8452	28.3992	3.51578	31	809	143.12	245.722
ZNF429	chr19	19p13.1	245.9	70.041	3.51081	7	197	87.1637	75.328
ENPP5	chr6	6p21.1-p11.2	179.068	51.1078	3.50373	35	723	67.4859	154.404
CMTM4	chr16	16q21-q22.1	309.68	88.607	3.49499	52	1245	98.9808	125.227
KLHL14	chr18	18q12.1	71.8939	20.584	3.49271	48	1066	97.9077	106.148
UST	chr6	6q25.1	127.87	36.6997	3.48424	51	1123	85.9796	113.334
SCUBE3	chr6	6p21.3	141.385	40.7136	3.47266	60	1617	119.845	124.948
SIAE	chr11	11q24	141.845	40.8492	3.47241	55	1338	119.756	127.185
Hs.571764	chrY	N/A	42.5018	12.2424	3.47168	11	296	111.475	165.251
NTSR1	chr20	20q13	56.1185	16.217	3.46047	33	510	330.957	93.7752
Hs.570528	chr3	N/A	28.9451	8.37809	3.45485	11	296	170.475	61.4315
PLVAP	chr19	19p13.2	454.692	131.742	3.45139	31	531	77.653	115.28
TMEM245	chr9	9q31	688.676	199.572	3.45076	70	2101	93.3777	96.9398
PCED1A	chr20	20p13	223.108	64.6644	3.45024	43	854	184.166	109.594
SLC4A11	chr20	20p12	149.526	43.3721	3.44751	35	789	87.3604	92.5056
Hs.653990	chrX	N/A	464.794	135.102	3.44032	4	78	67.9704	99.1938
ATP1A1	chr1	1p21	1358.41	395.297	3.43643	54	868	84.1139	172.386
SELENBP1	chr1	1q21.3	622.31	181.218	3.43404	44	971	86.6694	139.66
SLC22A17	chr14	14q11.2	204.772	59.6788	3.43123	49	951	284.675	231.498
ATP13A3	chr3	3q29	211.731	61.9184	3.41951	51	1144	90.419	110.312
ARG2	chr14	14q24.1	253.869	74.5403	3.4058	51	973	180.977	172.6
CHMP4C	chr8	8q21.13	257.107	75.5091	3.40498	26	532	205.778	147.178
KIT	chr4	4q11-q12	365.011	107.229	3.40403	33	820	61.0199	148.657
PLA2G7	chr6	6p21.2-p12	115.757	34.0831	3.39633	33	571	68.0017	120.673
WSCD2	chr12	12q23.3	82.269	24.2235	3.39625	46	856	105.081	95.1025
TMC4	chr19	19q13.42	275.667	81.4181	3.38582	26	460	37.5487	102.447
SNRK-AS1	chr3	N/A	72.2648	21.3928	3.378	11	296	50.1269	43.3742
PRR15L	chr17	17q21.32	265.071	78.56	3.37412	31	523	48.3634	99.4216
PRKAA1	chr5	5p12	156.255	46.4415	3.36455	85	1951	504.074	127.257
ZNF646	chr16	16p11.2	179.432	53.3594	3.36271	30	637	336.577	150.788
HAUS7	chrX	Xq28	148.589	44.2816	3.35555	43	891	331.1	53.394
IQCA1	chr2	2q37.3	72.3649	21.5848	3.35259	73	1828	117.617	121.008
INTS10	chr8	8p21.3	255.558	76.3039	3.34922	61	1536	139.771	110.911
PGA5	chr11	11q13	43.4048	12.9627	3.34843	2	99	10.3782	99.9422
CPVL	chr7	7p15.1	266.667	79.9178	3.33677	33	601	37.8635	99.2457
C3orf52	chr3	3q13.2	63.1756	19.008	3.32363	31	558	63.975	101.829
Hs.375067	chr1	N/A	53.7194	16.1707	3.32202	11	326	39.2699	101.077
SMAD9	chr13	13q12-q14	197.085	59.3456	3.32098	44	894	148.447	146.498
LOC100134361	chr22	N/A	149.72	45.114	3.3187	9	393	27.3088	65.5839
ZNF772	chr19	19q13.43	47.6288	14.3577	3.3173	10	30	59.6491	42.9942
OCLN	chr5	5q13.1	160.021	48.2515	3.3164	64	1642	106.708	120.67
KLHL1	chr13	13q21	24.8616	7.50132	3.3143	24	330	163.495	120.69
Hs.569458	chr15	N/A	141.813	42.9256	3.30371	22	695	74.1584	99.5691
TMEM243	chr7	7q21.12	517.936	156.902	3.30101	33	640	77.4385	119.01
AFF1	chr4	4q21	426.704	129.818	3.28693	69	1660	133.12	147.242
STX5	chr11	11q12.3	308.173	93.8344	3.28422	35	645	319.52	99.0553
IRS1	chr2	2q36	204.884	62.6823	3.2686	48	1076	82.876	115.028
CRYBG3	chr3	3q11.2	280.839	85.9486	3.26752	28	771	80.6742	83.1585
C5orf38	chr5	5p15.33	49.7104	15.2143	3.26734	13	94	69.3191	47.6681
Hs.710901	chr22	N/A	75.6356	23.1519	3.26693	11	296	154.529	62.1132
Hs.676013	chr3	N/A	165.892	50.7876	3.26638	3	73	1.24268	145.953
SMOC2	chr6	6q27	347.848	106.797	3.2571	43	883	145.342	201.745
VSIG2	chr11	11q24	143.402	44.036	3.25648	37	757	68.3878	104.849
GADD45GIP1	chr19	19p13.2	136.885	42.0572	3.25473	63	1227	211.687	105.342
PLOD2	chr3	3q24	370.06	114.187	3.24081	53	1058	60.7334	140.651
MESDC2	chr15	15q13	342.87	105.815	3.24028	62	1423	140.477	116.248
PDE1A	chr2	2q32.1	77.7154	23.9917	3.23926	99	2573	105.543	128.194
RBM47	chr4	4p14	312.528	96.6191	3.23463	67	1915	125.987	174.398
CCDC33	chr15	15q24.1	113.865	35.2618	3.22913	41	738	332.342	54.8236
HOMER1	chr5	5q14.2	173.226	53.7399	3.22342	48	1066	66.1855	103.233
AP1S3	chr2	2q36.1	31.5399	9.79409	3.2203	68	1668	104.867	83.3113
KRT35	chr17	17q21.2	54.2284	16.8479	3.21871	33	570	315.599	251.692
GPR56	chr16	16q13	385.826	120.658	3.19769	51	1013	95.4953	104.697
HSD17B4	chr5	5q21	634.272	198.573	3.19415	44	880	123.723	123.212
FAM105A	chr5	5p15.2	92.3791	28.9521	3.19076	68	1419	217.603	87.307
GPR88	chr1	1p21.3	53.3311	16.7616	3.18174	33	529	249.83	145.84
DIO3OS	chr14	14q32.31	92.2885	29.0101	3.18126	37	1033	350.727	91.9697
WDR17	chr4	4q34	51.7193	16.3129	3.17046	45	915	304.5	120.322
VEGFA	chr6	6p12	531.51	167.875	3.1661	97	2151	124.947	150.798
PCP4	chr21	21q22.2	848.722	268.502	3.16095	33	564	70.7292	262.465
SMG9	chr19	19q13.31	155.963	49.3993	3.15719	53	1120	411.611	66.3231
Hs.697073	chr2	N/A	208.308	65.9818	3.15705	11	442	72.5383	132.309
DUOXA2	chr15	15q15.1	116.752	37.0334	3.15262	19	472	48.027	122.117
Hs.559248	chr17	N/A	50.7425	16.1073	3.15028	11	399	58.9952	66.2626
ISM1	chr20	20p12.1	74.704	23.7635	3.14364	32	768	112.677	142.494
ABCA13	chr7	7p12.3	34.0717	10.8453	3.14161	57	1212	236.822	175.522
WFDC2	chr20	20q13.12	397.114	126.662	3.13523	54	1198	125.447	320.375
Hs.731407	chr13	N/A	334.66	106.895	3.13073	11	296	29.5184	100.97
HSFX1	chrX	Xq28	57.7492	18.4609	3.12819	23	528	242.805	77.2502
MATN2	chr8	8q22	713.86	228.522	3.12381	35	602	95.1792	143.491
DUSP9	chrX	Xq28	80.8879	25.9537	3.11662	35	527	346.339	145.298
COL9A3	chr20	20q13.3	313.759	100.792	3.11295	35	697	141.307	196.931
RAB17	chr2	2q37.3	221.109	71.0882	3.11035	31	529	82.3842	121.705
TBX3	chr12	12q24.1	204.713	65.9107	3.10591	97	2488	122.501	219.092
BMP8A	chr1	1p34.3	108.989	35.1143	3.10385	50	1071	111.697	336.354
PIGH	chr14	14q24.1	171.736	55.4089	3.09943	36	541	107.772	51.2032
ATF5	chr19	19q13.3	201.963	65.2935	3.09316	82	1840	531.701	277.97
Hs.662227	chr10	N/A	189.104	61.1682	3.09155	18	448	84.7563	100.895
LOC100129069	chr11	11q24.2	34.2317	11.0865	3.08769	22	601	90.0704	71.4702
KRTAP9-3	chr17	17q12-q21	29.698	9.62183	3.08652	30	378	243.337	93.7577
Hs.601168	chr13	N/A	61.8821	20.1649	3.06881	14	369	164.122	139.797
TPST2	chr22	22q12.1	280.072	91.5911	3.05785	41	718	58.8282	95.0716
Hs.727468	chr15	N/A	84.7186	27.7242	3.05576	3	73	4.12518	53.7436
HSPB11	chr1	1p32	244.272	80.0135	3.05288	69	1471	98.1064	103.627
Hs.707232	chr12	N/A	14.0427	4.60282	3.05089	11	296	144.81	77.7475
NDUFB2	chr7	7q34	1053.59	345.51	3.04936	60	1418	75.1036	109.647
ABHD17C	chr15	15q25.1	239.327	78.4845	3.04935	10	133	66.4474	83.5482
SLC35G3	chr17	17q12	32.7893	10.7588	3.04768	22	337	161.971	92.1613
Hs.657400	chr7	N/A	135.449	44.4809	3.0451	11	326	54.3637	59.2701
CSNK2A3	chr11	11p15.3	116.168	38.1593	3.04429	8	12	16.5553	13.3972
TMPRSS13	chr11	11q23	85.5919	28.1632	3.03914	38	916	184.898	100.414
Hs.632960	chr8	N/A	419.073	138.457	3.02674	18	491	34.6031	68.538
KNSTRN	chr15	15q15.1	260.381	86.3071	3.01692	21	411	136.243	252.42
Hs.740613	chr3	N/A	231.631	76.8247	3.01506	11	399	47.2177	203.647
DYX1C1	chr15	15q21.3	61.6586	20.4816	3.01043	32	630	50.6592	102.381
IFT74	chr9	9p21.2	76.3522	25.427	3.0028	49	941	128.805	125.53
Hs.660657	chr2	N/A	126.141	42.1191	2.99487	11	296	31.4844	65.9438
SLC10A5	chr8	8q21.13	13.4923	4.51457	2.98862	19	2	45.3355	1.42731
SCPEP1	chr17	17q22	404.445	135.369	2.98772	40	880	76.0506	146.612
PARM1	chr4	4q13.3-q21.3	428.603	143.524	2.98629	36	1000	84.2681	113.204
KRT71	chr12	12q13.13	54.2054	18.1676	2.98362	28	463	287.408	179.441
MCF2L-AS1	chr13	13q34	78.0424	26.1854	2.98037	2	126	39.035	81.2401
TTTY13	chrY	Yq11.223	62.4825	20.974	2.97904	15	378	202.654	162.699
CYBRD1	chr2	2q31.1	810.125	272.385	2.97419	42	1000	112.717	201.162
TMEM30B	chr14	14q23.1	163.694	55.0684	2.97255	52	1332	114.782	185.241
TBX22	chrX	Xq21.1	24.0963	8.10646	2.97248	28	451	67.6956	123.52
BROX	chr1	1q41	44.2546	14.8985	2.9704	37	824	138.735	84.0228
GCSH	chr16	16q23.2	484.221	163.181	2.96739	30	555	44.2148	73.2167
AMY2B	chr1	1p21	584.042	196.868	2.96667	18	457	163.645	419.189
Hs.598247	chr8	N/A	436.817	147.27	2.96609	18	486	34.3149	146.142
GSTT1	chr22	22q11.23	215.711	72.7265	2.96606	52	1083	105.588	123.999
Hs.714856	chr2	N/A	164.121	55.3626	2.96447	11	296	48.3049	123.47
RCBTB2	chr13	13q14.3	181.228	61.2934	2.95673	42	866	89.684	94.1261
RFPL1	chr22	22q12.2	19.2818	6.5315	2.95212	25	494	246.569	142.266
MED22	chr9	9q34.2	200.247	67.8351	2.95197	48	635	275.724	57.0286
CIRBP	chr19	19p13.3	1046.51	355.341	2.94509	82	1941	116.277	101.723
NID2	chr14	14q22.1	235.24	80.0059	2.94028	33	643	72.7529	135.969
OR10H2	chr19	19p13.1	47.6011	16.2048	2.93747	31	454	322.775	275.578
Hs.134215	chr6	N/A	43.3298	14.811	2.92551	11	326	50.922	88.8566
BEX4	chrX	Xq22.1-q22.3	471.637	161.274	2.92445	32	524	52.3584	92.1592
Hs.15422	chr6	N/A	41.9567	14.355	2.92278	11	369	59.7982	120.392
SDF2L1	chr22	22q11.21	444.365	152.074	2.92203	31	533	78.7814	164.654
BMP2	chr20	20p12	118.545	40.5875	2.92074	53	1074	101.292	110.104
SLC3A2	chr11	11q13	390.739	133.863	2.91894	33	602	238.753	62.6127
TBC1D17	chr19	19q13.33	222.65	76.3464	2.91632	31	526	115.957	73.7315
SLC9A4	chr2	2q12.1	15.8212	5.42618	2.91572	11	1	42.2202	0
EMC10	chr19	19q13.33	482.997	165.869	2.91191	22	411	56.3073	62.2057
Hs.656287	chr2	N/A	156.612	53.8837	2.90649	11	326	112.528	73.5191
Hs.143134	chr1	N/A	29.5378	10.175	2.90297	11	362	53.5851	129.183
TFEC	chr7	7q31.2	40.0849	13.8176	2.90101	63	1153	184.472	131.003
MROH9	chr1	1q24.3	18.3048	6.31382	2.89916	33	443	205.586	79.6822
TBX4	chr17	17q21-q22	39.1042	13.5058	2.89536	31	528	246.353	113.484
LMX1A	chr1	1q24.1	39.0697	13.5319	2.88722	26	378	269.219	78.8322
TRIM34	chr11	11p15	18.0583	6.25801	2.88563	3	15	10.9567	37.921
MAL2	chr8	8q23	621.534	215.646	2.88219	24	609	47.1853	133.371
MBD6	chr12	N/A	275.664	95.7813	2.87805	34	768	102.885	119.244
TSTD1	chr1	1q23.3	1005.2	349.8	2.87364	13	326	49.9798	81.0821
RNF144B	chr6	6p22.3	197.074	68.6965	2.86876	61	1395	129.769	135.597
BMF	chr15	15q14	118.645	41.4487	2.86245	32	326	78.0334	51.7652
Hs.740757	chr1	N/A	482.785	168.964	2.85732	3	73	3.45491	55.0512
Hs.655425	chr18	N/A	210.956	73.9206	2.85382	11	326	39.0523	95.8929
KRTAP20-2	chr21	21q22.1	29.9125	10.5107	2.8459	13	52	50.9141	82.5284
Hs.662110	chr18	N/A	451.745	158.758	2.8455	11	296	45.9508	101.122
KRT8	chr12	12q13	325.598	114.476	2.84424	43	1161	92.7407	171.692
Hs.713005	chr8	N/A	210.532	74.0447	2.8433	14	326	82.0324	220.706
F2RL3	chr19	19p12	46.3748	16.3168	2.84216	25	598	275.662	85.7919
Hs.667495	chr12	N/A	12.5608	4.42705	2.83729	11	296	149.986	75.2984
MYCNOS	chr2	2p24.1	44.6364	15.7393	2.83598	50	1042	385.577	91.5583
ARMC5	chr16	16p11.2	151.006	53.2503	2.83579	28	463	236.463	72.3984
FSIP2	chr2	2q32.1	40.4629	14.2698	2.83557	24	360	237.92	316.802
Hs.632997	chr12	N/A	347.957	123.026	2.82832	20	525	54.2087	277.666
MTCH1	chr6	6p21.2	2335.45	825.771	2.82821	31	563	39.1425	67.2444
NT5C2	chr10	10q24.32	291.551	103.097	2.82794	46	1053	91.9981	124.96
TMBIM6	chr12	12q12-q13	2148.23	759.987	2.82667	48	1015	128.978	73.6648
SLC5A3	chr21	21q22.12	28.6188	10.1377	2.82301	21	39	44.1865	36.6786
Hs.713020	chr5	N/A	344.857	122.283	2.82016	3	73	7.03901	97.4911
FA2H	chr16	16q23	188.101	66.8518	2.8137	42	829	383.548	182.896
Hs.680359	chr8	N/A	49.1911	17.4899	2.81254	11	296	53.6986	74.7591
HK1	chr10	10q22	879.66	312.855	2.81172	33	635	99.7049	105.206
DPPA3	chr12	12p13.31	14.6114	5.19801	2.81096	14	326	108.322	85.0322
MT4	chr16	16q13	96.5291	34.3425	2.81078	25	585	163.939	117.585
Hs.587278	chr4	N/A	30.8565	10.9794	2.8104	11	296	50.8109	72.1623
LOC100507520	chr17	N/A	92.8488	33.137	2.80197	22	665	89.6088	76.4842
Hs.659921	chr1	N/A	73.7212	26.358	2.79692	11	296	38.645	136.462
NUP93	chr16	16q13	241.696	86.4544	2.79565	33	670	118.815	110.257
FAM200A	chr7	7q22.1	47.1522	16.9246	2.78601	39	714	77.312	100.334
CLIC6	chr21	21q22.12	154.604	55.5102	2.78515	37	684	108.142	136.744
ATP6V1C2	chr2	N/A	364.515	130.894	2.78481	45	1268	137.087	125.072
PDIA4	chr7	7q35	398.064	143.035	2.78298	51	1088	64.4835	77.9353
MMP20	chr11	11q22.3	19.4897	7.01021	2.78019	33	487	152.626	105.624
IQSEC2	chrX	Xp11.22	121.657	43.7864	2.77843	44	808	399.786	153.259
CLDN4	chr7	7q11.23	387.718	139.663	2.77611	41	1177	143.591	336.78
HSP90B1	chr12	12q24.2-q24.3	1382.37	497.981	2.77595	88	1883	97.7196	166.083
ZNF620	chr3	3p22.1	15.5195	5.5915	2.77556	17	326	79.7849	83.3473
CERS4	chr19	19p13.2	108.462	39.0784	2.77549	31	528	58.0422	89.1467
MAMDC4	chr9	9q34.3	115.887	41.8549	2.76879	26	378	208.183	163.834
CST4	chr20	20p11.21	791.16	285.813	2.7681	21	430	191.602	477.252
DMRTA1	chr9	9p21.3	34.0458	12.3003	2.76789	26	371	92.2138	127.261
MYO10	chr5	5p15.1-p14.3	136.657	49.5276	2.75922	87	2383	113.151	322.006
Hs.687887	chr6	N/A	33.6566	12.1983	2.75912	11	296	42.1994	93.2428
SNHG5	chr6	6q14.3	1443.79	523.552	2.75768	26	674	85.948	106.579
HSD17B6	chr12	12q13	297.823	108.109	2.75483	51	985	103.678	311.223
SMR3A	chr4	4q13.3	394.243	143.11	2.75483	43	914	185.628	611.003
DDIT3	chr12	12q13.1-q13.2	325.952	118.405	2.75287	37	604	139.916	73.148
PDZD3	chr11	11q23.3	79.2123	28.8015	2.75028	44	843	308.763	99.8017
QRICH2	chr17	17q25.1	64.916	23.6119	2.74929	28	454	156.13	93.5901
SNRPN	chr15	15q11.2	371.222	135.09	2.74795	206	5996	133.495	223.002
MYLIP	chr6	6p23-p22.3	455.935	166.044	2.74587	86	2262	91.1598	103.819
Hs.736246	chr1	N/A	99.1102	36.19	2.73861	11	296	97.9934	74.9379
Hs.665624	chr11	N/A	70.5628	25.8209	2.73278	11	296	62.6193	65.6418
CA4	chr17	17q23	158.983	58.2122	2.73109	51	960	78.1029	142.703
PTPRM	chr18	18p11.2	255.372	93.6327	2.72738	65	1607	70.9435	114.564
FOXL2	chr3	3q23	99.0108	36.304	2.72727	33	460	211.902	305.57
PDLIM1	chr10	10q23.1	1453.23	534.874	2.71697	33	567	86.3888	91.6644
CAAP1	chr9	9p21.2	126.104	46.4153	2.71687	53	1193	85.8411	112.382
MT1E	chr16	16q13	2356.9	867.513	2.71685	23	611	52.7624	116.015
Hs.661713	chr6	N/A	60.5544	22.2934	2.71625	11	326	47.0321	57.1713
CPSF4	chr7	7q22.1	355.303	130.812	2.71614	33	572	271.342	46.9491
RGS5	chr1	1q23.1	679.576	250.345	2.71456	105	2596	177.177	195.479
HCAR3	chr12	12q24.31	254.479	93.7713	2.71383	25	505	327.346	153.687
FAM3C	chr7	7q31	238.612	88.083	2.70894	68	1331	91.3016	138.531
MT1H	chr16	16q13	2042.96	755.092	2.70558	25	598	52.8368	135.618
TMEM171	chr5	5q13.2	97.3698	35.9985	2.70483	35	683	83.3911	148.865
Hs.648410	chr6	N/A	79.7792	29.51	2.70346	11	362	50.114	90.595
Hs.657240	chr3	N/A	49.9803	18.4927	2.7027	11	296	46.9372	101.406
HIST1H4J	chr6	6p22.1	66.3497	24.551	2.70252	21	521	119.191	112.847
CD151	chr11	11p15.5	507.65	188.025	2.6999	33	572	140.882	92.5791
FAM13A	chr4	4q22.1	288.985	107.069	2.69905	94	2191	89.0189	113.165
GALNT18	chr11	11p15.3	169.336	62.7456	2.69878	35	813	113.669	99.9103
PPP1R13B	chr14	14q32.33	150.734	55.9155	2.69575	35	713	59.3228	67.9198
ZNF114	chr19	19q13.33	33.8435	12.5725	2.69187	43	675	40.7465	55.6497
Hs.605805	chr6	N/A	67.7362	25.1666	2.69151	11	296	83.7424	68.8736
ALDH1A1	chr9	9q21.13	900.878	334.838	2.69049	33	572	119.698	188.038
Hs.255993	chr19	N/A	63.7832	23.7129	2.68981	11	326	28.9022	49.3443
MIF	chr22	22q11.23	2285.24	850.551	2.68678	31	685	114.672	66.7366
ATF6B	chr6	6p21.3	90.6045	33.7408	2.68531	72	1690	352.67	83.0986
Hs.664064	chr7	N/A	57.6731	21.4917	2.68351	18	413	104.934	193.462
Hs.675921	chr10	N/A	139.184	51.8979	2.68189	11	307	24.9807	80.7627
Hs.658362	chr4	N/A	161.06	60.0615	2.68159	11	442	25.5682	97.2639
Hs.648714	chr16	N/A	131.457	49.0496	2.68008	11	296	39.8102	40.2573
ZNF358	chr19	19p13.2	175.498	65.485	2.67997	42	812	127.483	76.9132
MROH1	chr8	8q24.3	98.0115	36.5849	2.67901	50	1554	104.307	113.829
PRKX	chrX	Xp22.3	160.856	60.1705	2.67334	49	1092	59.2401	84.3363
Hs.715202	chr4	N/A	223.546	83.6372	2.67281	22	695	38.2167	53.6288
MINA	chr3	3q11.2	204.925	76.6844	2.67231	71	1714	87.4244	105.195
Hs.735749	chr13	N/A	12.598	4.71469	2.67208	11	296	138.209	65.5186
PCNX	chr14	14q24.2	101.045	37.8315	2.67092	115	2813	410.631	110.243
POU4F1	chr13	13q31.1	65.1346	24.3983	2.66964	55	1013	295.668	134.142
RILPL2	chr12	12q24.31	321.896	120.614	2.66882	16	463	31.0726	84.0564
SPRED1	chr15	15q14	94.3509	35.4285	2.66314	46	1304	78.9225	96.8747
Hs.720470	chr2	N/A	85.1059	32.0361	2.65656	11	369	70.0626	116.861
GOLGA8G	chr15	15q13.1	160.217	60.382	2.6534	18	413	48.5547	91.7007
SLC39A14	chr8	8p21.3	319.657	120.48	2.65318	58	1207	132.618	218.489
Hs.718842	chr7	N/A	86.4011	32.5792	2.65203	11	296	45.5131	62.7094
CADM1	chr11	11q23.2	304.188	114.768	2.65045	93	2368	96.9611	136.532
DUSP14	chr17	17q12	200.507	75.6771	2.64951	33	645	54.1965	74.73
ISY1	chr3	3q21.3	160.349	60.5539	2.64803	104	1985	320.509	60.1267
LOC100506748	chr2	N/A	208.051	78.6712	2.64456	11	326	78.532	68.5752
Hs.633993	chr8	N/A	2050.15	776.349	2.64076	18	443	25.2075	66.0656
HIST1H4F	chr6	6p22.1	44.7344	16.9449	2.64	23	460	214.755	186.699
TSPAN1	chr1	1p34.1	457.868	173.527	2.6386	33	572	71.1396	224.456
Hs.658261	chr4	N/A	93.7693	35.5468	2.63791	22	592	66.9168	106.86
Hs.147340	chr18	N/A	22.7614	8.63032	2.63738	11	318	140.306	59.8371
MIR181A2HG	chr9	9q33.3	48.2393	18.3024	2.63568	11	326	46.6134	76.8552
Hs.664434	chrY	N/A	85.4185	32.4242	2.6344	18	413	100.787	65.2852
ADORA3	chr1	1p13.2	102.804	39.0638	2.63169	67	883	444.999	111.593
AKT1S1	chr19	19q13.33	132.707	50.5061	2.62755	37	923	149.496	106.918
EBF4	chr20	20p13	130.904	49.8288	2.62708	19	526	42.4528	77.5765
SLC39A11	chr17	17q21.31	149.665	57.0065	2.62541	24	639	40.3739	73.802
ARMCX2	chrX	Xq21.33-q22.2	286.537	109.324	2.62099	33	566	51.9406	98.5488
Hs.729487	chr5	N/A	151.94	58.1524	2.61278	11	296	53.5439	75.3539
LOXL1-AS1	chr15	15q24.1	41.8544	16.0215	2.61238	11	330	44.321	98.0214
ZG16B	chr16	16p13.3	1779.84	682.391	2.60824	16	410	110.195	330.423
TMEM123	chr11	11q22.1	791.604	303.605	2.60735	33	700	48.0028	102.819
RINT1	chr7	7q22.3	119.755	45.9784	2.6046	39	629	113.064	58.7878
LONRF3	chrX	Xq24	143.026	55.0037	2.6003	40	781	118.568	65.5503
ACSF2	chr17	17q21.33	156.139	60.0793	2.59887	23	594	48.2485	100.021
SLC25A15	chr13	13q14	124.508	47.9676	2.59568	36	890	89.3089	216.144
EBAG9	chr8	8q23	228.592	88.073	2.59548	33	494	70.8154	66.295
CNTN6	chr3	3p26-p25	40.2751	15.5303	2.59332	33	568	88.7482	85.1052
Hs.656585	chr1	N/A	110.577	42.6514	2.59257	11	399	33.4324	89.8921
RSBN1L-AS1	chr7	N/A	104.185	40.1899	2.59231	11	411	27.2964	58.0119
LEPRE1	chr1	1p34.1	196.215	75.6967	2.59213	31	628	303.1	61.6893
MFSD10	chr4	4p16.3	256.828	99.1047	2.59148	25	572	147.955	78.3925
NEBL-AS1	chr10	10p12.31	23.9083	9.24407	2.58634	11	296	34.0987	61.6527
Hs.561454	chr5	N/A	18.7625	7.25965	2.58449	11	347	162.257	135.052
Hs.703727	chr11	N/A	63.0133	24.3823	2.58438	13	296	214.207	624.928
LTBP2	chr14	14q24	399.475	155.208	2.57381	56	1237	43.5879	113.844
IVD	chr15	15q14-q15	183.468	71.335	2.57192	80	1804	89.3075	103.076
POLI	chr18	18q21.1	117.125	45.5641	2.57056	42	901	76.1111	99.4423
TMEM125	chr1	1p34.2	290.116	112.953	2.56847	24	459	50.9635	109.481
BTBD11	chr12	12q23.3	102.037	39.7607	2.56628	43	622	88.7056	115.369
LOC100505920	chr3	N/A	31.6901	12.368	2.56227	11	296	41.7751	46.7672
AGPAT9	chr4	4q21.23	207.17	80.9105	2.56049	21	463	61.1735	158.271
MVB12A	chr19	19p13.11	216.542	84.6429	2.5583	26	462	113.112	82.8245
Hs.25447	chr13	N/A	249.521	97.5459	2.55799	11	348	26.7479	53.14
SWI5	chr9	9q34.11	210.525	82.3633	2.55605	19	368	55.8257	69.318
EDF1	chr9	9q34.3	1087.92	426.155	2.55287	60	936	94.3676	58.1071
POLM	chr7	7p13	99.7608	39.0841	2.55247	35	563	98.0366	97.0029
AAK1	chr2	2p14	192.054	75.2681	2.5516	132	3799	199.918	175.279
ANXA3	chr4	4q21.21	309.561	121.361	2.55074	33	550	91.6366	160.133
NPC2	chr14	14q24.3	1585.46	621.845	2.54961	41	550	59.1927	66.6437
CLDN8	chr21	21q22.11	92.8219	36.417	2.54886	35	599	53.2658	223.408
Hs.688481	chr10	N/A	67.5507	26.5541	2.54389	11	356	73.6017	107.056
LOC100996381	chr19	N/A	126.73	49.8813	2.54063	11	466	29.8754	68.8819
LRP5L	chr22	22q11.23	80.1606	31.6007	2.53667	31	454	60.1172	63.8966
SYTL3	chr6	6q25.3	78.3041	30.8799	2.53576	55	1362	82.6708	116.382
LRP1B	chr2	2q21.2	61.8233	24.431	2.53053	35	631	69.5728	137.758
NRARP	chr9	9q34.3	34.6882	13.7123	2.52972	3	12	9.95162	43.6905
NPAS4	chr11	11q13	34.0593	13.4647	2.52953	30	627	130.261	125.209
APMAP	chr20	20p11.2	562.065	222.434	2.52689	51	1240	100.395	152.326
ZNF680	chr7	7q11.21	118.384	46.8879	2.52482	32	669	50.4934	93.5502
OR11A1	chr6	6p22.2-p21.31	39.0786	15.4792	2.52459	23	449	277.805	296.288
D2HGDH	chr2	2q37.3	258.687	102.475	2.5244	24	493	50.5614	73.8729
SNX1	chr15	15q22.31	251.59	99.6957	2.52358	97	1996	109.973	87.6239
CLN5	chr13	13q21.1-q32	223.681	88.723	2.52112	75	1501	79.3485	102.002
GOLGA8A	chr15	15q11.2	389.261	154.507	2.51938	77	1863	126.168	140.687
RASSF4	chr10	10q11.21	164.409	65.2681	2.51898	91	1709	130.474	233.297
Hs.664312	chr4	N/A	200.717	79.756	2.51664	11	296	56.295	100.893
HGD	chr3	3q13.33	100.594	39.972	2.51661	88	1837	66.4807	352.758
POR	chr7	7q11.2	259.866	103.272	2.51634	33	713	51.7889	126.931
Hs.667813	chr5	N/A	25.0008	9.93836	2.51559	11	296	35.5346	60.5675
Hs.656797	chr4	N/A	194.992	77.6163	2.51226	11	369	23.8862	62.4422
NPBWR2	chr20	20q13.3	25.685	10.2301	2.51073	31	460	230.055	177.244
Hs.562136	chr1	N/A	15.524	6.18644	2.50936	11	296	106.4	81.5904
TRPM5	chr11	11p15.5	50.1006	19.9689	2.50893	28	378	255.435	75.9374
PDPR	chr16	16q22.1	245.518	98.0135	2.50494	38	899	250.88	102.52
Hs.656394	chr19	N/A	123.57	49.3454	2.50419	11	326	66.4758	100.39
Hs.667785	chr16	N/A	120.542	48.1971	2.50103	22	683	84.7479	86.0843
FLJ42875	chr1	1p36.32	56.593	22.6422	2.49945	50	1391	64.7304	126.991
ST3GAL1	chr8	8q24.22	202.63	81.0763	2.49925	51	1353	68.7359	105.172
LRIG3	chr12	12q14.1	183.456	73.4202	2.49871	28	502	69.5972	96.9951
Hs.655757	chrX	N/A	70.2927	28.1344	2.49846	31	894	86.2878	138.903
C3orf33	chr3	3q25.31	29.3066	11.7402	2.49626	24	382	59.5502	104.601
PKNOX1	chr21	21q22.3	65.1594	26.1175	2.49486	101	2418	138.446	110.682
NUP62CL	chrX	Xq22.3	22.6605	9.09208	2.49233	42	739	79.2031	146.69
SASH1	chr6	6q24.3	496.117	199.239	2.49005	62	1745	54.4221	97.0146
SOD3	chr4	4p15.2	439.853	176.682	2.48951	33	614	70.5601	92.5204
NR3C2	chr4	4q31.1	181.326	72.9545	2.48547	33	572	57.3784	65.7516
FOSB	chr19	19q13.32	729.031	293.421	2.48459	30	504	97.7011	183.936
RTKN	chr2	2p13.1	95.8605	38.593	2.48388	50	1127	262.262	169.032
NKX1-2	chr10	10q26.13	414.382	166.881	2.4831	2	30	8.25001	80.4589
SLC2A10	chr20	20q13.1	146.965	59.2085	2.48217	31	624	40.0547	100.741
XXYLT1	chr3	3q29	101.806	41.0199	2.48187	13	107	126.356	54.1663
TPMT	chr6	6p22.3	131.02	52.8349	2.47979	62	1599	71.6625	129.432
MUC7	chr4	4q13.3	495.465	199.803	2.47978	53	1020	260.313	537.016
CREB3L2	chr7	7q34	326.447	131.802	2.4768	59	1668	121.853	139.813
PRDX5	chr11	11q13	1275.19	515.074	2.47573	37	862	81.7569	122.371
RNF128	chrX	Xq22.3	185.52	74.9607	2.4749	33	554	65.3072	158.401
PRH1	chr12	12p13.2	1536.01	621.179	2.47273	26	608	177.824	346.133
Hs.714850	chr4	N/A	66.7605	27.0534	2.46773	11	296	90.2769	98.3892
FAM181A-AS1	chr14	14q32.12	34.8988	14.1463	2.46699	13	380	175.615	122.556
Hs.658060	chr12	N/A	211.719	85.9722	2.46265	11	296	44.384	70.1616
MMACHC	chr1	1p34.1	102.506	41.6348	2.46203	28	585	268.371	64.965
PLS3	chrX	Xq23	889	361.417	2.45976	32	757	71.5326	119.52
LRRC10	chr12	12q15	11.9024	4.84563	2.45631	11	8	108.754	36.7357
C9orf66	chr9	9p24.3	20.534	8.36096	2.45594	35	628	60.3048	183.222
GJA3	chr13	13q12.11	30.1504	12.2852	2.4542	42	920	311.984	93.9264
Hs.124514	chr20	N/A	19.8602	8.09844	2.45235	11	296	114.407	77.2407
C19orf24	chr19	19p13.3	162.484	66.3168	2.45011	31	600	149.528	96.2192
TMEM205	chr19	19p13.2	697.32	284.654	2.44971	13	463	81.3456	88.2017
Hs.633361	chr6	N/A	450.964	184.186	2.44842	11	296	23.428	64.8262
Hs.655535	chr1	N/A	69.2262	28.295	2.44658	11	296	73.5765	56.185
MAST1	chr19	19p13.2	57.1762	23.3834	2.44516	30	679	299.304	163.929
IL1R1	chr2	2q12	462.125	189.036	2.44464	51	1236	265.75	179.134
MUM1L1	chrX	Xq22.3	189.467	77.6189	2.44099	24	461	62.5806	287.915
NMB	chr15	15q22-qter	299.193	122.668	2.43904	33	572	128.819	93.307
Hs.710399	chr17	N/A	192.163	78.8045	2.43848	11	296	111.775	95.4316
DAPK2	chr15	15q22.31	117.702	48.2945	2.43718	50	983	61.6994	73.6228
Hs.513672	chr16	N/A	43.1757	17.7233	2.4361	11	442	40.7513	65.4386
Hs.656132	chr7	N/A	176.474	72.7361	2.42622	11	314	41.0904	79.1115
TMED4	chr7	7p13	369.366	152.251	2.42604	61	1813	101.861	111.735
Hs.744394	chr9	N/A	26.4189	10.8907	2.42581	11	369	66.0345	154.136
PEBP1	chr12	12q24.23	2566.25	1058.09	2.42536	59	1027	67.2601	98.5731
WDR86	chr7	7q36.1	101.512	41.8626	2.42489	22	297	84.4192	217.227
CROT	chr7	7q21.1	173.74	71.7331	2.42204	44	941	87.7759	106.793
ZFHX3	chr16	16q22.3	151.794	62.707	2.42069	90	2556	110.502	135.787
CHST1	chr11	11p11.2	111.278	45.9921	2.41951	44	1009	77.6374	89.132
BPIFB2	chr20	20q11.21	290.539	120.205	2.41702	26	385	275.556	296.918
SUMF2	chr7	7q11.1	293.277	121.444	2.41493	28	492	78.2526	65.939
CORO6	chr17	17q11.2	213.765	88.5557	2.41391	28	513	115.191	174.576
TMEM50B	chr21	21q22.11	367.161	152.196	2.41243	77	1945	84.3357	96.0888
DUS3L	chr19	19p13.3	61.2278	25.4129	2.40932	41	757	173.359	88.7008
RAD21L1	chr20	20p13	15.7187	6.53054	2.40696	35	727	123.391	103.14
FCHO2	chr5	5q13.2	169.24	70.3157	2.40686	43	925	115.096	121.581
Hs.663794	chr10	N/A	70.429	29.2639	2.40669	14	296	28.8468	67.2261
TMEM160	chr19	19q13.32	137.28	57.0698	2.40548	31	528	99.9463	69.7276
CALR	chr19	19p13.3-p13.2	532.904	221.539	2.40546	69	1467	96.9954	87.9983
Hs.713116	chr13	N/A	36.9326	15.3639	2.40386	11	296	37.567	60.8534
CTF1	chr16	16p11.2	112.826	46.9436	2.40343	33	623	247.924	68.7101
Hs.559677	chr1	N/A	130.358	54.252	2.40283	11	296	21.9757	67.6397
BEX2	chrX	Xq22	642.247	267.329	2.40246	24	411	70.7258	162.555
TAS2R46	chr12	12p13.2	17.1067	7.12117	2.40223	3	30	14.5513	119.516
Hs.591763	chr5	N/A	106.315	44.3374	2.39786	11	296	116.212	75.6035
KLHL8	chr4	4q22.1	74.1646	30.9562	2.39579	22	514	77.7295	102.073
ZBTB46	chr20	20q13.33	73.1494	30.6039	2.3902	46	1094	198.892	70.5436
MRPL1	chr4	4q21.1	316.422	132.59	2.38646	26	536	111.287	59.8914
DEFB126	chr20	20p13	27.2603	11.437	2.38352	40	847	232.615	92.473
GINM1	chr6	6q25.1	430.799	180.823	2.38243	26	609	76.2554	60.9491
NPW	chr16	16p13.3	15.6661	6.57596	2.38233	11	338	178.984	142.866
SH2D3A	chr19	19p13.3	48.6527	20.4249	2.38203	33	457	106.241	80.9992
RXRG	chr1	1q22-q23	85.5827	35.9537	2.38036	35	600	342.497	84.3905
ARRDC3	chr5	5q14.3	416.389	175.176	2.37698	26	632	66.4472	151.835
Hs.656284	chr1	N/A	210.144	88.4281	2.37644	11	369	31.4011	75.6339
RFTN1	chr3	3p24.3	237.444	99.9831	2.37484	53	1293	115.358	163.748
BSPRY	chr9	9q32	178.789	75.3492	2.3728	42	1000	43.2541	227.26
RAPH1	chr2	2q33	212.184	89.433	2.37255	68	1936	127.92	125.298
CMTM1	chr16	16q21	61.4226	25.9084	2.37076	51	713	181.856	271.966
COL4A3	chr2	2q36-q37	57.3161	24.179	2.37049	147	3221	198.133	259.692
PIGY	chr4	4q22.1	313.676	132.576	2.36601	29	402	128.407	116.885
BRI3	chr7	7q21.3	771.596	326.459	2.36353	34	759	108.017	132.713
TMEM91	chr19	19q13.2	107.89	45.676	2.36207	35	308	75.6392	66.3718
C12orf23	chr12	12q23.3	304.897	129.156	2.3607	24	709	57.8132	98.3253
ZNF581	chr19	19q13.42	205.236	87.0181	2.35854	18	338	193.72	59.0046
ULBP3	chr6	6q25	17.6664	7.50064	2.35532	24	329	134.156	71.4258
LOC202781	chr7	7q36.2	133.256	56.5949	2.35457	11	472	32.2089	67.1805
PRDM16	chr1	1p36.23-p33	47.8775	20.3436	2.35345	45	850	156.618	107.36
LOC729737	chr1	1p36.33	56.8132	24.1696	2.3506	3	36	2.83986	61.8059
GDPD4	chr11	11q13.5	35.3535	15.0412	2.35044	8	30	16.2998	58.171
Hs.719383	chr18	N/A	71.2315	30.3203	2.3493	11	369	156.787	52.3363
ATOH8	chr2	2p11.2	158.556	67.5039	2.34885	48	1055	122.021	110.436
TAS2R42	chr12	12p13	14.0364	5.98214	2.34638	11	30	43.5812	56.7115
MYO5C	chr15	15q21	323.73	137.989	2.34606	31	671	60.4838	98.9076
Hs.613041	chr4	N/A	22.9143	9.76792	2.34587	11	296	107.351	63.5724
Hs.664094	chr15	N/A	17.5268	7.47255	2.34549	11	369	141.974	75.0236
DUOXA1	chr15	15q21.1	146.429	62.4576	2.34446	35	716	50.6263	145.848
MMP15	chr16	16q13	80.9579	34.5455	2.34352	44	898	86.9176	116.116
Hs.90695	chr20	N/A	22.7616	9.71737	2.34236	11	296	80.2094	48.4769
COMMD7	chr20	20q11.21	332.468	141.948	2.34218	37	789	83.9468	107.193
IL15	chr4	4q31	79.1708	33.8655	2.3378	51	1145	90.5199	99.2241
SYNE2	chr14	14q23.2	148.771	63.6418	2.33763	99	2415	143.789	151.437
C5orf28	chr5	5p12	132.782	56.855	2.33545	40	821	51.4983	166.835
FBN1	chr15	15q21.1	386.429	165.545	2.33429	62	1500	122.082	193.526
Hs.368071	chr7	N/A	27.4478	11.7716	2.33169	11	296	54.1976	62.412
Hs.710020	chr5	N/A	51.9596	22.298	2.33023	3	73	12.1489	63.7223
C17orf49	chr17	17p13.1	251.605	108.067	2.32822	24	451	52.4217	70.0845
Hs.400256	chr4	N/A	141.925	60.9589	2.32821	11	326	26.9174	62.1717
LINC00589	chr8	8p12	33.7915	14.5234	2.3267	11	399	144.768	98.559
Hs.729703	chr8	N/A	216.847	93.2346	2.32582	18	418	81.958	112.423
Hs.596026	chr5	N/A	126.319	54.3323	2.32493	11	296	37.3257	59.6174
CYBA	chr16	16q24	295.647	127.241	2.32352	46	1016	94.3128	180.66
HSPC081	chr1	1q23.2	93.7938	40.3745	2.3231	2	32	42.8642	72.274
VARS2	chr6	6p21.33	225.103	96.9288	2.32236	20	493	110.298	70.3245
BCL2	chr18	18q21.3	127.099	54.7354	2.32207	100	2329	132.342	107.805
CDSN	chr6	6p21.3	73.4352	31.6384	2.32108	64	1548	391.755	348.529
ZNF626	chr19	19p12	100.491	43.3001	2.32081	62	1063	71.3904	46.841
SCNN1A	chr12	12p13	234.757	101.235	2.31893	65	1409	116.553	182.943
NT5C	chr17	17q25.1	95.1986	41.0676	2.31809	24	411	86.097	62.8969
Hs.658202	chr3	N/A	393.845	169.952	2.31739	11	296	57.2183	58.5803
TMED3	chr15	15q24-q25	393.878	170.018	2.31669	33	623	62.5811	124.978
Hs.23606	chr8	N/A	41.036	17.7139	2.3166	11	347	119.932	101.394
Hs.365071	chr12	N/A	74.666	32.2445	2.31562	11	369	16.6258	38.8373
HOPX	chr4	4q12	493.969	213.365	2.31513	41	1216	98.3827	268.555
Hs.661327	chr6	N/A	19.9651	8.62496	2.3148	11	442	94.7279	127.956
Hs.720405	chr9	N/A	132.059	57.0641	2.31422	11	362	30.7259	49.9343
Hs.657684	chr4	N/A	151.273	65.4586	2.31097	11	296	40.0826	47.6158
GFRA4	chr20	20p13-p12	39.312	17.0196	2.30982	42	751	312.258	151.181
Hs.656246	chr19	N/A	204.116	88.4395	2.30797	11	369	21.7012	49.3479
Hs.527657	chr1	N/A	24.3836	10.5726	2.30629	11	296	55.989	63.964
TMEM14B	chr6	6p25.1-p23	577.48	250.419	2.30605	36	815	43.1587	57.3776
Hs.531617	chr19	N/A	38.7247	16.8032	2.30461	13	326	164.008	58.5423
LMAN2	chr5	5q35.3	181.303	78.7516	2.30222	57	993	123.991	114.521
PLA2G2E	chr1	1p36.13	44.2394	19.2194	2.30181	31	458	109.197	79.7052
CYTH3	chr7	7p22.1	118.824	51.6827	2.2991	55	1205	140.352	151.968
LAYN	chr11	11q23.1	150.04	65.2664	2.29889	24	417	77.4497	90.9498
MLLT3	chr9	9p22	79.7762	34.7077	2.29852	62	1303	50.7625	67.5704
FAM211B	chr22	22q11.23	89.7651	39.0665	2.29775	42	803	135.962	96.2611
CAV2	chr7	7q31.1	330.258	143.733	2.29772	71	1613	83.8638	158.062
Hs.710438	chr14	N/A	239.024	104.241	2.29299	4	151	38.8591	72.5211
PPIL6	chr6	6q21	46.1072	20.1124	2.29247	44	1074	94.8702	95.6457
ADRB3	chr8	8p12	33.8398	14.7656	2.2918	49	977	359.404	84.057
DDOST	chr1	1p36.1	748.374	326.628	2.29121	59	1058	60.5842	63.2527
RILPL1	chr12	12q24.31	220.447	96.2151	2.29119	25	698	70.523	112.434
Hs.436532	chr19	N/A	28.8228	12.5804	2.29108	11	296	146.117	50.3016
RELL1	chr4	4p14	316.324	138.122	2.29017	22	768	106.021	123.625
GSTP1	chr11	11q13	1699.73	742.741	2.28846	43	846	80.6933	88.46
FREM2	chr13	13q13.3	89.8031	39.264	2.28716	24	400	58.2628	186.775
Hs.734956	chr3	N/A	59.3346	25.9456	2.28689	11	296	41.7727	74.7021
EXOC6	chr10	10q23.33	110.15	48.219	2.28436	52	1085	82.6554	94.6889
STARD13	chr13	13q12-q13	121.31	53.1136	2.28398	45	1105	65.2488	107.585
Hs.658807	chr15	N/A	90.5476	39.6537	2.28346	11	296	68.7787	60.0171
ATP6AP2	chrX	Xp11.4	603.906	264.488	2.2833	73	1488	104.095	118.631
VPS13A	chr9	9q21	92.7746	40.6536	2.28208	91	2288	365.598	95.8156
LITAF	chr16	16p13.13	559.6	245.337	2.28094	62	1423	105.617	96.1353
PNRC2	chr1	1p36.11	784.696	344.064	2.28067	55	601	45.3325	69.1716
CTBP2	chr10	10q26.13	552.051	242.062	2.28062	107	2608	83.3373	94.2296
EPB41L4B	chr9	9q31-q32	127.451	55.9632	2.27741	99	2656	163.998	445.082
SMAD4	chr18	18q21.1	172.005	75.5341	2.27718	77	2109	142.989	115.647
HIST1H3F	chr6	6p22.2	30.8663	13.5577	2.27666	23	496	151.768	107.472
EPHA3	chr3	3p11.2	60.1166	26.42	2.27542	73	1426	115.972	237.528
C1orf172	chr1	1p36.11	61.5668	27.0732	2.27408	26	454	54.3892	76.6171
GJA1	chr6	6q22.31	1316.18	579.456	2.2714	32	641	67.614	157.951
MPV17	chr2	2p23.3	185.404	81.6412	2.27096	43	586	61.479	61.7066
Hs.737044	chr13	N/A	23.9045	10.5303	2.27007	22	592	84.3273	71.9704
NXN	chr17	17p13.3	112.249	49.4481	2.27004	13	107	170.244	85.7409
PEF1	chr1	1p34	384.241	169.611	2.26542	31	521	44.4619	46.6143
DEK	chr6	6p22.3	586.12	258.739	2.2653	33	572	54.3044	68.7293
TFCP2L1	chr2	2q14	161.894	71.5279	2.26337	53	1343	89.6997	309.618
Hs.660481	chr15	N/A	23.3937	10.3369	2.26313	11	296	72.8031	91.7956
LOC100287166	chr20	20p11.23	84.2615	37.253	2.26187	13	331	174.852	61.6265
TBC1D24	chr16	16p13.3	135.827	60.0516	2.26185	32	736	41.6933	110.305
Hs.658986	chr16	N/A	252.43	111.686	2.26017	11	369	22.3259	59.0718
ARHGAP6	chrX	Xp22.3	70.8895	31.3698	2.2598	54	1032	129.217	172.617
ZDHHC2	chr8	8p22	161.837	71.6229	2.25957	48	1227	103.613	117.152
STX12	chr1	1p35.3	357.048	158.126	2.258	33	640	80.3608	101.882
LPIN3	chr20	20q12	78.6696	34.8467	2.25759	31	545	120.647	138.628
PDIK1L	chr1	1p36.11	106.94	47.3874	2.25672	22	451	67.8793	50.6505
Hs.9187	chr9	N/A	104.496	46.3323	2.25536	11	296	30.2524	44.4101
SPECC1L	chr22	22q11.23	206.16	91.4509	2.25433	41	731	61.7014	70.8123
EFEMP1	chr2	2p16	437.786	194.283	2.25334	60	1427	89.2062	185.838
PLCE1	chr10	10q23	54.8502	24.3462	2.25293	88	1917	195.428	79.0337
DEFA3	chr8	8p23.1	519.021	230.392	2.25277	2	42	35.7541	148.404
Hs.662780	chr20	N/A	93.6762	41.5877	2.2525	11	442	41.9048	78.4303
Hs.662084	chr8	N/A	73.9381	32.8599	2.2501	11	296	33.9319	69.7694
FOXB1	chr15	15q22	29.9205	13.3052	2.24877	23	455	246.586	210.241
NT5C3B	chr17	17q21.2	387.435	172.293	2.24869	24	463	109.831	84.5889
LOC158435	chr9	9q22.32	20.4956	9.11484	2.2486	2	96	7.93944	119.255
Hs.213065	chr9	N/A	98.7484	43.9313	2.24779	11	399	31.1398	62.4547
LINC00472	chr6	6q13	21.7236	9.66487	2.24769	29	538	77.9847	86.0625
SLC43A3	chr11	11q11	193.096	85.9403	2.24686	51	1121	72.6968	98.7062
TONSL	chr8	8q24.3	42.8412	19.0787	2.2455	53	1112	265.802	91.3096
C9orf57	chr9	9q21.13	43.2369	19.256	2.24537	19	403	102.989	305.517
Hs.660369	chr13	N/A	252.647	112.533	2.2451	11	296	20.4629	72.7803
PDIA6	chr2	2p25.1	609.151	271.354	2.24486	75	1588	65.25	72.1187
HOMER3	chr19	19p13.11	135.978	60.6097	2.24351	67	1396	107.934	147.647
B3GALNT1	chr3	3q25	60.7864	27.1109	2.24214	60	1232	70.3243	99.4686
NPHS1	chr19	19q13.1	27.534	12.2808	2.24204	27	592	168.321	111.185
CD244	chr1	1q23.3	43.242	19.3059	2.23983	54	785	327.443	89.3663
SNX5	chr20	20p11	321.758	143.69	2.23924	98	2241	98.9957	174.164
Hs.678169	chr3	N/A	436.971	195.165	2.23898	11	296	46.5735	38.9865
NUDT12	chr5	5q21.2	44.2308	19.7569	2.23875	35	716	84.7343	108.551
ZFP36L1	chr14	14q22-q24	168.095	75.09	2.23858	38	554	144.962	220.464
ERVW-1	chr7	7q21.2	43.0287	19.2263	2.23801	28	691	210.509	92.6208
Hs.493096	chr1	N/A	107.691	48.1673	2.23577	11	314	44.5166	74.271
CYB5D1	chr17	17p13.1	162.673	72.8044	2.23438	37	781	92.8525	52.5624
GRAMD3	chr5	5q23.2	213.661	95.6533	2.2337	33	528	63.8872	110.001
JUN	chr1	1p32-p31	782.178	350.411	2.23217	87	2012	110.792	126.036
OBSL1	chr2	2q35	128.839	57.742	2.2313	125	3155	116.761	128.43
FMR1	chrX	Xq27.3	276.474	123.916	2.23114	52	1054	76.2999	75.3815
Hs.662346	chr10	N/A	83.0709	37.2427	2.23053	11	296	53.4216	46.8743
SLC25A45	chr11	11q13.1	74.891	33.5786	2.23032	33	840	69.5591	88.5916
DMAP1	chr1	1p34	88.5783	39.7162	2.23028	26	458	65.6944	108.632
SYK	chr9	9q22	160.82	72.1392	2.2293	59	1684	64.9338	237.852
S100A13	chr1	1q21	766.499	343.878	2.22899	30	572	40.9104	70.2321
NUPR1	chr16	16p11.2	644.389	289.174	2.22838	27	611	43.6464	128.338
TAPBPL	chr12	12p13.31	114.711	51.4901	2.22782	49	868	60.9547	60.4066
ABCA3	chr16	16p13.3	158.221	71.0876	2.22572	33	572	87.4691	107.896
ZNF682	chr19	19p12	32.3333	14.5479	2.22254	29	801	102.932	103.108
RCBTB1	chr13	13q14	102.64	46.2057	2.22136	55	1327	111.402	201.159
FAM155B	chrX	Xq13.1	86.2528	38.8302	2.22128	33	565	45.1598	91.0582
GOLGA8I	chr15	15q11.2	69.4929	31.2885	2.22104	11	326	32.3229	87.4803
CGNL1	chr15	15q21.3	372.241	167.726	2.21935	30	648	78.7809	135.823
C19orf48	chr19	19q13.33	127.556	57.5498	2.21645	26	475	66.4844	122.927
Hs.669051	chr8	N/A	116.923	52.7558	2.2163	11	296	32.7914	58.3863
NEK6	chr9	9q33.3-q34.11	130.011	58.7099	2.21447	57	1351	384.521	179.423
HIST2H3C	chr1	1q21.2	7.5023	3.38959	2.21333	3	2	33.9709	50.0875
FBXL2	chr3	3p22.3	104.322	47.1488	2.21261	33	615	49.5338	84.2829
APLP2	chr11	11q24	821.268	371.483	2.21078	155	3484	85.6173	106.369
Hs.661289	chr10	N/A	68.4851	30.9821	2.21047	11	326	73.3106	85.0153
DMBX1	chr1	1p33	11.1754	5.05593	2.21035	22	328	182.559	74.1171
C10orf126	chr10	10p12.1	11.2019	5.06809	2.21029	25	316	80.676	104.167
C10orf11	chr10	10q22.3	107.193	48.5239	2.20909	28	813	46.2986	84.5839
CCDC85A	chr2	2p16.1	58.7131	26.5808	2.20885	53	1219	130.099	101.971
ZBTB4	chr17	17p13.1	602.192	272.688	2.20835	41	885	87.6154	72.8503
CASC1	chr12	12p12.1	37.2155	16.8547	2.20801	33	466	191.932	186.606
ATP8A1	chr4	4p13	154.56	70.0521	2.20636	64	1550	155.601	193.962
ARAP2	chr4	4p14	77.6266	35.1919	2.20581	84	1965	131.162	97.3955
PDPN	chr1	1p36.21	58.1935	26.4024	2.2041	80	1922	504.747	120.178
Hs.661680	chr1	N/A	65.5919	29.765	2.20366	11	380	51.409	102.615
TAS2R13	chr12	12p13	23.5218	10.6821	2.20199	39	450	286.907	286.434
TKT	chr3	3p14.3	543.582	247.071	2.20011	62	1295	123.807	114.006
DGKI	chr7	7q32.3-q33	68.0492	30.9316	2.19999	31	597	85.9753	607.504
SLC22A23	chr6	6p25.2	146.867	66.8178	2.19802	60	1687	417.626	123.484
ABHD12	chr20	20p11.21	188.678	85.8443	2.19791	50	1097	80.3632	83.5171
Hs.655980	chr11	N/A	310.872	141.522	2.19664	11	296	40.4533	42.1758
OGDHL	chr10	10q11.23	155.335	70.7427	2.19578	31	525	56.4336	174.462
MRPS26	chr20	20p13	232.781	106.074	2.19452	37	771	130.052	103.473
ITSN2	chr2	2pter-p25.1	184.409	84.073	2.19344	83	2158	129.454	110.136
CDC14C	chr7	7p12.3	13.6259	6.213	2.19312	19	326	117.984	145.036
ZNF578	chr19	19q13.41	34.5937	15.7793	2.19235	25	695	151.563	105.186
KLHL3	chr5	5q31	111.97	51.0994	2.19123	42	831	103.838	105.781
OR10J5	chr1	1q23.2	38.3058	17.4815	2.19122	2	30	56.0042	68.8374
SUMF1	chr3	3p26.1	321.322	146.668	2.19081	30	555	58.249	63.7142
SMCO4	chr11	11q21	274.682	125.39	2.19062	34	540	81.1021	144.437
FUCA1	chr1	1p34	324.17	147.995	2.19041	44	868	77.6367	119.528
CCDC24	chr1	1p34.1	107.032	48.8748	2.18992	24	492	104.334	133.363
HARS	chr5	5q31.3	292.795	133.734	2.18938	33	592	131.854	60.0618
SAT1	chrX	Xp22.1	1556.41	711.291	2.18815	98	1933	94.3714	112.543
SLC8A2	chr19	19q13.3	77.2621	35.3221	2.18736	35	512	331.463	129.6
FAM49A	chr2	2p24.2	103.295	47.2434	2.18644	62	1361	70.408	91.8023
TMEM192	chr4	4q32.3	148.286	67.8424	2.18574	16	712	38.6374	238.052
Hs.156256	chr19	N/A	52.138	23.8562	2.18552	22	592	55.3505	97.5365
FAM174B	chr15	15q26.1	104.37	47.7682	2.18494	59	1384	87.5675	152.746
RANBP3L	chr5	5p13.2	16.005	7.32532	2.18489	22	364	79.648	70.2753
PCDH15	chr10	10q21.1	10.9332	5.00435	2.18473	45	722	114.355	128.06
SGPP2	chr2	2q36.1	138.267	63.3178	2.18369	35	704	114.213	142.075
NFIA	chr1	1p31.3-p31.2	396.222	181.653	2.1812	82	2796	99.8119	113.485
ASAP2	chr2	2p24	216.968	99.5396	2.17972	35	654	50.0249	120.346
LHFPL5	chr6	6p21.31	23.6556	10.8555	2.17915	26	389	220.911	68.5094
Hs.721954	chr8	N/A	449.695	206.686	2.17574	3	73	3.30532	157.611
ANTXR1	chr2	2p13.1	227.252	104.497	2.17472	103	2262	312.339	202.937
Hs.662515	chr3	N/A	75.1569	34.5701	2.17404	11	296	30.2111	46.3012
KCTD10	chr12	12q24.11	339.657	156.27	2.17352	37	789	106.599	72.7658
Hs.34558	chr19	N/A	63.4178	29.196	2.17214	11	369	27.0444	85.4473
Hs.660733	chr1	N/A	301.371	138.973	2.16856	18	413	68.0791	66.3548
DPP6	chr7	7q36.2	124.326	57.4124	2.16549	59	1308	74.5178	116.613
Hs.670477	chr4	N/A	138.492	63.997	2.16403	11	326	37.1394	79.1567
HID1	chr17	17q25.1	158.138	73.077	2.16399	40	823	320.217	136.742
MCFD2	chr2	2p21	180.933	83.6215	2.16372	83	1731	119.881	146.27
SEC61B	chr9	9q22.32-q31.3	702.404	324.734	2.16301	52	971	72.9203	109.724
BCAP29	chr7	7q22.3	173.432	80.2743	2.16049	62	1853	99.2289	124.682
Hs.158126	chr6	N/A	114.015	52.9119	2.1548	11	326	26.1465	59.1819
KRT18	chr12	12q13	655.497	304.243	2.15452	27	735	39.1234	137.841
ELMO1	chr7	7p14.1	124.193	57.7103	2.15201	33	778	60.6454	103.368
PDIA3	chr15	15q15	996.3	463.121	2.15127	51	1074	103.515	153.153
ATP6V1C1	chr8	8q22.3	141.896	65.9765	2.1507	80	1936	427.865	92.6871
QPCTL	chr19	19q13.32	37.3036	17.355	2.14945	33	453	175.517	58.0974
ITPR3	chr6	6p21	160.099	74.5084	2.14874	82	1728	109.518	115.314
CLIC2	chrX	Xq28	131.898	61.3882	2.14859	33	696	69.5596	146.111
DCTD	chr4	4q35.1	320.586	149.368	2.14628	71	1613	54.9122	83.298
CLCNKB	chr1	1p36	75.8479	35.34	2.14624	47	1079	100.243	121.686
Hs.655433	chr1	N/A	268.926	125.331	2.14573	11	296	43.5834	41.9544
HSPA5	chr9	9q33.3	1043.8	486.512	2.14549	44	830	87.8531	105.547
Hs.656381	chr8	N/A	24.503	11.4234	2.14498	11	296	69.1658	150.639
FAM178B	chr2	2q11.2	120.588	56.2437	2.14403	16	437	222.783	233.203
ANKRD42	chr11	11q14.1	33.3338	15.5522	2.14335	36	554	71.7137	130.662
AMY2A	chr1	1p21	2192.87	1023.29	2.14296	8	51	95.6931	267.759
SNTB1	chr8	8q23-q24	61.1097	28.5349	2.14158	82	2063	130.477	163.139
DHRS7	chr14	14q23.1	264.694	123.603	2.14149	90	1728	118.837	257.238
TBC1D4	chr13	13q22.2	225.332	105.233	2.14127	51	980	124.824	87.9731
Hs.657080	chr8	N/A	76.4321	35.7055	2.14062	11	369	79.6122	86.0488
Hs.608775	chr14	N/A	13.8729	6.48136	2.14043	24	623	167.191	66.5016
COL8A1	chr3	3q12.3	43.6833	20.4169	2.13956	53	1071	159.385	396.688
RRBP1	chr20	20p12	205.321	95.9843	2.13912	136	3287	137.005	146
SH3RF1	chr4	4q32.3	165.109	77.2774	2.13658	39	862	76.6614	78.6357
Hs.661328	chr9	N/A	37.6833	17.6378	2.13651	11	442	69.2281	133.958
LOC728769	chr5	5q14.1	78.0416	36.5325	2.13622	11	356	39.7975	65.4558
NPBWR1	chr8	8p22-q21.13	47.0478	22.0261	2.136	24	338	222.059	110.076
STT3A	chr11	11q23.3	246.508	115.428	2.1356	31	573	92.9213	58.9737
C8orf48	chr8	8p22	25.1715	11.7885	2.13525	22	349	62.7175	89.9654
SERPINH1	chr11	11q13.5	324.708	152.152	2.13411	40	679	143.172	135.386
CDCA7L	chr7	7p15.3	259.936	121.823	2.13372	15	458	107.484	138.043
GPRC5A	chr12	12p13-p12.3	241.435	113.19	2.13301	33	645	111.263	253.38
BHLHE41	chr12	12p12.1	139.669	65.4832	2.1329	72	1547	123.951	190.167
ARHGAP8	chr22	22q13.31	99.6774	46.7343	2.13286	39	1293	76.6836	149.433
COX20	chr1	1q44	298.895	140.197	2.13196	29	1047	61.7727	70.6497
ATAT1	chr6	6p21.33	113.064	53.0531	2.13114	36	898	235.488	77.5264
CTNNAL1	chr9	9q31.2	427.726	200.743	2.13071	41	572	50.369	136.479
ZNF84	chr12	12q24.33	117.988	55.3851	2.13032	46	868	254.942	76.9859
CACNG5	chr17	17q24	55.5162	26.0679	2.12968	40	785	296.68	81.128
HPRT1	chrX	Xq26.1	242.581	114.031	2.12733	60	1030	192.188	107.048
ITPR1-AS1	chr3	N/A	28.4766	13.3955	2.12583	11	369	36.4631	68.829
CDON	chr11	11q24.2	83.7568	39.4527	2.12297	52	942	118.289	140.974
ARL5B-AS1	chr10	N/A	283.306	133.456	2.12284	11	296	24.9715	73.801
CYP27B1	chr12	12q13.1-q13.3	67.9825	32.0419	2.12167	33	560	142.322	106.78
KU-MEL-3	chr6	6p25.3-p24.1	29.8244	14.0587	2.12142	3	66	7.19308	91.0522
Hs.666004	chr2	N/A	95.4044	44.9779	2.12114	11	296	72.0332	55.249
ZNRF2	chr7	7p14.3	64.3453	30.3358	2.1211	37	905	121.461	121.425
Hs.550129	chr8	N/A	37.5441	17.7201	2.11873	11	296	55.5528	76.4081
FAM104A	chr17	17q25.1	90.0696	42.5334	2.11762	25	669	92.8267	139.197
SNHG8	chr4	4q26	577.267	272.605	2.11759	11	429	24.3621	68.5108
BCL3	chr19	19q13.1-q13.2	172.782	81.6323	2.11659	51	973	312.269	113.692
MAFB	chr20	20q11.2-q13.1	554.862	262.207	2.11612	42	902	61.9491	150.506
GADD45G	chr9	9q22.1-q22.2	115.172	54.4739	2.11425	33	602	133.631	94.5119
EDA2R	chrX	Xq12	60.8371	28.777	2.11409	31	449	281.44	77.2815
Hs.639477	chr2	N/A	41.9781	19.8602	2.11368	11	369	32.6799	71.5192
TTC17	chr11	11p11.2	246.513	116.633	2.11358	88	2468	238.414	78.9405
TRAPPC3	chr1	1p34.3	277.892	131.546	2.1125	51	985	106.129	47.7393
BOD1	chr5	5q35.2	369.242	174.865	2.11158	30	618	53.059	113.545
PXK	chr3	3p14.3	221.142	104.757	2.111	48	1180	50.2414	107.957
Hs.659430	chr18	N/A	71.806	34.06	2.10822	11	369	37.2139	87.039
Hs.437153	chr12	N/A	222.176	105.439	2.10714	11	369	16.0143	86.207
Hs.653522	chr15	N/A	130.675	62.0156	2.10713	11	442	46.2676	75.0263
TBC1D1	chr4	4p14	100.61	47.7571	2.1067	99	2160	117.758	110.258
FLJ38717	chr6	6p21.1	116.743	55.4213	2.10646	11	296	31.7885	65.0565
Hs.733467	chr12	N/A	94.5062	44.8795	2.10578	11	318	27.8449	141.734
PHOSPHO2	chr2	2q31.1	54.6722	25.9794	2.10445	25	622	101.188	137.505
MEOX2	chr7	7p22.1-p21.3	58.8542	27.9839	2.10315	52	1033	294.964	206.471
HIST1H3J	chr6	6p22.1	65.9635	31.3705	2.10272	21	460	195.893	140.17
GNAS	chr20	20q13.3	2170.28	1032.99	2.10098	206	5464	105.769	142.066
Hs.93739	chr20	N/A	58.2053	27.7423	2.09807	11	392	41.1935	68.9992
GPRC5C	chr17	17q25	137.071	65.3419	2.09775	45	929	74.4543	111.148
TAS2R10	chr12	12p13	21.7185	10.368	2.09476	23	448	178.043	73.5644
FLJ20464	chr22	22q12.2	1403.91	670.306	2.09444	11	485	221.199	311.309
Hs.405427	chr1	N/A	325.737	155.565	2.0939	11	399	22.7681	64.7811
Hs.595139	chr2	N/A	15.8159	7.55508	2.09341	11	296	123.276	79.3991
Hs.743502	chr7	N/A	390.413	186.84	2.08956	11	296	32.125	55.8722
Hs.633410	chr12	N/A	67.0636	32.1161	2.08816	11	326	39.5909	64.287
Hs.720426	chr4	N/A	175.898	84.351	2.08531	11	369	42.9604	110.593
MSANTD2	chr11	11q24.2	149.741	71.9208	2.08203	31	631	67.7864	88.1963
GCNT1	chr9	9q13	68.2348	32.8232	2.07886	36	583	44.0517	159.027
Hs.276976	chrX	N/A	409.682	197.084	2.07872	11	369	30.7618	62.0273
MAPKAPK2	chr1	1q32	134.899	64.9261	2.07773	57	1153	154.965	107.845
Hs.72307	chr6	N/A	24.7251	11.9011	2.07756	11	369	60.8314	138.17
SLC22A13	chr3	3p21.3	28.6095	13.7727	2.07726	33	487	250.852	104.06
WDSUB1	chr2	2q24.2	96.9651	46.6961	2.07651	22	484	27.6567	51.3023
RALGAPA2	chr20	20p11.22	100.382	48.3519	2.07607	58	1729	254.382	106.065
MT1HL1	chr1	1q43	1935.4	932.438	2.07563	18	425	35.2311	118.167
NME7	chr1	1q24	114.982	55.4225	2.07465	31	460	46.9586	58.6866
LINC00051	chr8	8q24.3	13.5904	6.55194	2.07425	13	305	130.449	54.2739
PRKCZ	chr1	1p36.33-p36.2	145.823	70.3435	2.07301	42	1165	74.6942	194.826
Hs.737941	chr19	N/A	323.091	155.902	2.0724	11	296	25.1519	40.6298
CDS1	chr4	4q21.23	121.143	58.456	2.07238	75	1861	78.0518	121.778
LSMD1	chr17	17p13.1	476.949	230.18	2.07207	37	789	73.8742	71.6461
TMEM230	chr20	20p13	605.387	292.432	2.07018	49	999	88.4006	90.8784
ETAA1	chr2	2p14	49.4656	23.909	2.06891	31	533	82.8872	81.4544
Hs.495410	chr9	N/A	59.5553	28.8417	2.0649	11	442	39.0256	88.8668
Hs.662054	chr2	N/A	340.196	164.794	2.06437	11	318	55.7732	61.9099
LOC100287896	chr11	11q13.4	47.1327	22.8323	2.0643	14	297	60.6703	75.6358
HEIH	chr5	5q35.3	307.647	149.16	2.06253	11	399	23.8425	59.2437
PBX3	chr9	9q33.3	197.061	95.581	2.06172	42	1115	79.8642	193.214
AIF1L	chr9	9q34.13-q34.3	377.008	182.866	2.06166	35	711	112.854	167.334
C11orf52	chr11	11q23.1	92.733	44.9918	2.06111	34	389	51.0326	83.0063
PHF12	chr17	17q11.2	94.5679	45.9097	2.05987	38	759	173.652	100.347
ZNHIT2	chr11	11q13	37.1232	18.0249	2.05956	53	1187	137.849	105.325
CRLF1	chr19	19p12	79.1226	38.4212	2.05935	35	609	107.719	131.3
Hs.601628	chr9	N/A	85.3027	41.4417	2.05838	11	369	27.8718	73.9565
SYNE4	chr19	19q13.12	94.7445	46.0378	2.05797	16	338	27.6367	82.0335
POLR2L	chr11	11p15	612.812	297.775	2.05797	53	1062	116.576	111.21
FBLN7	chr2	2q13	76.8624	37.3593	2.05738	16	463	24.1325	53.4439
ECHDC2	chr1	1p32.3	428.355	208.291	2.05653	51	1420	83.0893	142.772
BDH2	chr4	4q24	333.116	162.157	2.05428	34	1017	79.3415	128.62
Hs.670908	chr11	N/A	251.216	122.322	2.05373	11	296	33.7791	68.7183
COL18A1-AS1	chr21	21q22.3	15.4776	7.53891	2.05302	19	296	64.2299	47.4601
Hs.649308	chr7	N/A	22.7514	11.0826	2.0529	11	318	158.361	56.1003
Hs.655987	chr10	N/A	135.216	65.8746	2.05263	11	326	33.2233	60.921
KRTCAP2	chr1	1q22	627.045	305.743	2.05089	35	844	83.9985	129.449
Hs.735112	chr1	N/A	50.5467	24.6484	2.05071	11	296	40.7998	55.4248
ANGPTL1	chr1	1q25.2	115.826	56.4929	2.05028	46	1174	68.0441	133.42
PEBP4	chr8	8p21.3	185.387	90.4408	2.04982	13	400	44.5376	223.852
DLG5	chr10	10q23	251.474	122.7	2.0495	51	1132	90.334	111.621
HEG1	chr3	3q21.2	266.495	130.108	2.04826	54	1189	72.5571	94.7885
C1orf210	chr1	1p34.2	62.3588	30.4452	2.04823	24	390	81.3731	113.666
IMMP1L	chr11	11p13	101.771	49.6976	2.0478	35	634	92.6285	90.6714
RPH3AL	chr17	17p13.3	68.0608	33.2413	2.04748	55	1198	105.206	236.955
ST3GAL5	chr2	2p11.2	172.52	84.3155	2.04612	55	1173	95.4802	110.373
Hs.666211	chr11	N/A	93.5687	45.7376	2.04577	11	296	19.2633	50.5613
CAPG	chr2	2p11.2	258.087	126.173	2.04551	44	584	63.1615	88.0266
KCNAB1	chr3	3q26.1	78.9333	38.6185	2.04393	100	2296	101.573	121.665
PANK1	chr10	10q23.31	99.197	48.5541	2.04302	24	536	37.6915	142.998
Hs.570211	chr2	N/A	45.2975	22.1756	2.04267	11	296	34.3414	60.7492
ALG5	chr13	13q13.3	316.708	155.137	2.04147	40	902	64.2039	89.4422
SYF2	chr1	1p36.11	290.017	142.068	2.04139	42	966	93.0232	121.161
IL10RB	chr21	21q22.11	202.824	99.4156	2.04016	39	848	250.235	69.4952
Hs.706272	chr15	N/A	59.4602	29.1473	2.03999	22	695	45.1649	72.3427
ST6GALNAC2	chr17	17q25.1	182.868	89.6447	2.03992	35	692	148.786	121.391
Hs.655763	chr8	N/A	274.386	134.575	2.0389	11	369	33.399	78.2309
GPR50	chrX	Xq28	29.79	14.6216	2.0374	33	488	270.041	102.985
SGMS1	chr10	10q11.2	150.361	73.8068	2.03722	33	910	61.1764	94.2756
LEMD2	chr6	6p21.31	132.694	65.1514	2.03671	24	530	99.1903	86.6843
CARTPT	chr5	5q13.2	74.5911	36.6368	2.03596	41	573	132.356	121.4
CEBPD	chr8	8p11.2-p11.1	908.028	446.008	2.0359	51	1175	136.841	156.048
Hs.707170	chr17	N/A	455.885	223.997	2.03523	18	413	64.4564	126.266
PARP8	chr5	5q11.1	96.8615	47.6245	2.03386	45	1138	56.8728	96.6745
Hs.190440	chr2	N/A	439.834	216.298	2.03346	11	347	39.605	66.1176
BMP7	chr20	20q13	127.089	62.5596	2.03148	81	2013	93.2762	397.264
IGFBP7	chr4	4q12	1626.38	801.197	2.02994	80	1767	96.7373	146.152
DERA	chr12	12p12.3	286.865	141.345	2.02953	31	601	101.423	136.982
Hs.664068	chr2	N/A	150.778	74.2922	2.02952	11	296	40.6746	54.9629
LPHN2	chr1	1p31.1	144.668	71.283	2.02948	46	1130	78.1967	136.11
HOXD12	chr2	2q31.1	10.1924	5.02225	2.02944	31	448	117.349	93.2332
FBXO7	chr22	22q12-q13	563.099	277.58	2.0286	53	1091	56.9242	98.8838
Hs.663425	chr6	N/A	76.0049	37.4739	2.02821	11	296	85.9258	59.274
Hs.660300	chr3	N/A	39.3568	19.4088	2.02778	11	296	46.0743	61.4763
HSPH1	chr13	13q12.3	300.702	148.396	2.02635	59	985	155.545	125.254
RBMS3	chr3	3p24-p23	179.259	88.467	2.02628	103	2915	140.44	171.796
POMT1	chr9	9q34.1	115.593	57.0502	2.02617	31	648	89.162	80.7455
ZBED5	chr11	11p15.3	186.295	91.956	2.02591	53	1309	112.862	105.664
SLC30A2	chr1	1p35.3	63.4004	31.3029	2.02539	39	704	111.323	89.7519
ST6GALNAC3	chr1	1p31.1	102.061	50.4003	2.025	24	457	54.0285	110.499
QTRT1	chr19	19p13.3	146.591	72.4128	2.02438	31	532	60.8663	81.316
MRPL44	chr2	2q36.1	86.9237	42.9488	2.02389	50	751	110.12	54.9886
BBS10	chr12	12q21.2	66.6489	32.9342	2.0237	30	485	157.805	76.1962
Hs.33983	chr19	N/A	111.286	55.0335	2.02214	11	369	22.4124	39.3846
Hs.665191	chr9	N/A	22.9743	11.3619	2.02205	13	296	169.877	59.2231
CXCL9	chr4	4q21	140.271	69.3875	2.02155	33	564	209.446	211.886
HKR1	chr19	19q13.12	63.3627	31.3487	2.02122	50	1064	110.179	128.076
LOC100129917	chr4	4p16.3	30.3772	15.0386	2.01994	11	327	43.1821	103.262
Hs.374460	chrX	N/A	268.234	132.803	2.01979	11	326	18.5884	52.6384
CENPJ	chr13	13q12.12	55.8824	27.6724	2.01943	61	1327	109.092	101.219
NDUFB7	chr19	19p13.12	173.642	86.004	2.019	51	1054	114.894	131.374
ZFP41	chr8	8q24.3	59.5203	29.4858	2.01861	49	714	206.573	69.8704
NINJ1	chr9	9q22	222.33	110.144	2.01854	39	572	58.7858	64.9083
Hs.691665	chr7	N/A	91.2497	45.2127	2.01823	11	296	41.1285	61.8294
URI1	chr19	19q12	166.767	82.6319	2.01819	67	1471	125.524	97.7602
CD9	chr12	12p13.3	1026.32	508.594	2.01796	55	1237	107.31	182.341
Hs.719507	chr10	N/A	139.451	69.1247	2.01739	11	296	60.3005	78.4145
CNDP2	chr18	18q22.3	295.178	146.395	2.01631	55	1326	103.138	142.306
ADCY9	chr16	16p13.3	104.871	52.0171	2.01608	67	1491	108.383	106.135
RNF169	chr11	11q13.4	84.467	41.9018	2.01583	10	177	46.3571	83.415
RPF1	chr1	1p22.3	134.516	66.739	2.01556	53	1077	106.637	111.712
C4orf47	chr4	4q35.1	39.7218	19.7129	2.01501	22	610	42.4866	137.997
FHDC1	chr4	4q31.3	150.456	74.6719	2.01489	18	451	52.5433	79.2815
Hs.658296	chr4	N/A	93.4181	46.3944	2.01356	11	296	35.096	51.495
OPRD1	chr1	1p36.1-p34.3	35.6128	17.6867	2.01354	33	490	258.933	82.6573
Hs.561790	chr8	N/A	7.40157	3.67899	2.01185	11	296	105.046	94.3336
EXOC3	chr5	5p15.33	141.269	70.2334	2.01143	45	771	79.0552	89.0788
PCCA	chr13	13q32	78.7721	39.1816	2.01043	64	1320	146.895	138.569
LOC100996592	chr1	N/A	25.9992	12.9333	2.01025	11	296	44.9335	77.9343
RASGRP4	chr19	19q13.1	117.965	58.6869	2.01008	26	559	251.692	208.686
Hs.670418	chr7	N/A	36.2064	18.013	2.01002	11	326	58.3314	82.2404
Hs.655836	chr2	N/A	34.829	17.3291	2.00986	22	592	74.3236	95.4794
MARC2	chr1	1q41	158.801	79.0246	2.00952	49	941	37.3677	106.702
Hs.729246	chr10	N/A	19.9781	9.94455	2.00895	11	296	87.8776	76.1052
MRPL40	chr22	22q11.2	335.26	166.884	2.00895	33	572	37.781	62.2855
SNRPC	chr6	6p21.31	325.267	161.942	2.00853	37	706	117.374	87.9145
SSU72	chr1	1p36.33	267.45	133.264	2.00692	73	1433	125.25	147.067
LGSN	chr6	6pter-q22.33	13.6073	6.78151	2.00652	31	451	104.021	147.27
PDGFRL	chr8	8p22-p21.3	186.782	93.1187	2.00585	33	691	55.9963	118.295
SPSB2	chr12	12p13.31	87.5259	43.648	2.00527	26	388	83.9819	68.0833
Hs.654763	chr8	N/A	130.948	65.3095	2.00504	22	987	38.0042	61.3494
Hs.665664	chr8	N/A	71.3418	35.5814	2.00503	11	296	47.1499	98.9791
ARL3	chr10	10q23.3	170.469	85.0539	2.00424	66	1474	122.758	126.407
COA4	chr11	11q13.4	235.585	117.576	2.00367	31	528	87.3361	80.1133
TBL1XR1	chr3	3q26.32	462.409	230.944	2.00226	72	2064	125.537	127.285
Hs.666086	chr12	N/A	49.0832	24.5145	2.00221	11	296	59.7748	61.9233
VEGFB	chr11	11q13	242.635	121.26	2.00094	45	652	73.7083	116.777
FKBP9L	chr7	7p11.1	39.3635	19.6854	1.99962	8	30	24.9186	55.6825
PRPS1L1	chr7	7p21.1	50.7412	25.3829	1.99903	28	534	130.532	191.852
Hs.505905	chr12	N/A	209.651	104.883	1.99889	3	73	4.04482	69.0508
FKBPL	chr6	6p21.3	64.4153	32.2361	1.99823	23	533	138.67	62.4465
BRAT1	chr7	7p22.3	171.216	85.7053	1.99773	38	498	201.477	64.8068
ANKRD40	chr17	17q21.33	90.3652	45.2441	1.99728	41	936	145.862	137.315
SPAG11B	chr8	8p23.1	27.3949	13.7224	1.99636	71	1578	382.139	186.945
IL3	chr5	5q31.1	20.902	10.471	1.99618	33	488	93.3011	151.763
UBTD1	chr10	10q24.2	84.1367	42.1511	1.99607	31	526	200.859	60.5746
CISD2	chr4	4q24	113.783	57.0098	1.99585	46	1274	95.0124	104.2
PLEK2	chr14	14q23.3	117.546	58.9142	1.99521	39	527	32.5188	93.0097
REEP5	chr5	5q22-q23	690.551	346.176	1.9948	49	1156	70.8093	81.7587
FNBP1L	chr1	1p22.1	192.948	96.7447	1.9944	42	649	68.4503	87.643
PIAS3	chr1	1q21	132.334	66.3792	1.99361	35	568	193.313	57.2782
EPM2AIP1	chr3	3p22.1	292.588	146.767	1.99355	47	1189	86.9389	81.5363
RHOC	chr1	1p13.1	180.949	90.7924	1.993	24	553	103.281	157.38
Hs.666341	chr1	N/A	55.983	28.0909	1.99292	11	296	61.0373	59.9925
Hs.702684	chr20	N/A	790.892	397.027	1.99203	18	413	37.9797	121.92
Hs.729580	chr10	N/A	59.2542	29.7488	1.99182	11	296	163.91	39.1046
LOC728342	chr5	5q23.1	17.0691	8.57111	1.99147	11	296	66.2513	73.1902
LRPAP1	chr4	4p16.3	224.706	112.865	1.99093	57	1412	109.995	125.455
LOC100505759	chr12	N/A	128.563	64.5768	1.99086	9	296	45.3579	63.7762
PAFAH1B2	chr11	11q23	150.723	75.7415	1.98996	52	1112	204.766	221.316
DSG2	chr18	18q12.1	135.997	68.3565	1.98953	44	1033	89.0598	220.002
PCSK2	chr20	20p11.2	84.7994	42.6358	1.98893	49	1055	160.659	143.196
CCND2	chr12	12p13	214.424	107.838	1.98839	82	1793	118.017	142.953
GFRA2	chr8	8p21.3	47.2033	23.7471	1.98775	53	1073	71.0713	85.9802
ORAI3	chr16	16p11.2	189.032	95.1217	1.98726	13	42	63.9144	72.7139
Hs.659038	chr20	N/A	40.9314	20.6045	1.98653	22	592	79.9008	97.215
LOC101060141	chr3	N/A	39.749	20.0121	1.98625	13	308	165.591	43.4728
CPSF3	chr2	2p25.1	151.828	76.4449	1.98611	26	390	86.7204	76.6753
Hs.654656	chr12	N/A	37.7811	19.0398	1.98432	11	472	101.124	84.1621
FLT1	chr13	13q12	82.0582	41.354	1.98429	105	2604	123.295	120.7
Hs.655477	chr4	N/A	736.236	371.107	1.98389	11	296	55.3278	64.7071
SAMD12	chr8	8q24.12	89.0308	44.8907	1.98328	28	713	123.72	154.713
SPRED2	chr2	2p14	66.9704	33.7732	1.98295	71	1742	169.096	120.981
RAPGEF3	chr12	12q13.1	73.9855	37.3167	1.98264	63	1196	92.331	99.8763
Hs.709650	chr15	N/A	111.111	56.0557	1.98215	11	369	62.4518	72.3509
Hs.730747	chr5	N/A	290.688	146.66	1.98205	11	369	15.9753	48.3916
SLC17A5	chr6	6q13	244.18	123.197	1.98204	42	755	58.3527	58.7232
SLC35A4	chr5	5q31.3	278.768	140.745	1.98066	24	463	120.007	58.8967
DNMT3B	chr20	20q11.2	69.172	34.9305	1.98027	31	521	254.807	83.9666
NDUFC1	chr4	4q31.1	760.437	384.132	1.97963	42	890	70.4505	106.476
LTBP3	chr11	11q13.1	236.158	119.317	1.97925	53	1228	95.1543	101.848
SLC39A10	chr2	2q32.3	208.141	105.173	1.97903	26	536	34.2972	85.4014
CRELD2	chr22	22q13.33	533.879	270.068	1.97683	31	455	43.2659	49.9318
Hs.658407	chr7	N/A	228.446	115.68	1.97482	11	369	72.4083	76.8174
ZCWPW2	chr3	3p24.1	18.1407	9.18964	1.97404	21	296	57.3282	109.026
OCA2	chr15	15q	65.693	33.2941	1.97311	33	641	61.0191	95.7822
GPX7	chr1	1p32	100.717	51.0512	1.97286	33	595	68.4511	69.9486
FOS	chr14	14q24.3	1511.88	766.584	1.97223	37	796	100.444	135.061
U2AF1L4	chr19	19q13.12	75.3799	38.2265	1.97193	22	429	52.1334	74.9199
NCR2	chr6	6p21.1	88.6494	44.9614	1.97168	87	1733	445.224	103.347
Hs.744461	chr6	N/A	446.25	226.332	1.97166	11	296	21.8353	38.6611
DCC	chr18	18q21.3	27.3207	13.8577	1.97152	59	1330	298.48	326.192
ZNF148	chr3	3q21	226.1	114.704	1.97117	102	3086	93.7561	123.706
PLEKHO2	chr15	15q22.1	226.827	115.081	1.97102	33	567	115.655	72.8763
HDAC9	chr7	7p21.1	55.2426	28.0348	1.9705	77	1944	336.348	109.748
CANX	chr5	5q35	934.144	474.141	1.97018	92	1956	123.452	105.631
Hs.308480	chr8	N/A	136.853	69.4966	1.96921	11	399	21.9613	78.9858
Hs.471637	chr2	N/A	79.1052	40.1792	1.96881	11	296	39.7928	63.9602
SLC35F5	chr2	2q14.1	76.6569	38.9628	1.96744	53	1344	156.377	141.838
Hs.740776	chr22	N/A	128.849	65.5376	1.96604	25	491	75.4222	51.6451
FRMD4B	chr3	3p14.1	88.4591	45.0033	1.96561	66	1611	127.91	156.459
PRKCI	chr3	3q26.3	215.511	109.657	1.96533	73	1520	99.9889	118.416
CCDC104	chr2	2p16.1	259.285	132.147	1.9621	26	462	76.0535	90.4295
DPF2	chr11	11q13	229.265	116.907	1.9611	33	499	99.275	60.462
PKIG	chr20	20q12-q13.1	337.928	172.353	1.96068	33	645	62.7046	69.81
PPFIBP2	chr11	11p15.4	100.452	51.2587	1.9597	51	1156	76.7531	105.898
GLT8D2	chr12	12q	177.646	90.6652	1.95936	42	828	59.3038	85.5362
GNRH2	chr20	20p13	65.1332	33.27	1.95771	33	529	278.887	83.8307
SLC25A39	chr17	17q12	389.754	199.089	1.95768	30	494	131.989	136.022
SHKBP1	chr19	19q13.2	118.638	60.6225	1.95699	26	463	113.266	89.3682
PAK1	chr11	11q13-q14	116.854	59.7646	1.95524	68	1550	109.264	116.764
EMCN	chr4	4q24	148.65	76.0402	1.95488	64	1382	73.5858	111.718
Hs.736254	chr20	N/A	11.7148	5.99265	1.95486	11	296	59.0333	56.0145
Hs.655820	chr15	N/A	142.102	72.7367	1.95365	11	326	38.1561	56.8454
Hs.653197	chr17	N/A	15.0446	7.70782	1.95186	11	296	154.539	90.1966
MAGT1	chrX	Xq21.1	321.368	164.661	1.95169	52	1378	101.263	85.7092
Hs.661005	chr17	N/A	29.8901	15.3308	1.94968	33	888	117.086	84.7705
SALL4	chr20	20q13.2	42.7636	21.9564	1.94766	33	622	70.1566	67.5244
Hs.665194	chr2	N/A	16.1273	8.28071	1.94757	11	296	129.292	78.978
BUD31	chr7	7q22.1	289.845	148.909	1.94646	49	572	106.459	51.2921
Hs.644723	chr16	N/A	1337.17	687.221	1.94576	11	454	17.2323	83.2542
NEBL	chr10	10p12	158.748	81.5952	1.94556	125	2934	118.59	208.814
CRELD1	chr3	3p25.3	151.699	78.0297	1.94412	35	567	75.7969	60.1795
Hs.660127	chr15	N/A	189.277	97.3639	1.94402	11	296	27.7591	51.7587
ZFP36L2	chr2	2p22.3-p21	595.713	306.55	1.94328	82	1745	134.758	150.354
NAB1	chr2	2q32.3-q33	102.816	52.9131	1.94312	80	1943	111.402	116.139
NOL11	chr17	17q24.2	208.502	107.317	1.94287	10	115	35.8833	57.4837
Hs.708456	chr3	N/A	123.437	63.5939	1.94102	11	362	29.8983	66.4849
ITPR1	chr3	3p26.1	147.705	76.1208	1.9404	81	1750	80.3158	285.241
Hs.592692	chr6	N/A	350.875	180.85	1.94015	38	998	51.3318	78.4648
NDUFB11	chrX	Xp11.23	565.2	291.421	1.93946	34	535	87.5671	69.4323
TLE2	chr19	19p13.3	264.063	136.165	1.93929	51	963	79.485	94.175
PNMA6A	chrX	Xq28	141.804	73.1523	1.93848	2	92	23.2203	200.116
SNX4	chr3	3q21.2	174.371	89.9927	1.93762	53	1071	81.4388	87.8466
Hs.664824	chr13	N/A	172.331	88.9425	1.93755	11	369	31.6124	73.2916
CCDC106	chr19	19q13.42	46.5978	24.0531	1.93729	33	567	101.3	151.226
RAG2	chr11	11p13	16.6757	8.6116	1.93642	35	527	84.0779	315.677
SMYD3	chr1	1q44	105.908	54.6956	1.93632	34	570	45.3989	70.7874
KLHL30	chr2	2q37.3	36.7638	18.9883	1.93614	15	82	168.035	77.7428
PRR14L	chr22	22q12.2	53.0751	27.4427	1.93403	61	1251	321.019	65.1681
Hs.436357	chr3	N/A	8.54491	4.41894	1.9337	11	296	93.9058	82.1734
NDUFA13	chr19	19p13.2	611.395	316.261	1.9332	35	778	73.0484	92.6545
C11orf74	chr11	11p12	134.242	69.4544	1.93281	27	338	92.5792	72.3419
SMIM5	chr17	17q25.1	127.967	66.234	1.93204	11	453	24.7068	88.4794
Hs.592759	chr5	N/A	68.1594	35.2827	1.93181	14	369	113.99	88.5492
TLX3	chr5	5q35.1	21.8996	11.3409	1.93103	31	459	253.517	69.2653
MRPL27	chr17	17q21.3-q22	369.255	191.249	1.93075	26	485	79.4757	59.3994
SNTB2	chr16	16q22.1	128.535	66.5777	1.9306	138	3103	123.943	126.852
RPN1	chr3	3q21.3	484.242	250.873	1.93022	33	790	62.856	96.0253
DAD1	chr14	14q11.2	770.405	399.247	1.92965	33	632	74.5841	67.7849
PPA2	chr4	4q25	197.538	102.433	1.92846	77	1879	108.078	98.1258
VPS37B	chr12	12q24.31	140.26	72.7695	1.92745	31	601	43.7121	89.9713
COMMD6	chr13	13q22	704.321	365.59	1.92653	36	857	86.0228	116.797
CHCHD1	chr10	10q22.2	261.853	136.006	1.9253	22	514	32.0664	59.9148
Hs.665466	chr3	N/A	80.8716	42.0111	1.92501	11	296	107.092	28.3945
PIAS1	chr15	15q	249.555	129.655	1.92476	43	889	55.3706	81.3525
KCNV1	chr8	8q23.2	14.5947	7.58357	1.92452	31	527	226.782	118.053
ZNF267	chr16	16p11.2	49.4459	25.6934	1.92446	15	78	53.9868	70.659
SMAD6	chr15	15q21-q22	54.7323	28.4418	1.92436	89	2113	114.544	134.695
SNAI1	chr20	20q13.2	54.5125	28.3298	1.92421	31	532	114.803	78.6377
DPP7	chr9	9q34.3	204.586	106.355	1.92361	35	905	65.1606	119.149
LPGAT1	chr1	1q32	151.713	78.8777	1.92339	55	1333	57.3755	76.5777
EIF2B2	chr14	14q24.3	248.051	128.981	1.92316	33	623	29.9356	88.8606
RSL24D1	chr15	15q21	426.282	221.751	1.92234	42	786	88.2115	56.8573
CDR2	chr16	16p12.3	153.623	79.9859	1.92063	35	585	70.1022	87.135
CBR1	chr21	21q22.13	245.427	127.828	1.91998	41	572	118.432	103.507
VN1R1	chr19	19q13.4	41.0569	21.396	1.91891	31	449	244.043	58.1606
C10orf32	chr10	10q24.32	279.324	145.565	1.91889	22	598	68.2176	94.3215
ANP32C	chr4	4q32.3	20.356	10.6126	1.9181	31	472	130.939	127.858
QRFPR	chr4	4q27	10.8463	5.66165	1.91575	26	326	88.9744	57.1065
Hs.586747	chr11	N/A	484.386	252.922	1.91517	22	592	121.347	158.246
Hs.655960	chr6	N/A	28.0257	14.6348	1.915	11	296	44.7831	83.8869
ZNF480	chr19	19q13.41	51.367	26.8253	1.91487	29	521	123.679	114.361
PPIB	chr15	15q21-q22	1165.01	608.762	1.91374	51	985	52.0606	76.5864
Hs.553493	chr3	N/A	160.013	83.652	1.91284	11	369	35.801	102.529
RNASET2	chr6	6q27	331.224	173.213	1.91224	90	1988	93.2359	133.957
HOOK3	chr8	8p11.21	92.223	48.231	1.91211	67	1934	90.1279	147.17
LINC00865	chr10	10q23.31	112.013	58.5874	1.91189	11	318	30.9751	73.2626
WDR62	chr19	19q13.12	59.407	31.0758	1.91168	56	1177	378.338	132.409
POLR2F	chr22	22q13.1	244.009	127.647	1.91159	44	886	93.9727	93.2148
LY75	chr2	2q24	141.402	73.9894	1.91111	36	692	71.7817	142.874
BMPR1A	chr10	10q22.3	131.737	68.9399	1.91089	63	1293	59.9894	90.6948
COQ4	chr9	9q34.11	106.535	55.7655	1.91041	34	897	86.3878	71.087
RBM12B-AS1	chr8	8q22.1	11.8268	6.19241	1.90988	18	444	175.442	99.5421
GLB1	chr3	3p21.33	270.909	141.887	1.90933	36	665	37.048	55.2865
LINC00674	chr17	17q24.2	170.367	89.2297	1.90931	33	1130	96.8914	106.563
ZNF613	chr19	19q13.41	32.5024	17.041	1.90731	31	580	110.58	129.005
BAHD1	chr15	15q15.1	145.215	76.158	1.90677	33	545	66.2259	64.3634
MRPL55	chr1	1q42.13	129.266	67.8007	1.90656	30	954	85.2816	98.0828
SOGA3	chr6	6q22.33	29.3008	15.3695	1.90642	43	1228	359.056	136.188
PDCD4	chr10	10q24	360.818	189.3	1.90607	95	1914	106.66	138.086
APOLD1	chr12	12p13.1	243.944	127.984	1.90606	31	527	128.426	145.695
C21orf119	chr21	21q22.11	72.6647	38.1251	1.90595	26	493	31.5978	59.6566
Hs.606711	chr2	N/A	23.6775	12.4286	1.90508	11	296	175.77	94.6842
DUSP1	chr5	5q34	1536.06	806.546	1.90449	62	1398	118.141	171.37
Hs.663061	chr1	N/A	131.564	69.0923	1.90418	18	413	90.1006	88.6057
OCIAD2	chr4	4p11	286.177	150.37	1.90316	20	399	29.9228	73.8775
TIMM13	chr19	19p13.3	144.888	76.131	1.90314	44	933	102.946	122.949
KRT31	chr17	17q12-q21	79.6162	41.8539	1.90224	33	572	293.61	196.965
ARHGAP29	chr1	1p22.1	129.742	68.2553	1.90084	67	1605	140.018	165.383
UPF3A	chr13	13q34	230.503	121.271	1.90073	92	1998	104.251	116.466
MT2A	chr16	16q13	2988.57	1572.39	1.90065	20	586	45.3469	106.026
GATAD1	chr7	7q21-q22	155.487	81.8232	1.90028	82	1977	80.4516	77.8475
ZNF271	chr18	18q12	92.3453	48.6017	1.90004	65	1177	88.9187	97.6053
Hs.172028	chr15	N/A	514.862	271.03	1.89965	18	542	38.6503	74.9761
AEN	chr15	15q26.1	76.1468	40.0859	1.89959	25	558	188.033	59.6192
Hs.436029	chr6	N/A	279.607	147.199	1.89952	11	296	83.0045	70.4116
Hs.660050	chr14	N/A	17.9145	9.43193	1.89934	11	296	141.674	97.595
POU5F1	chr6	6p21.31	79.7705	42.0013	1.89924	25	698	204.447	87.4746
PTTG1IP	chr21	21q22.3	760.272	400.428	1.89865	33	760	64.81	74.5643
KRT39	chr17	17q21.2	7.99226	4.21028	1.89827	15	52	58.2082	35.9183
SDPR	chr2	2q32-q33	149.198	78.6098	1.89796	42	829	107.165	125.456
BLVRB	chr19	19q13.1-q13.2	364.235	191.935	1.8977	33	689	108.764	127.182
TTC30B	chr2	2q31.2	29.1014	15.3362	1.89756	33	634	69.9424	93.7253
SHANK2	chr11	11q13.2	54.1661	28.5462	1.89749	131	2638	131.754	135.776
Hs.98028	chr11	N/A	44.0814	23.235	1.8972	11	296	53.9662	67.7997
ISM2	chr14	14q24.3	61.8684	32.6135	1.89702	26	454	226.614	57.6051
Hs.618649	chr6	N/A	68.0471	35.8811	1.89646	11	314	77.8141	58.8243
RNF186	chr1	1p36.13	51.6678	27.2544	1.89576	31	601	225.713	131.584
HERPUD1	chr16	16q13	1057.78	557.988	1.8957	33	640	67.6097	89.1563
C6orf48	chr6	6p21.3	593.304	313.15	1.89463	34	756	68.5128	96.6227
USP22	chr17	17p11.2	180.95	95.5072	1.89462	80	1859	134.44	146.038
GBP1	chr1	1p22.2	198.927	105.032	1.89396	81	1680	207.014	134.592
CASC4	chr15	15q15.3	321.881	170.104	1.89226	50	1148	122.339	152.323
DMRTC2	chr19	19q13.2	57.7439	30.5216	1.8919	26	463	174.348	222.985
EIF3L	chr22	22q	1341.75	709.253	1.89178	40	944	76.7419	120.098
MAOA	chrX	Xp11.3	362.212	191.486	1.89158	77	1471	96.1313	170.972
FAM175A	chr4	4q21.23	65.834	34.8114	1.89116	40	969	68.5237	74.3603
C10orf111	chr10	10p13	19.8015	10.4712	1.89104	11	30	52.9166	70.6635
Hs.670581	chr4	N/A	7.6027	4.0209	1.89079	2	31	5.93779	32.871
IFNA21	chr9	9p22	28.6372	15.1478	1.89051	25	489	147.966	87.62
SPCS2	chr11	11q13.4	548.972	290.648	1.88878	68	1387	72.7367	92.9217
SPIN2B	chrX	Xp11.1	90.6783	48.011	1.8887	26	570	205.391	62.5967
Hs.662623	chr19	N/A	157.536	83.4334	1.88817	11	369	43.5914	77.14
Hs.655114	chr1	N/A	155.718	82.4903	1.88771	11	296	34.0478	46.0061
Hs.706947	chr6	N/A	34.4327	18.2538	1.88634	11	296	121.15	48.4092
TMEM64	chr8	8q21.3	105.695	56.0346	1.88624	41	1106	85.0019	71.95
Hs.676664	chr22	N/A	33.6107	17.8193	1.8862	11	296	51.5169	57.9994
POLR2J2	chr7	7q22.1	442.003	234.402	1.88566	9	599	38.6763	209.211
PTK2	chr8	8q24.3	152.967	81.1421	1.88517	75	2349	121.267	122.858
LRRN3	chr7	7q31.1	102.526	54.3938	1.88488	51	1057	74.9467	203.454
Hs.216701	chr3	N/A	30.1465	16.0073	1.88329	11	296	51.4245	72.7161
PRUNE	chr1	1q21	124.433	66.0748	1.88322	88	1831	98.6171	91.9724
Hs.707586	chr7	N/A	122.957	65.3244	1.88225	11	296	28.3714	61.8823
METTL23	chr17	17q25.1	383.517	203.942	1.88052	11	429	14.588	61.1238
FSIP1	chr15	15q14	36.7984	19.5698	1.88037	28	579	233.522	143.8
WAC-AS1	chr10	10p11.23	251.63	133.854	1.87989	11	399	46.5523	56.1506
BAIAP2L1	chr7	7q22.1	71.2218	37.8872	1.87984	63	1472	102.519	99.5259
HYOU1	chr11	11q23.1-q23.3	604.04	321.379	1.87953	33	572	76.0517	82.5977
KDM4B	chr19	19p13.3	118.772	63.2237	1.8786	142	3293	107.988	104.686
CCDC94	chr19	19p13.3	84.8918	45.1931	1.87843	33	564	88.6888	81.4854
C1orf53	chr1	1q31.3	33.1531	17.6508	1.87827	32	743	90.5871	110.991
NCMAP	chr1	1p36.11	46.9129	24.978	1.87817	11	73	54.9669	73.3351
Hs.674822	chr9	N/A	57.0269	30.3692	1.87779	18	413	74.2113	70.4595
LINC00485	chr12	12q23.2	6.64264	3.53898	1.877	11	296	111.626	84.2401
ZNF28	chr19	19q13.41	17.1508	9.1408	1.87629	22	326	68.8871	66.4767
Hs.655482	chr4	N/A	513.728	273.814	1.8762	11	369	26.6334	72.1836
Hs.197683	chr7	N/A	7.15167	3.81401	1.8751	11	296	89.1873	78.2362
Hs.666935	chr6	N/A	132.33	70.5765	1.87499	11	296	58.3131	60.9031
ITFG1	chr16	16q12.1	169.672	90.4981	1.87487	53	1485	65.7723	100.504
ISCA2	chr14	14q24.3	241.504	128.863	1.87411	24	463	82.203	64.6437
RAB7L1	chr1	1q32	117.493	62.7249	1.87315	62	1311	76.8843	88.2147
TRIM41	chr5	5q35.3	176.387	94.1681	1.87311	30	597	46.4641	59.7891
APH1A	chr1	1p36.13-q31.3	295.701	157.869	1.87307	45	866	87.5353	80.5217
Hs.656818	chr2	N/A	109.439	58.451	1.87233	11	296	49.7694	64.4976
Hs.663897	chr5	N/A	554.79	296.356	1.87204	11	369	39.1207	69.974
CLNS1A	chr11	11q13.5-q14	260.007	138.917	1.87168	44	1014	62.5605	76.9265
ATP9A	chr20	20q13.2	228.98	122.342	1.87164	50	1040	101.876	124.192
Hs.556027	chr9	N/A	71.5714	38.2499	1.87115	11	296	39.002	45.466
EVC	chr4	4p16	59.2961	31.6902	1.87112	57	1190	132.188	103.558
KIFC3	chr16	16q13-q21	116.99	62.538	1.87071	50	907	63.7503	76.8253
AKT2	chr19	19q13.1-q13.2	83.0223	44.3882	1.87037	114	2585	175.687	139.077
EFEMP2	chr11	11q13.1	229.278	122.59	1.87029	51	985	48.763	66.1558
Hs.659034	chr18	N/A	87.6056	46.8416	1.87025	11	369	94.3359	80.6113
ITPA	chr20	20p	226.354	121.03	1.87023	41	645	63.4008	73.2893
TLR9	chr3	3p21.3	61.3587	32.8227	1.8694	32	339	137.859	46.5102
FRG1	chr4	4q35	172.618	92.3499	1.86918	41	675	81.3338	74.9687
Hs.636063	chr19	N/A	30.2724	16.204	1.8682	11	296	59.2789	56.5864
CAV1	chr7	7q31.1	1102.81	590.314	1.86818	48	1250	62.0191	134.644
Hs.657012	chr10	N/A	48.2123	25.8173	1.86744	11	399	54.9833	106.158
MRPL54	chr19	19p13.3	227.667	121.928	1.86723	19	411	41.6501	52.0566
Hs.561654	chr7	N/A	50.8718	27.2481	1.86698	11	369	76.4276	142.346
POTEC	chr18	18p11.21	24.5537	13.1617	1.86554	3	18	16.03	101.781
Hs.663762	chr3	N/A	73.6653	39.5028	1.86481	11	296	30.2323	54.736
Hs.665545	chr6	N/A	25.941	13.9213	1.86341	11	296	54.0118	69.814
Hs.715916	chr17	N/A	217.817	116.898	1.86331	2	112	6.67042	82.3241
NUP133	chr1	1q42.13	149.102	80.0357	1.86295	45	999	75.936	77.7303
GADD45B	chr19	19p13.3	384.541	206.46	1.86255	91	2026	163.081	152.125
ANKRD33	chr12	12q13.13	38.3218	20.5794	1.86214	23	383	161.369	105.977
UTS2	chr1	1p36	26.9325	14.4634	1.86211	54	966	278.447	192.98
SLC25A30	chr13	13q14.13	25.4697	13.6782	1.86206	24	445	95.0012	87.4898
MAGEB4	chrX	Xp21.3	13.7812	7.40222	1.86177	51	900	261.715	110.885
Hs.210043	chr2	N/A	226.138	121.47	1.86168	11	369	34.0748	106.317
HEXB	chr5	5q13	424.656	228.325	1.85987	33	696	44.7771	89.6252
Hs.732998	chr9	N/A	25.3787	13.6491	1.85936	11	296	43.665	58.8936
Hs.639381	chr3	N/A	6.13003	3.29723	1.85915	11	296	101.442	50.7349
GLT8D1	chr3	3p21.1	228.233	122.802	1.85854	51	985	53.4378	82.8556
RNF170	chr8	8p11.21	122.063	65.68	1.85846	61	1222	95.7438	72.5792
TMBIM4	chr12	12q14.1-q15	965.993	519.808	1.85837	53	1252	51.6263	80.5026
CHIT1	chr1	1q32.1	67.9568	36.5803	1.85775	41	489	217.479	206.649
ZFAND2B	chr2	2q35	137.992	74.3023	1.85717	24	636	70.492	66.6274
CBS	chr21	21q22.3	154.929	83.4263	1.85708	58	1276	130.137	183.823
KIAA1958	chr9	9q32	47.7579	25.7297	1.85614	17	642	165.004	74.3808
Hs.668421	chr1	N/A	117.233	63.1605	1.85611	11	296	34.3723	66.9585
SOX9	chr17	17q23	239.428	129	1.85602	33	586	48.5044	114.372
GPX8	chr5	5q11.2	92.7742	50.0013	1.85544	25	978	40.221	153.96
ZNF512B	chr20	20q13.33	124.63	67.1834	1.85507	47	1018	102.287	90.5487
TMEM66	chr8	8p12	781.801	421.448	1.85504	41	795	79.312	114.344
ZNF804A	chr2	2q32.1	35.3275	19.0487	1.8546	35	539	275.897	95.3669
EIF4B	chr12	12q13.13	712.859	384.74	1.85284	51	1135	132.141	134.081
FZD8	chr10	10p11.21	89.195	48.1484	1.8525	51	1120	119.412	137.36
RAD21	chr8	8q24	403.107	217.662	1.85199	51	1015	99.8917	94.1417
STXBP6	chr14	14q12	63.8994	34.5057	1.85185	71	1738	92.4954	107.323
SNRPA	chr19	19q13.1	256.249	138.522	1.84989	41	792	70.0753	77.511
Hs.662065	chr12	N/A	113.32	61.267	1.84962	11	442	24.3098	73.4942
LAMTOR3	chr4	4q23	208.916	112.963	1.84942	44	858	68.9757	77.161
CD164	chr6	6q21	574.668	310.758	1.84925	73	1355	82.8341	97.4205
MARC1	chr1	1q41	169.697	91.7774	1.84901	31	527	40.8623	125.226
CAPS2	chr12	12q14.1	28.9722	15.6707	1.84881	37	704	83.9252	111.251
RNF39	chr6	6p21.3	136.551	73.9008	1.84776	27	540	256.761	85.699
Hs.677739	chr7	N/A	218.967	118.541	1.84719	11	369	41.4686	67.1247
Hs.391527	chr6	N/A	97.5518	52.8131	1.84711	11	326	20.5997	59.5113
Hs.723424	chr1	N/A	132.605	71.7989	1.84689	3	73	7.12907	94.4354
PSD4	chr2	2q13	78.6867	42.6296	1.84582	53	1204	140.05	113.935
LINC00271	chr6	6q23.3	19.4232	10.5228	1.84581	11	369	52.8205	99.9548
SVIP	chr11	11p14.2	141.253	76.5528	1.84516	46	1424	52.8817	101.385
OR10G3	chr14	14q11.2	30.6723	16.6276	1.84466	7	52	113.888	29.2189
UBXN11	chr1	1p36.11	99.2639	53.8361	1.84382	26	564	66.8545	91.2428
ZHX1	chr8	8q24.13	211.78	114.866	1.84371	34	844	52.1674	80.2043
TSSC1	chr2	2p25.3	139.426	75.6284	1.84356	33	562	52.1495	62.9308
LOC284889	chr22	22q11.23	220.529	119.661	1.84295	13	365	233.531	269.167
UNC93B1	chr11	11q13	64.3007	34.9044	1.8422	81	1154	259.942	89.9228
LONRF1	chr8	8p23.1	65.5663	35.5932	1.8421	30	729	88.0376	141.63
TIGD7	chr16	16p13.3	57.0378	30.9692	1.84176	47	1025	76.1292	74.7831
TAS2R5	chr7	7q31.3-q32	27.2061	14.7726	1.84166	24	314	183.57	55.0168
Hs.732112	chr8	N/A	6.65317	3.61296	1.84147	11	296	99.2323	91.5427
WBP5	chrX	Xq22.2	634.555	344.815	1.84028	39	533	64.5289	115.246
ALG12	chr22	22q13.33	64.6103	35.1345	1.83894	31	455	68.7211	64.5007
TMED9	chr5	5q35.3	433.611	235.799	1.8389	33	567	99.4045	58.8446
EBNA1BP2	chr1	1p35-p33	179.567	97.6547	1.83879	33	572	102.078	109.917
TJP2	chr9	9q13-q21	124.786	67.8665	1.8387	75	1998	96.9496	159.503
ATP6V1D	chr14	14q23-q24.2	273.646	148.906	1.83772	82	1633	102.33	101.01
UNC119B	chr12	12q24.31	143.104	77.8728	1.83766	33	881	85.9604	94.7231
NAA50	chr3	3q13.2	187.89	102.286	1.83691	63	1608	122.905	132.026
RAB13	chr1	1q21.2	677.098	368.693	1.83648	33	487	53.9028	61.5834
FRRS1	chr1	1p21.2	18.9153	10.3108	1.83451	27	392	97.6987	107.768
SAE1	chr19	19q13.32	183.968	100.298	1.83422	58	1308	75.5216	85.0327
Hs.655930	chr10	N/A	109.305	59.5981	1.83404	11	654	40.6341	100.309
KIF12	chr9	9q32	56.1174	30.6203	1.83269	28	507	52.6325	95.8785
F11R	chr1	1q21.2-q21.3	316.233	172.574	1.83245	69	1568	144.032	136.545
FBXO8	chr4	4q34.1	127.687	69.6952	1.83207	45	759	119.849	66.8345
MEIS3	chr19	19q13.32	89.4235	48.8106	1.83205	27	657	225.924	95.097
PRKCQ	chr10	10p15	126.13	68.8627	1.83162	59	1137	42.2581	124.344
IQGAP2	chr5	5q13.3	121.005	66.1004	1.83063	46	976	70.9071	162.971
ZSCAN18	chr19	19q13.43	233.541	127.575	1.83062	48	1001	63.9476	83.731
ARL15	chr5	5p15.2	44.9251	24.5444	1.83036	39	608	124.31	112.214
SPINT2	chr19	19q13.1	778.244	425.221	1.83021	33	645	81.6351	114.229
GTF2F1	chr19	19p13.3	171.407	93.6893	1.82952	69	1410	184.036	62.0625
ATP13A4	chr3	3q29	45.7266	25.0026	1.82887	49	1148	85.4388	101.207
Hs.670378	chr6	N/A	17.0007	9.29643	1.82873	11	296	55.5864	63.3072
BTG3	chr21	21q21.1	171.627	93.8517	1.82871	77	1763	143.148	115.799
FZD3	chr8	8p21	108.512	59.3548	1.82818	66	1490	81.0765	105.694
FAM226B	chrX	Xq13.2	33.9313	18.5641	1.82779	11	347	50.3745	108.486
C15orf40	chr15	15q25.2	110.298	60.3696	1.82704	32	420	31.1344	51.8246
PDIA5	chr3	3q21.1	236.53	129.507	1.82638	33	645	46.9618	72.757
FUCA2	chr6	6q24	233.319	127.788	1.82583	26	390	67.4652	50.5629
B3GNT9	chr16	16q22.1	121.722	66.6955	1.82504	16	681	51.2504	98.8617
THEM6	chr8	8q24.3	99.5445	54.5465	1.82495	31	472	75.953	62.0826
MGST1	chr12	12p12.3-p12.1	831.485	455.789	1.82428	51	1170	80.2609	204.811
HEXA	chr15	15q24.1	144.832	79.4	1.82408	75	1521	118.972	99.7891
GNA14	chr9	9q21	61.2535	33.5839	1.82389	46	929	52.7033	83.0736
WWOX	chr16	16q23.3-q24.1	101.648	55.7554	1.82311	107	2695	91.071	108.411
TMEM115	chr3	3p21.3	130.724	71.7369	1.82227	33	640	72.9945	55.9923
P2RX2	chr12	12q24.33	42.2415	23.1844	1.82198	81	1475	340.566	85.311
TMEM59	chr1	1p32.3	713.339	391.741	1.82095	44	953	70.5213	114.545
Hs.734867	chr17	N/A	302.992	166.407	1.82079	11	296	47.6542	85.923
EFNA4	chr1	1q21-q22	52.4241	28.7997	1.8203	35	542	143.429	98.3716
C8orf31	chr8	8q24.3	45.7944	25.1753	1.81902	22	409	41.8159	59.8114
Hs.656396	chr22	N/A	95.1137	52.3015	1.81857	11	369	46.6531	79.6926
LIMK2	chr22	22q12.2	112.961	62.1355	1.81798	77	1664	60.6956	85.7142
NKX2-8	chr14	14q13.3	53.5193	29.446	1.81754	30	539	258.489	148.391
BEND7	chr10	10p13	57.9189	31.8686	1.81743	54	1058	130.123	94.6618
Hs.659966	chr9	N/A	8.02859	4.41854	1.81703	11	296	123.347	91.4403
ZNF155	chr19	19q13.2-q13.32	20.1573	11.0961	1.81661	31	460	149.931	88.452
ZNF787	chr19	19q13.43	56.4953	31.1001	1.81656	59	1147	124.691	114.933
ZNF227	chr19	N/A	51.3005	28.2413	1.8165	38	753	85.0747	69.3859
Hs.469033	chr2	N/A	65.6055	36.1191	1.81637	11	318	33.387	50.1885
Hs.701243	chr1	N/A	362.399	199.525	1.81631	18	413	53.7693	54.7024
Hs.605187	chr5	N/A	67.7654	37.3189	1.81585	11	296	59.074	59.0163
ABL1	chr9	9q34.1	196.747	108.353	1.8158	47	1363	57.7488	95.1821
FTX	chrX	Xq13.2	790.236	435.208	1.81577	22	594	48.2501	61.8178
GSAP	chr7	7q11.23	126.326	69.5716	1.81576	49	1522	52.7613	102.685
Hs.652760	chr6	N/A	166.648	91.7795	1.81574	11	369	50.9687	57.9257
FGFR2	chr10	10q26	70.4713	38.8243	1.81513	229	5292	168.942	188.96
ALDH9A1	chr1	1q23.1	775.996	427.52	1.81511	33	572	50.6421	73.6226
HBP1	chr7	7q22-q31	181.433	100.039	1.81363	51	1205	91.5852	118.265
Hs.723997	chr10	N/A	249.362	137.566	1.81266	11	369	36.4071	58.5787
Hs.5327	chr15	N/A	341.63	188.526	1.81212	14	296	30.3315	47.6233
ATP10D	chr4	4p12	118.232	65.2521	1.81192	37	701	57.2608	79.4082
LOC284950	chr2	2p11.2	7.62034	4.20609	1.81174	11	296	69.484	95.075
ABHD14A	chr3	3p21.1	167.582	92.4978	1.81174	41	567	33.8208	59.4007
ELOVL3	chr10	10q24.32	57.0489	31.4913	1.81158	24	378	197.643	236.591
Hs.660672	chr16	N/A	44.5211	24.5888	1.81063	11	296	31.1284	47.8502
LINC00310	chr21	21q22.11	20.9425	11.568	1.81037	22	364	53.7828	107.409
KDM1B	chr6	6p22.3	64.381	35.5624	1.81037	36	815	91.2612	280.528
CDK18	chr1	1q31-q32	102.785	56.7943	1.80977	41	644	219.99	170.874
PTRHD1	chr2	2p23.3	282.829	156.301	1.80952	13	439	19.9763	53.6704
PTPN4	chr2	2q14.2	68.4067	37.8159	1.80894	68	1767	96.7036	108.379
Hs.91147	chr3	N/A	23.9386	13.2352	1.80871	11	369	28.3653	55.9572
OR1A1	chr17	17p13.3	27.5315	15.2305	1.80766	31	460	261.569	56.0209
MT1X	chr16	16q13	1849.3	1023.22	1.80732	60	1032	52.0345	109.305
Hs.591793	chr6	N/A	22.4676	12.4368	1.80654	11	369	70.3937	69.9706
Hs.593415	chr11	N/A	231.057	127.9	1.80654	11	369	13.5663	57.3703
TCEAL2	chrX	Xq22.1-q22.3	281.432	155.822	1.80612	29	601	50.3946	172.15
ZNF205	chr16	16p13.3	58.8074	32.5663	1.80577	33	569	98.9651	103.71
CD2BP2	chr16	16p11.2	138.817	76.9358	1.80432	51	1066	91.1322	70.3985
TRIM55	chr8	8q13.1	28.0654	15.5554	1.80422	37	729	225.895	129.615
Hs.215801	chr12	N/A	15.2907	8.47622	1.80395	11	369	61.356	76.4305
ZNF417	chr19	19q13.43	18.1024	10.0369	1.80359	14	339	87.0379	100.139
SRSF11	chr1	1p31	319.559	177.24	1.80297	89	2501	146.128	180.605
NGFRAP1	chrX	Xq22.2	2260.77	1254.18	1.80259	23	545	46.6273	87.8744
TM2D2	chr8	8p11.22	256.536	142.317	1.80258	28	566	27.0942	59.0683
FAM3A	chrX	Xq28	134.977	74.8825	1.80252	47	1014	97.5318	58.7849
Hs.737472	chr3	N/A	44.121	24.4812	1.80224	11	296	87.6749	85.688
TMEM184C	chr4	4q31.23	126.855	70.4058	1.80177	28	624	42.6067	114.495
YTHDC1	chr4	4q13.2	190.914	105.966	1.80165	68	1877	132.117	157.322
Hs.648920	chr16	N/A	57.0641	31.6751	1.80154	22	614	88.2147	92.4352
VN1R3	chr16	16p11.2	18.3688	10.1989	1.80106	15	378	131.732	67.8519
SLC35D2	chr9	9q22.32	117.366	65.2413	1.79896	72	1275	65.2364	79.1453
SEC62	chr3	3q26.2	532.419	296.28	1.79702	87	2041	95.0657	152.881
PNPLA7	chr9	9q34.3	39.0522	21.7445	1.79596	39	782	73.6941	87.8287
Hs.731893	chr10	N/A	20.877	11.6248	1.79591	11	296	63.1909	72.1171
CMTM8	chr3	3p22.3	156.464	87.1444	1.79545	24	390	88.3479	148.008
MYH3	chr17	17p13.1	35.9733	20.0408	1.795	33	540	133.539	174.204
HES1	chr3	3q28-q29	379.747	211.566	1.79493	71	1531	136.872	162.101
PTGR2	chr14	14q24.3	31.2933	17.4359	1.79477	24	420	52.1959	83.6212
CCRL2	chr3	3p21	49.9382	27.8384	1.79386	41	599	381.314	102.087
NDUFS6	chr5	5p15.33	541.466	301.966	1.79313	33	572	85.5819	68.9034
Hs.536218	chr11	N/A	455.103	253.838	1.79289	11	399	65.1691	103.683
TMEM178B	chr7	7q34	60.9819	34.016	1.79274	33	1064	72.5309	87.5953
KSR1	chr17	17q11.2	84.245	47.0125	1.79197	81	1941	271.626	134.428
CBR4	chr4	4q32.3	131.195	73.2141	1.79193	46	1089	43.3281	69.0396
BCAS3	chr17	17q23	85.4805	47.7197	1.79131	39	734	158.563	63.4607
LOC284801	chr20	20p11.1	83.1192	46.4228	1.79048	20	768	111.491	212.071
SLC25A23	chr19	19p13.3	139.709	78.0438	1.79013	44	823	124.168	95.2678
RBM23	chr14	14q11.2	257.946	144.119	1.78981	31	661	25.6737	64.8934
C7orf13	chr7	7q36.3	75.703	42.3158	1.789	20	576	141.22	65.9959
PPP1R26	chr9	9q34.3	93.2999	52.1756	1.78819	35	563	81.875	57.8671
FARP1	chr13	13q32.2	178.819	100.04	1.78747	61	1251	70.8428	124.855
RABGAP1	chr9	9q34.11	310.472	173.829	1.78607	69	1437	80.1878	82.135
MLEC	chr12	12q24.31	414.547	232.104	1.78604	54	1133	54.6865	104.334
VGLL4	chr3	3p25.3	315.104	176.431	1.78599	56	1163	64.0568	83.4366
Hs.657512	chr1	N/A	37.5245	21.0126	1.78581	11	369	32.0496	81.5572
SURF1	chr9	9q34.2	248.71	139.329	1.78505	59	985	77.9678	100.909
CBLN1	chr16	16q12.1	36.3257	20.3518	1.78489	33	565	119.572	113.186
ABHD16A	chr6	6p21.3	223.323	125.194	1.78382	31	759	141.623	144.915
Hs.648805	chr6	N/A	56.1217	31.4627	1.78375	11	296	61.5569	57.6485
Hs.660258	chr7	N/A	49.6973	27.8723	1.78303	11	313	36.9241	66.1248
Hs.180115	chr10	N/A	24.6596	13.8331	1.78265	11	369	40.2919	61.6063
NDFIP1	chr5	5q31.3	511.457	286.992	1.78213	53	1361	69.8393	90.6984
HIST1H4D	chr6	6p22.1	72.7431	40.8215	1.78198	23	460	192.168	162.885
Hs.677078	chr13	N/A	52.4651	29.4433	1.7819	22	592	104.873	99.8755
CCDC81	chr11	11q14.2	46.4881	26.0907	1.78179	31	518	238.287	70.1589
SMARCA1	chrX	Xq25	150.214	84.3136	1.78161	85	1957	89.0588	118.095
Hs.27017	chr1	N/A	48.9728	27.4932	1.78127	11	296	30.3434	51.4297
TSC22D3	chrX	Xq22.3	447.266	251.096	1.78125	64	1366	133.945	150.924
FAXC	chr6	6q16.2	36.9764	20.7785	1.77955	33	1065	300.893	118.193
SNTG1	chr8	8q11-q12	24.1293	13.568	1.7784	44	1117	272.201	87.3427
Hs.698373	chr7	N/A	9.85461	5.54305	1.77783	11	314	79.4091	81.2057
ZNF573	chr19	19q13.12	97.2635	54.7139	1.77767	38	761	70.9528	82.3265
DENND6A	chr3	3p14.3	75.339	42.3876	1.77738	11	173	31.4909	102.522
Hs.731848	chr3	N/A	167.516	94.264	1.7771	11	369	38.5228	82.3362
TCTA	chr3	3p21	211.736	119.17	1.77676	33	602	38.9654	56.9974
SUV420H1	chr11	11q13.2	225.556	126.953	1.77669	54	1009	70.2498	74.2641
CHKA	chr11	11q13.2	134.699	75.8222	1.77651	51	1100	70.1493	128.632
STRA13	chr17	17q25.3	193.192	108.829	1.77519	33	585	86.7425	67.5224
TDRP	chr8	8p23.3	68.6747	38.6869	1.77514	41	1069	52.8089	64.0269
Hs.610242	chr9	N/A	37.969	21.3931	1.77482	18	418	55.8088	84.6743
CWH43	chr4	4p11	54.8749	30.9213	1.77467	41	858	61.1808	207.972
GPER	chr7	7p22.3	57.789	32.5647	1.77459	51	963	70.1113	124.512
Hs.670080	chr6	N/A	9.78591	5.51571	1.77419	11	296	128.852	81.5248
CXADR	chr21	21q21.1	198.026	111.622	1.77408	71	1732	119.779	153.965
RAB23	chr6	6p11	120.207	67.7944	1.77311	44	875	96.2525	130.732
RBBP9	chr20	20p11.2	42.1333	23.7695	1.77258	71	1492	127.352	105.114
LRRC2	chr3	3p21.31	92.1446	51.9927	1.77226	40	907	86.5103	253.468
PIGG	chr4	4p16.3	113.272	63.9196	1.7721	72	1476	105.109	105.833
CTSD	chr11	11p15.5	294.768	166.35	1.77198	39	676	138.851	121.535
Hs.274529	chr2	N/A	8.92299	5.03791	1.77117	11	296	76.7707	82.5095
Hs.731873	chr5	N/A	120.482	68.0617	1.77019	11	472	34.7422	60.7295
ZSWIM4	chr19	19p13.13	41.356	23.3656	1.76995	23	354	90.1174	135.255
LOC100505573	chr15	N/A	109.61	61.9312	1.76988	22	695	50.4114	81.074
C17orf104	chr17	17q21.31	50.8219	28.7319	1.76883	53	1540	191.627	194.029
RCC1	chr1	1p36.1	87.3234	49.383	1.76829	83	1579	209.782	79.9987
Hs.593688	chr1	N/A	98.5452	55.747	1.76772	11	296	25.4181	63.0901
UROS	chr10	10q25.2-q26.3	117.865	66.6869	1.76744	48	951	107.706	79.0534
SND1	chr7	7q31.3	274.146	155.117	1.76735	33	853	43.9895	92.9856
ADAM11	chr17	17q21.3	57.2784	32.4131	1.76714	44	964	341.632	106.073
CERS5	chr12	12q13.12	72.0607	40.7813	1.767	30	681	181.368	459.542
SPG7	chr16	16q24.3	167.166	94.641	1.76632	97	2492	102.821	102.817
Hs.666695	chr1	N/A	42.0751	23.8212	1.76629	11	296	62.9147	58.2783
Hs.659021	chr3	N/A	103.779	58.7986	1.76499	11	296	36.6825	75.9321
MARVELD2	chr5	5q13.2	74.3031	42.1184	1.76415	14	585	35.8447	142.407
ZNF618	chr9	9q32	99.3952	56.3673	1.76335	35	1218	42.4191	62.5128
TRAPPC6A	chr19	19q13.32	144.631	82.0723	1.76224	45	655	50.2285	54.2811
SLC25A6	chrX	Xp22.32 and Yp11.3	1433.36	813.407	1.76217	55	1167	55.3589	65.5625
Hs.673455	chr8	N/A	65.0047	36.8929	1.76198	11	296	79.8825	43.8909
DPM2	chr9	9q34.13	117.623	66.7612	1.76185	38	726	43.6832	57.8821
FKBP4	chr12	12p13.33	205.215	116.507	1.7614	66	1607	167.13	318.498
ZC2HC1A	chr8	8q21.12	113.05	64.2052	1.76076	43	1216	89.292	120.659
Hs.648636	chr16	N/A	92.2735	52.4068	1.76072	11	442	25.4725	105.241
Hs.662181	chr4	N/A	20.5032	11.6457	1.76058	11	369	67.0081	91.4496
ACADL	chr2	2q34	66.2052	37.6261	1.75956	51	1057	62.9053	130.056
HOOK2	chr19	19p13.2	196.774	111.851	1.75925	31	532	67.3822	80.4562
ARL14	chr3	3q25.33	12.14	6.90786	1.75742	31	445	110.738	159.571
Hs.593672	chr12	N/A	51.8653	29.5139	1.75732	11	369	55.9138	182.525
RNASEH2C	chr11	11q13.1	213.457	121.472	1.75725	45	777	114.773	75.648
LGMN	chr14	14q32.1	279.232	158.931	1.75694	30	572	39.8156	88.2533
TCEA3	chr1	1p36.12	200.341	114.063	1.7564	35	807	140.909	160.599
BPIFB4	chr20	20q11.21	30.708	17.4876	1.75599	22	399	170.941	78.4993
Hs.656290	chr6	N/A	102.748	58.5215	1.75573	11	369	39.4681	162.11
INHBB	chr2	2cen-q13	180.611	102.871	1.75571	33	663	73.4043	116.278
Hs.615893	chr11	N/A	8.18209	4.66189	1.7551	11	296	80.4431	69.679
TMEM234	chr1	1p36.11-p34.2	61.3928	34.982	1.75498	55	1093	248.097	90.9944
Hs.87271	chr1	N/A	8.0087	4.56487	1.75442	11	296	108.904	85.8901
BAIAP2-AS1	chr17	17q25.3	66.416	37.8602	1.75424	58	1593	81.4387	82.0295
CCDC121	chr2	2p23.3	34.4659	19.6514	1.75387	31	582	80.2505	101.542
TWF1	chr12	12q12	106.192	60.5539	1.75368	96	2081	116.563	137.778
ZMIZ1	chr10	10q22.3	260.818	148.749	1.75341	67	1168	99.561	118.275
SLC6A3	chr5	5p15.3	54.0071	30.8055	1.75317	35	716	209.209	361.801
Hs.655063	chr8	N/A	24.9887	14.254	1.7531	11	404	53.4211	66.6389
Hs.556850	chrX	N/A	12.2237	6.97355	1.75286	11	300	77.2238	87.8305
Hs.503001	chr11	N/A	101.675	58.034	1.75199	11	296	25.9953	38.576
Hs.687778	chr3	N/A	38.387	21.9111	1.75195	11	296	48.7918	59.0206
SDHB	chr1	1p36.1-p35	195.496	111.625	1.75136	51	985	142.642	112.095
PLA2R1	chr2	2q23-q24	47.9093	27.357	1.75126	53	1117	94.2766	241.309
PVRL3	chr3	3q13	133.616	76.2978	1.75124	46	836	103.942	230.432
Hs.592861	chr5	N/A	76.6409	43.7666	1.75113	11	399	52.4399	61.5584
SNTA1	chr20	20q11.2	246.569	140.811	1.75106	33	672	35.9609	124.778
MBTPS1	chr16	16q24	209.804	119.848	1.75058	49	1045	68.0474	65.5914
LAMB1	chr7	7q22	198.977	113.674	1.75042	51	1109	65.4503	118.977
Hs.715086	chrX	N/A	190.772	109.032	1.74969	14	296	31.6419	67.634
CENPM	chr22	22q13.2	36.3144	20.7573	1.74948	23	521	217.84	107.13
DNAL4	chr22	22q13.1	84.4822	48.2905	1.74946	33	645	78.6536	72.4699
Hs.683604	chr3	N/A	6.74029	3.8536	1.74909	11	296	120.587	85.2581
ILVBL	chr19	19p13.1	176.089	100.684	1.74892	46	1007	42.4267	65.7301
Hs.117688	chr8	N/A	160.315	91.6788	1.74866	22	665	25.7318	56.3334
CPXM1	chr20	20p13	55.937	32.0144	1.74724	24	403	70.6292	115.661
Hs.661835	chr9	N/A	53.1214	30.4215	1.74618	11	296	29.3218	47.4438
Hs.193784	chr3	N/A	491.905	281.802	1.74557	22	709	26.0232	73.0597
PIGK	chr1	1p31.1	78.3872	44.9146	1.74525	55	1237	78.0669	84.4263
AHCY	chr20	20q11.22	447.171	256.377	1.74419	33	653	93.6982	150.564
BEND5	chr1	1p33	64.4476	36.9541	1.74399	25	527	107.926	64.7733
CDKN2AIPNL	chr5	5q31.1	50.9553	29.2264	1.74347	31	782	84.2807	68.5318
MTA2	chr11	11q12-q13.1	33.1052	18.9886	1.74342	31	455	142.068	80.2128
Hs.680824	chr1	N/A	7.91197	4.53872	1.74321	11	296	104.934	84.2036
GJD4	chr10	10p11.21	25.2285	14.477	1.74266	16	420	119.054	84.0019
ZNF684	chr1	1p34.2	18.8975	10.8478	1.74206	40	678	74.0825	82.1459
Hs.657846	chr3	N/A	18.7442	10.7603	1.74197	11	347	132.787	79.9676
LRAT	chr4	4q32.1	21.1172	12.1305	1.74083	31	509	71.0722	81.4466
FNDC3A	chr13	13q14.2	113.937	65.4549	1.7407	71	1602	113.139	137.174
WDR83OS	chr19	19p13.2	592.584	340.435	1.74067	31	588	75.2711	78.6796
Hs.661830	chr7	N/A	70.006	40.2262	1.74031	22	592	67.5953	75.6406
Hs.167167	chr22	N/A	52.6966	30.288	1.73985	11	326	29.052	67.9037
Hs.687670	chr4	N/A	133.842	76.9532	1.73927	22	665	62.2014	80.7151
BAD	chr11	11q13.1	102.978	59.2365	1.73843	62	1333	87.5162	69.5289
PDCD6	chr5	5p15.33	158.441	91.1633	1.73799	82	1674	116.875	88.9173
OR6T1	chr11	11q24.1	66.4126	38.2258	1.73737	4	52	80.8578	84.2345
SMN1	chr5	5q13.2	168.588	97.0362	1.73737	81	2166	123.967	102.449
LINC00869	chr1	1q21.1	202.91	116.799	1.73726	50	1356	125.624	176.079
ACVR1	chr2	2q23-q24	181.889	104.712	1.73705	33	645	44.0897	70.4238
MPI	chr15	15q22-qter	90.5711	52.145	1.73691	44	963	100.454	83.5779
ESD	chr13	13q14.1-q14.2	410.6	236.459	1.73645	91	2088	96.6936	120.938
Hs.26579	chr10	N/A	29.7344	17.1248	1.73634	11	326	22.302	52.4255
HEBP1	chr12	12p13.1	418.075	240.849	1.73584	31	533	70.1299	51.7696
Hs.655522	chr1	N/A	111.204	64.0821	1.73534	11	296	24.0943	60.9959
LOC728093	chr5	5q21.1	480.176	276.842	1.73448	20	452	98.0001	98.325
LINC00525	chr7	7p12.3	35.1152	20.2463	1.7344	13	409	141.278	100.845
CNTNAP5	chr2	2q14.3	37.3838	21.5598	1.73396	37	777	110.792	92.9604
TRIM8	chr10	10q24.3	201.501	116.211	1.73393	71	1831	96.8072	115.056
LOC100128822	chr7	7q36.1	77.7245	44.8271	1.73387	11	429	38.3241	72.8796
CLHC1	chr2	2p16.1	29.1906	16.8382	1.7336	16	390	67.5422	84.6428
Hs.406526	chrX	N/A	56.7265	32.7389	1.7327	11	369	62.7224	155.5
Hs.370762	chr9	N/A	25.0613	14.4695	1.73201	11	296	53.5141	62.7825
VEZT	chr12	12q22	140.315	81.0247	1.73175	66	1562	98.7086	109.843
Hs.732277	chr19	N/A	218.683	126.306	1.73138	22	592	28.4899	66.7141
CSRP2BP	chr20	20p11.23	85.0128	49.1029	1.73132	41	884	79.756	94.5374
Hs.662792	chr2	N/A	226.272	130.696	1.73129	11	296	25.5474	51.495
Hs.661303	chr11	N/A	23.8792	13.801	1.73025	11	296	75.7338	69.2515
Hs.732162	chr18	N/A	202.6	117.116	1.72992	11	369	22.9595	94.8218
Hs.656873	chr11	N/A	110.296	63.7689	1.72962	11	296	42.9881	56.271
Hs.590720	chr9	N/A	8.39675	4.85548	1.72933	11	296	58.2111	102.482
Hs.674568	chr5	N/A	86.4065	49.9753	1.72899	11	296	90.2385	40.0799
BBS1	chr11	11q13	126.701	73.2842	1.72891	49	1241	93.0377	117.997
UBALD2	chr17	17q25.1	156.238	90.396	1.72837	21	411	95.7948	74.5732
TMED2	chr12	12q24.31	647.673	374.794	1.72808	69	1506	108.702	136.097
Hs.694101	chr16	N/A	95.1094	55.0497	1.7277	11	296	27.2838	53.2165
Hs.533659	chr10	N/A	85.5092	49.4964	1.72758	2	112	22.0176	129.73
Hs.450092	chr3	N/A	7.71651	4.46675	1.72754	11	296	61.3828	120.462
CNTN4	chr3	3p26.3	42.872	24.8249	1.72698	44	1010	102.551	121.837
Hs.673998	chr7	N/A	50.5371	29.2648	1.72689	11	296	69.781	62.6681
LRRC48	chr17	17p11.2	44.1528	25.5769	1.72627	50	964	83.5857	96.8094
Hs.682295	chr12	N/A	510.702	295.864	1.72614	18	413	49.5135	62.0721
LOC100131564	chr1	1p22.1	545.693	316.223	1.72566	11	391	40.3231	79.0358
ZBTB6	chr9	9q33.2	44.9566	26.0679	1.7246	33	567	119.828	160.191
IL17A	chr6	6p12	17.3809	10.0787	1.72451	51	901	177.942	162.805
Hs.656053	chr12	N/A	200.912	116.539	1.72398	11	296	28.152	49.3758
TSC2	chr16	16p13.3	106.349	61.6946	1.7238	49	999	57.929	76.3683
Hs.713983	chr2	N/A	241.05	139.917	1.7228	11	369	33.4928	57.0476
CCDC12	chr3	3p21.31	253.679	147.26	1.72267	24	463	43.9504	61.4765
PLA2G10	chr16	16p13.1-p12	40.4138	23.4619	1.72253	39	543	332.87	119.071
EXOSC1	chr10	10q24	71.5057	41.516	1.72236	51	1052	107.409	116.707
Hs.435762	chr14	N/A	10.7408	6.23841	1.72172	11	296	76.3394	62.9233
ARL4D	chr17	17q21.31	95.8038	55.6456	1.72168	49	1014	94.6483	113.951
TRIP6	chr7	7q22	172.722	100.358	1.72105	51	1079	98.0423	102.986
PACS1	chr11	11q13.1-q13.2	60.5756	35.2048	1.72066	39	652	177.278	114.068
EIF2AK3	chr2	2p12	118.389	68.8204	1.72026	42	902	69.0046	114.91
CCDC170	chr6	6q25.1	44.1939	25.7028	1.71942	31	596	108.543	123.803
HHAT	chr1	1q32	52.2834	30.4194	1.71875	33	580	69.6011	69.8131
MMP23B	chr1	1p36.3	44.3275	25.7906	1.71874	30	805	233.187	136.477
ITGB3	chr17	17q21.32	40.5274	23.5805	1.71868	147	3411	67.5379	86.596
Hs.321176	chr5	N/A	103.562	60.2708	1.71827	11	362	26.4851	47.9874
NKX2-1-AS1	chr14	N/A	16.2281	9.44786	1.71765	11	296	45.2968	63.6432
MAN1A1	chr6	6q22	248.684	144.794	1.7175	51	1115	279.542	212.31
MGME1	chr20	20p11.23	114.953	66.9313	1.71748	24	438	48.5366	64.7112
MRPL53	chr2	2p13.1	457.704	266.504	1.71744	26	481	67.1658	72.7317
TM6SF2	chr19	19p13.3-p12	55.0604	32.0735	1.71669	29	674	205.379	122.726
NUMB	chr14	14q24.3	84.6827	49.3397	1.71632	83	1744	119.283	84.1039
PLK1S1	chr20	20p11.23	117.541	68.4896	1.71619	79	1837	93.6445	114.183
PODXL	chr7	7q32-q33	242.778	141.465	1.71618	33	499	62.1916	89.9292
HECW2	chr2	2q32.3	51.6268	30.083	1.71614	39	761	173.13	113.447
LINC00663	chr19	19p13.11	46.2339	26.9427	1.71601	25	622	63.7997	73.6013
PKIA	chr8	8q21.12	159.807	93.1282	1.71599	46	977	57.139	194.803
TOMM20	chr1	1q42	588.137	342.754	1.71592	50	942	59.5357	65.4638
CCT5	chr5	5p15.2	298.831	174.285	1.71461	44	966	113.909	124.926
CLK1	chr2	2q33	275.138	160.593	1.71326	35	671	79.3472	86.7236
Hs.715132	chrX	N/A	196.119	114.477	1.71317	22	665	27.4152	57.6357
FAM218A	chr4	4q32.3	23.3247	13.6162	1.71302	33	696	66.969	86.9632
CDK14	chr7	7q21-q22	113.341	66.1768	1.7127	48	1227	108.912	333.135
CYP20A1	chr2	2q33.2	66.6446	38.9234	1.7122	29	610	55.061	67.6294
Hs.6656	chr3	N/A	29.0428	16.9625	1.71218	11	296	132.124	35.0113
ZBED3	chr5	5q13.3	198.802	116.14	1.71175	26	379	68.6455	94.1637
ESRRG	chr1	1q41	62.5717	36.5608	1.71144	51	1001	69.9559	116.598
CDK4	chr12	12q14	330.917	193.365	1.71135	43	636	61.1431	52.68
MAN2B2	chr4	4p16.1	113.149	66.1295	1.71101	31	804	50.1424	72.6112
PPP2R5A	chr1	1q32.2-q32.3	158.895	92.8722	1.7109	53	1170	134.697	118.362
Hs.604104	chr18	N/A	19.5215	11.4129	1.71047	22	592	233.722	105.505
RNF187	chr1	1q42.13	170.71	99.8344	1.70993	69	1623	136.451	207.221
SHE	chr1	1q21.3	111.915	65.4577	1.70973	21	528	31.2206	87.0208
GOLPH3L	chr1	1q21.3	181.039	105.901	1.70951	31	558	60.3856	89.9283
PEMT	chr17	17p11.2	167.426	97.9579	1.70916	33	645	84.0117	106.466
ARHGEF5	chr7	7q35	106.732	62.4544	1.70896	44	894	49.0907	81.8461
Hs.572830	chr20	N/A	5.06961	2.96708	1.70862	11	296	103.109	77.3661
MC1R	chr16	16q24.3	75.4617	44.173	1.70832	25	526	139.608	73.5746
ANAPC13	chr3	3q22.2	354.4	207.472	1.70818	51	980	87.7859	120.976
CNPY2	chr12	12q15	236.589	138.533	1.70781	82	1809	81.3892	90.1969
DPY19L2	chr12	12q14.2	81.3317	47.6427	1.70712	36	1033	69.7122	168.262
KRTAP4-2	chr17	17q12-q21	54.3424	31.84	1.70674	26	378	262.48	75.4743
Hs.479989	chr1	N/A	25.2065	14.7776	1.70573	11	296	65.3778	84.1367
Hs.724197	chr16	N/A	23.9073	14.0179	1.70548	11	296	64.4068	77.5916
Hs.737385	chr1	N/A	66.4875	38.9851	1.70546	11	296	44.0179	58.56
IL11RA	chr9	9p13	107.81	63.2154	1.70544	54	1352	63.4324	70.065
CAT	chr11	11p13	520.289	305.217	1.70465	71	1471	99.8055	182.917
RORC	chr1	1q21	146.249	85.8008	1.70452	54	960	131.315	189.791
PHPT1	chr9	9q34.3	522.524	306.565	1.70445	37	840	137.816	161.694
C10orf118	chr10	10q25.3	77.5871	45.5215	1.7044	65	1529	269.226	84.5231
PGAP3	chr17	17q12	158.147	92.8337	1.70355	49	971	49.5717	68.7121
RILP	chr17	17p13.3	213.808	125.533	1.7032	26	493	68.8571	81.2361
NLK	chr17	17q11.2	81.3807	47.7815	1.70319	53	1366	68.5063	89.9972
KRTAP9-8	chr17	17q12-q21	26.4866	15.5577	1.70248	13	326	148.994	113.623
KLHDC9	chr1	1q23.3	197.382	115.959	1.70216	14	411	29.2812	147.658
Hs.633379	chr1	N/A	138.123	81.1666	1.70173	11	296	37.151	43.2609
NR4A3	chr9	9q22	68.7384	40.3964	1.7016	84	1572	266.587	166.065
DEAF1	chr11	11p15.5	82.3275	48.3945	1.70117	44	1001	71.3082	100.647
Hs.181245	chr1	N/A	15.8045	9.29039	1.70117	11	318	27.6946	52.2646
Hs.709600	chr2	N/A	64.4288	37.8774	1.70098	11	369	53.5456	67.9773
CXCL11	chr4	4q21.2	16.7797	9.86589	1.70078	51	934	126.536	105.886
Hs.657607	chr4	N/A	636.206	374.222	1.70008	40	1186	115.791	134.718
Hs.18768	chr1	N/A	25.7317	15.1383	1.69977	11	369	39.508	80.6423
Hs.656379	chr3	N/A	169.894	99.9566	1.69967	11	296	22.1712	66.3999
LATS2	chr13	13q11-q12	256.09	150.689	1.69946	48	1155	90.8276	91.8078
Hs.71947	chr6	N/A	14.381	8.46304	1.69927	11	326	62.3565	96.23
CDH15	chr16	16q24.3	56.3925	33.1865	1.69926	53	985	320.135	104.898
Hs.134057	chr17	N/A	10.0874	5.93928	1.69842	11	296	96.2061	92.8101
LOC100506548	chr5	N/A	93.447	55.0277	1.69818	11	399	43.5803	57.5269
TMEM167B	chr1	1p13.3	307.046	180.86	1.6977	26	463	58.3009	50.9286
USP49	chr6	6p21	21.8158	12.8525	1.69739	59	1362	253.765	91.8748
Hs.290805	chr21	N/A	7.71358	4.54544	1.69699	11	296	88.5	84.5297
SSBP1	chr7	7q34	245.641	144.796	1.69646	46	937	94.4074	98.5363
B9D1	chr17	17p11.2	54.8395	32.3307	1.6962	72	1440	62.2555	103.612
BOLA1	chr1	1q21	87.7587	51.7481	1.69588	31	528	58.9017	85.513
EGR1	chr5	5q31.1	1585.23	934.881	1.69565	62	1281	111.653	136.105
IFT80	chr3	3q25.33	104.657	61.7599	1.69458	57	1533	121.013	109.153
Hs.649193	chr6	N/A	39.2159	23.1438	1.69445	11	369	62.482	104.61
TLX1	chr10	10q24	24.4115	14.4153	1.69344	33	572	97.2536	144.565
HMGN1	chr21	21q22.2	844.787	498.918	1.69324	50	1162	44.557	80.1218
RNF157	chr17	17q25.1	98.1504	57.9694	1.69314	47	902	388.689	119.826
STK25	chr2	2q37.3	141.112	83.3672	1.69266	38	860	63.072	97.1937
TBCA	chr5	5q14.1	642.791	379.79	1.69249	22	864	59.3383	96.0378
EMC7	chr15	15q14	259.913	153.602	1.69212	42	751	98.6126	88.1896
FAM173A	chr16	16p13.3	105.373	62.2812	1.69189	36	467	64.1342	61.717
Hs.437397	chr12	N/A	31.7172	18.7469	1.69187	11	296	75.5032	73.6422
Hs.659098	chr10	N/A	62.5985	37.0122	1.69129	11	296	45.4357	65.7422
MAN1C1	chr1	1p35	162.52	96.1222	1.69077	51	1191	54.0413	78.8786
Hs.713712	chr13	N/A	322.389	190.682	1.69072	3	73	5.31277	76.0317
C19orf10	chr19	19p13.3	310.282	183.548	1.69047	57	1096	63.3927	74.9413
WFDC13	chr20	20q13.12	9.4691	5.60254	1.69014	22	329	65.4169	78.0917
ST6GAL1	chr3	3q27-q28	178.341	105.549	1.68966	69	1515	178.324	199.257
STMN3	chr20	20q13.3	243.35	144.038	1.68949	40	901	145.629	363.222
DEFB114	chr6	6p12.3	8.30486	4.91616	1.6893	19	326	58.5583	133.916
Hs.703446	chr4	N/A	65.0861	38.5289	1.68928	11	369	61.4641	52.6929
Hs.554271	chr4	N/A	7.40129	4.3822	1.68894	11	296	103.871	84.8674
PPP1R21	chr2	2p16.3	125.61	74.3822	1.68871	41	890	88.4592	80.2226
TMEM107	chr17	17p13.1	85.8039	50.8243	1.68824	74	1724	92.5524	97.6297
DHRS3	chr1	1p36.1	400.996	237.531	1.68819	41	645	111.578	99.9501
NXF1	chr11	11q12-q13	371.719	220.261	1.68763	35	586	87.0511	200.614
USP54	chr10	10q22.2	236.045	139.934	1.68683	31	568	110.115	97.8121
SPTY2D1	chr11	11p15.1	39.3716	23.3448	1.68653	26	611	70.6032	83.7679
PTOV1	chr19	19q13.33	143.494	85.0841	1.68649	62	1311	106.177	144.305
DSTN	chr20	20p12.1	1454.9	862.755	1.68635	67	1281	80.094	112.374
SEC13	chr3	3p25-p24	372.678	221.021	1.68616	33	765	95.9913	74.9169
UBXN6	chr19	19p13	253.93	150.604	1.68608	53	1143	114.63	97.4797
FAM120AOS	chr9	9q22.31	126.317	74.929	1.68582	55	1317	91.6132	85.704
SSRP1	chr11	11q12	196.648	116.691	1.6852	54	997	96.4114	71.644
ATP6V1A	chr3	3q13.31	283.693	168.366	1.68498	53	1273	79.4066	114.676
NDUFC2	chr11	11q14.1	662.471	393.289	1.68444	40	910	89.9285	88.1154
Hs.625698	chrX	N/A	1025.48	608.829	1.68435	11	296	22.7036	46.9389
Hs.597536	chr8	N/A	43.9545	26.097	1.68427	11	296	31.6968	61.7823
ATP6V1H	chr8	8q11.2	151.432	89.9626	1.68328	55	1228	76.7953	90.6253
CNOT7	chr8	8p22-p21.3	286.51	170.306	1.68232	65	1510	91.4617	96.8044
Hs.658670	chr11	N/A	11.3635	6.75467	1.68231	11	296	71.2968	62.6086
KIAA1430	chr4	4q35.1	106.432	63.2873	1.68173	46	1432	161.785	162.656
GPBP1	chr5	5q11.2	351.195	208.868	1.68142	49	1060	66.2416	117.43
Hs.146520	chr15	N/A	44.5035	26.4698	1.68129	11	442	77.3361	50.9449
Hs.715702	chr19	N/A	74.554	44.3581	1.68073	11	296	29.9091	45.9936
MPC1	chr6	6q27	298.246	177.455	1.68069	50	829	84.8597	122.408
NDUFA5	chr7	7q31.33	217.675	129.522	1.6806	59	1100	111.438	141.065
Hs.702102	chr17	N/A	596.312	354.854	1.68044	11	296	38.461	44.523
SLC33A1	chr3	3q25.31	97.1014	57.7978	1.68002	62	1352	77.7523	87.3888
RMND1	chr6	6q25.1	79.7692	47.4902	1.6797	44	781	63.6713	54.486
GPRASP1	chrX	Xq22.1	173.683	103.402	1.67969	41	567	49.0316	96.7223
Hs.607849	chr6	N/A	63.4114	37.7552	1.67954	3	73	0.44447	79.6239
LOC100505616	chr15	N/A	89.0155	53	1.67954	11	417	23.6576	54.8297
PPARGC1A	chr4	4p15.1	76.4632	45.5288	1.67945	40	859	75.3412	271.821
DDR1	chr6	6p21.3	536.289	319.424	1.67893	79	1978	48.7648	86.6071
CSTF3-AS1	chr11	11p13	6.20508	3.69613	1.6788	11	296	124.538	90.6379
TATDN1	chr8	8q24.13	162.791	96.9697	1.67879	26	493	38.0286	62.4591
KRT83	chr12	12q13	42.8543	25.5275	1.67875	31	499	147.961	136.149
FDX1	chr11	11q22	163.126	97.2078	1.67812	62	1427	68.4736	225.882
FZD5	chr2	2q33.3	70.5792	42.0631	1.67793	67	1080	102.622	174.301
DNAJB2	chr2	2q32-q34	267.031	159.162	1.67773	36	614	90.3285	85.7238
PFKFB2	chr1	1q31	69.3057	41.3114	1.67764	75	1787	120.001	98.9176
Hs.669024	chr19	N/A	29.368	17.5103	1.67719	11	296	58.2033	78.4026
ST7-AS1	chr7	7q31.2	29.0032	17.297	1.67678	11	326	26.8268	68.2255
BFSP1	chr20	20p12.1	28.5339	17.0194	1.67656	36	568	85.3112	108.822
Hs.145137	chr2	N/A	11.3815	6.78968	1.67629	11	318	64.5222	77.6348
COX8A	chr11	11q12-q13	1617.33	964.964	1.67605	33	550	54.7192	60.0226
TRIM2	chr4	4q31.3	157.058	93.741	1.67545	119	2703	118.96	206.366
WDR88	chr19	19q13.11	12.021	7.17501	1.6754	32	635	93.2047	73.5485
SERF1A	chr5	5q13	233.841	139.577	1.67536	28	686	98.8675	123.273
CETN2	chrX	Xq28	337.019	201.189	1.67514	41	550	55.9544	116.913
SLCO2A1	chr3	3q21	197.76	118.126	1.67414	35	572	74.6963	116.88
CTGF	chr6	6q23.1	828.251	494.741	1.67411	33	675	110.019	163.467
ZNF853	chr7	7p22.1	62.169	37.1444	1.67371	26	711	124.156	109.022
DNAJC1	chr10	10p12.31	386.635	231.042	1.67344	53	1220	92.3134	110.871
PTPN9	chr15	15q24.2	83.186	49.7163	1.67321	55	1354	80.0398	90.1316
Hs.696462	chr3	N/A	42.6436	25.4923	1.6728	11	314	47.5463	128.904
CREBBP	chr16	16p13.3	112.65	67.3546	1.6725	70	2237	119.028	373.605
IQCK	chr16	16p12.3	76.7973	45.9207	1.67239	89	1862	89.6728	116.236
FAM201A	chr9	9p13.1	18.3706	10.9909	1.67144	30	622	58.9685	85.9431
SYNCRIP	chr6	6q14-q15	225.653	135.03	1.67113	122	3210	100.033	107.889
RBPMS	chr8	8p12	182.622	109.303	1.67079	121	2898	87.0542	149.975
DMRT3	chr9	9p24.3	30.776	18.4227	1.67055	26	657	77.4465	118.021
ZNF330	chr4	4q31.21	152.854	91.5061	1.67042	55	1114	81.9107	80.0552
CCND1	chr11	11q13	173.934	104.169	1.66972	55	1443	68.9398	91.9042
SSTR5	chr16	16p13.3	32.8668	19.6861	1.66954	33	499	110.355	177.5
SLFN12	chr17	17q12	22.1993	13.2968	1.66952	31	443	62.6258	68.8921
Hs.102276	chr2	N/A	81.212	48.6501	1.66931	11	369	27.3485	69.2729
Hs.91145	chr2	N/A	8.22273	4.92597	1.66926	11	296	130.417	87.0575
GALNT12	chr9	9q22.33	74.6393	44.744	1.66814	42	892	48.1589	110.452
CHCHD6	chr3	3q21.3	96.9868	58.1563	1.66769	36	515	71.8864	135.753
YDJC	chr22	22q11.21	85.7672	51.4428	1.66723	13	439	61.0822	61.5743
HIBADH	chr7	7p15.2	178.314	106.985	1.66672	46	1055	109.331	142.515
CEBPB	chr20	20q13.1	1099.25	659.555	1.66665	33	793	75.4748	95.5024
Hs.655504	chr19	N/A	283.044	169.895	1.666	11	296	93.4875	63.9009
Hs.705764	chr18	N/A	200.348	120.277	1.66572	18	418	33.2816	46.6893
Hs.661131	chr2	N/A	108.067	64.8784	1.66568	11	369	41.1853	46.617
FBXL12	chr19	19p13.2	152.886	91.7905	1.6656	42	927	92.1759	87.2546
IFT27	chr22	22q13.1	90.57	54.3832	1.66541	66	1425	91.842	82.0628
HP07349	chr5	N/A	36.8417	22.1228	1.66533	11	381	26.7493	67.6604
COX4I1	chr16	16q24.1	1235.16	741.698	1.66532	69	1385	129.958	84.5982
Hs.596052	chr1	N/A	56.0174	33.6441	1.665	11	296	59.1156	81.9621
CXorf57	chrX	Xq22.3	26.1069	15.6813	1.66484	49	961	103.363	182.151
Hs.660101	chr6	N/A	40.5589	24.3682	1.66442	11	296	60.6504	77.3532
Hs.633712	chr22	N/A	35.6232	21.4092	1.66392	11	378	46.4202	80.6481
Hs.674387	chr4	N/A	6.72731	4.04315	1.66388	22	592	73.9498	76.4028
KDR	chr4	4q11-q12	132.757	79.7912	1.6638	35	655	72.1223	167.76
Hs.612327	chr6	N/A	98.2191	59.0498	1.66333	11	296	25.6117	48.8161
PYROXD2	chr10	10q24.2	80.3509	48.3216	1.66284	35	759	87.0486	73.5629
Hs.536748	chr10	N/A	229.921	138.322	1.66222	11	326	21.1291	38.1271
SERGEF	chr11	11p14.3	63.1277	37.986	1.66187	64	1502	109.699	100.464
MAGEB10	chrX	Xp21.3	16.8674	10.1497	1.66186	13	30	100.772	89.0828
Hs.733102	chr3	N/A	174.617	105.073	1.66185	11	296	23.7126	45.0593
MTDH	chr8	8q22.1	274.332	165.086	1.66175	87	2696	91.1044	109.849
C12orf63	chr12	12q23.1	8.37881	5.0422	1.66174	11	30	52.846	45.1006
GMPR2	chr14	14q12	227.792	137.098	1.66153	31	490	53.8452	59.8181
NUDT8	chr11	11q13.2	115.087	69.2897	1.66095	13	93	44.6859	125.365
HNRNPM	chr19	19p13.3-p13.2	230.951	139.056	1.66085	106	2569	113.433	114.938
Hs.202577	chr3	N/A	351.662	211.773	1.66056	22	685	71.8396	99.0282
Hs.581096	chr22	N/A	67.6011	40.7118	1.66048	5	39	15.553	57.2616
Hs.657489	chr12	N/A	9.47967	5.70928	1.6604	11	296	69.6611	91.7876
TRPT1	chr11	11q13.1	224.983	135.515	1.66021	28	463	121.649	74.2317
ZNF432	chr19	19q13.41	84.9554	51.1775	1.66001	20	546	60.9594	84.2534
TMEM259	chr19	19p13.3	80.3136	48.4021	1.6593	109	2505	189.058	143.179
CDCP1	chr3	3p21.31	45.2189	27.2547	1.65912	51	1101	81.7653	107.747
OVOL2	chr20	20pter-q11.23	56.9495	34.3297	1.6589	51	1054	77.3305	96.5123
Hs.607711	chr1	N/A	21.9207	13.2143	1.65887	11	296	50.0715	83.1293
RAB34	chr17	17q11.2	286.269	172.571	1.65884	37	759	55.8766	75.8234
Hs.594840	chr17	N/A	112.539	67.8587	1.65843	11	369	61.5355	50.2485
Hs.660409	chr13	N/A	152.405	91.9543	1.6574	11	358	52.2572	68.1072
LOC100287525	chr17	17q21.2	61.4816	37.108	1.65683	11	399	31.0922	64.1019
ENOSF1	chr18	18p11.32	205.952	124.351	1.65622	69	1515	61.3528	101.873
MGMT	chr10	10q26	111.936	67.6019	1.65581	35	633	118.094	70.9242
TP73-AS1	chr1	1p36.32	89.5399	54.0766	1.6558	51	1276	136.725	95.4179
ASIC4	chr2	2q35	37.1046	22.4161	1.65526	31	459	171.012	78.5155
YIF1A	chr11	11q13	233.213	140.912	1.65502	35	560	77.6388	64.8379
RNF135	chr17	17q11.2	211.476	127.81	1.65461	39	892	66.8797	86.2447
Hs.188594	chr9	N/A	83.0489	50.1997	1.65437	11	296	42.1426	54.7068
DGCR2	chr22	22q11.21	129.158	78.0751	1.65428	70	1280	94.3167	90.8488
Hs.661928	chr19	N/A	56.7857	34.335	1.65387	11	296	149.782	168.212
SPATA7	chr14	14q31.3	72.4806	43.8276	1.65377	50	751	39.8886	123.185
Hs.733447	chr16	N/A	151.912	91.8936	1.65313	11	296	36.1495	50.5716
UBXN4	chr2	2q21.3	286.018	173.029	1.653	80	1761	110.771	115.999
Hs.100235	chr5	N/A	9.97211	6.03279	1.65298	11	296	115.01	71.2321
NUBP2	chr16	16p13.3	122.907	74.3563	1.65295	31	532	95.6911	69.0803
LOC101060147	chr7	N/A	804.162	486.693	1.6523	11	296	22.6005	56.1284
KLHDC1	chr14	14q21.3	55.4791	33.5892	1.65169	31	664	68.7697	100.847
Hs.592414	chr3	N/A	585.324	354.393	1.65162	20	541	61.5839	81.1023
CLPTM1L	chr5	5p15.33	236.41	143.153	1.65145	48	1158	73.3113	92.1434
Hs.661286	chr19	N/A	99.2215	60.086	1.65132	11	296	19.6102	58.3567
CCNI	chr4	4q21.1	1260.72	763.977	1.6502	44	790	71.7678	90.3563
ERBB2	chr17	17q12	146.319	88.6697	1.65016	68	1851	159.201	137.317
FAM63A	chr1	1q21.3	405.806	245.972	1.64981	45	884	99.839	85.8647
PLXNB1	chr3	3p21.31	83.854	50.8559	1.64885	55	1036	121.033	96.4609
C11orf93	chr11	11q23.1	63.6298	38.5922	1.64878	11	399	29.8356	72.2252
C19orf43	chr19	19p13.2	419.296	254.319	1.6487	37	819	144.233	127.628
CD226	chr18	18q22.3	31.4489	19.079	1.64835	33	569	213.854	247.367
TEX9	chr15	15q21.3	21.1317	12.8203	1.6483	55	1267	105.935	112.841
ALDH16A1	chr19	19q13.33	80.8429	49.0715	1.64745	30	660	90.7127	81.444
Hs.597446	chr14	N/A	27.5603	16.7295	1.64741	22	592	94.5487	88.3954
FANK1	chr10	10q26.2	56.2809	34.1723	1.64697	26	456	52.9805	135.145
ZC3HAV1L	chr7	7q34	73.3038	44.5144	1.64674	37	789	140.584	124.091
LOC642361	chr10	10q22.3	123.054	74.7477	1.64626	11	370	26.942	47.1869
SIX5	chr19	19q13.32	58.5483	35.5735	1.64584	53	1113	108.621	100.105
OAS1	chr12	12q24.2	94.6947	57.5582	1.6452	58	1109	341.351	92.0036
ATG3	chr3	3q13.2	174.031	105.784	1.64516	54	988	103.455	132.902
TLK1	chr2	2q31.1	60.8629	37.0034	1.64479	102	2535	141.992	143.186
Hs.435610	chr10	N/A	585.972	356.269	1.64475	3	146	6.57105	71.7745
UBE2E1	chr3	3p24.2	326.641	198.598	1.64474	44	938	92.9613	121.63
STK40	chr1	1p34.3	118.515	72.081	1.64419	41	956	146.127	175.827
Hs.676885	chr14	N/A	138.194	84.0523	1.64414	11	296	35.3112	46.5167
CDNF	chr10	10p13	20.7202	12.6028	1.6441	21	378	68.4827	98.8806
EMG1	chr12	12p13.3	176.803	107.548	1.64395	33	575	69.4207	50.1795
OGFOD3	chr17	17q25.3	88.5734	53.9072	1.64307	59	1414	69.7793	74.5095
Hs.661841	chr6	N/A	153.162	93.2197	1.64302	11	296	45.5723	45.0794
Hs.743228	chr7	N/A	235.752	143.49	1.64298	11	296	29.2175	123.373
KCNQ5	chr6	6q14	25.784	15.6955	1.64276	45	675	97.209	173.62
BLOC1S6	chr15	15q21.1	226.861	138.161	1.64201	48	1209	80.1664	92.6367
Hs.594950	chr2	N/A	166.267	101.272	1.64179	11	442	22.5684	130.656
Hs.732823	chr2	N/A	163.725	99.7433	1.64146	11	369	26.6541	76.6144
CREBRF	chr5	5q35.1	175.649	107.008	1.64146	58	1786	72.9944	84.9407
TXNDC12	chr1	1p32.3	234.554	142.911	1.64126	40	822	99.4591	116.976
RALY	chr20	20q11.21-q11.23	180.112	109.776	1.64072	37	648	56.5791	57.7779
Hs.665646	chr14	N/A	84.7504	51.6563	1.64066	11	369	18.1846	43.7518
FAM219A	chr9	9p13.3	142.063	86.6201	1.64007	24	457	100.127	69.8469
Hs.665951	chr7	N/A	15.3679	9.37037	1.64005	11	296	76.9186	75.787
LOC100505761	chr10	N/A	36.4152	22.2041	1.64002	38	950	88.5275	107.99
MED29	chr19	19q13.2	107.78	65.7453	1.63935	30	502	56.8828	67.2556
SAMD13	chr1	1p31.1	81.1983	49.5372	1.63914	24	524	87.5087	153.746
Hs.514368	chr17	N/A	562.398	343.305	1.63819	11	369	17.607	59.1698
ERGIC1	chr5	5q35.1	178.335	108.878	1.63793	76	1853	201.805	168.406
Hs.560957	chr2	N/A	69.468	42.4172	1.63773	11	296	56.6898	105.418
HIST1H4K	chr6	6p22.1	47.3617	28.9213	1.6376	23	499	84.0527	95.4041
Hs.557386	chr4	N/A	7.72226	4.71638	1.63733	11	296	110.26	88.6852
NAA40	chr11	11q13.1	121.396	74.1651	1.63684	49	898	72.3183	68.0405
GALP	chr19	19q13.43	11.5479	7.0566	1.63647	26	379	62.2201	124.979
METTL25	chr12	12q21.31	81.7723	49.9744	1.63628	26	490	83.3445	91.5868
Hs.134962	chr11	N/A	29.0342	17.7473	1.63597	11	362	23.16	51.7312
MAGOH	chr1	1p32.3	125.209	76.5353	1.63596	49	1182	62.8058	78.8519
HIST1H2AC	chr6	6p22.1	217.222	132.789	1.63584	31	736	60.6496	129.562
Hs.622766	chr6	N/A	8.33263	5.09383	1.63583	11	296	67.1443	82.0212
SNORA28	chr14	14q32.32	90.2444	55.1713	1.63571	11	369	21.9804	72.7734
PBX1	chr1	1q23	240.527	147.058	1.63559	73	1932	92.4954	132.055
NAGLU	chr17	17q21	75.0216	45.8714	1.63548	51	999	93.2739	89.2633
ZNF157	chrX	Xp11.2	16.4177	10.0393	1.63535	33	488	83.5266	157.129
FANCF	chr11	11p15	61.6179	37.6817	1.63522	52	808	89.3487	62.3046
RGCC	chr13	13q14.11	294.132	179.893	1.63504	53	1274	102.928	224.432
ZBTB2	chr6	6q25.1	98.7933	60.4255	1.63496	26	497	101.396	83.7031
TBCC	chr6	6p21.1	130.728	79.958	1.63496	33	602	70.338	54.2241
Hs.633490	chr8	N/A	39.2943	24.0349	1.63488	11	296	53.6807	44.089
FLNB	chr3	3p14.3	251.603	153.904	1.6348	59	1140	92.1472	100.366
UQCC	chr20	20q11.22	101.587	62.1426	1.63474	53	1150	212.612	71.2358
MCF2L2	chr3	3q27.1	12.1937	7.45974	1.6346	35	588	119.958	135.514
PDSS2	chr6	6q21	76.2344	46.641	1.6345	41	953	53.7548	76.4318
GLB1L2	chr11	11q25	110.469	67.6035	1.63406	31	704	62.1332	94.9235
MRPL50	chr9	9q31.1	76.981	47.1224	1.63364	48	1055	101.005	91.7153
PGRMC2	chr4	4q26	213.785	130.892	1.6333	51	1100	66.5562	79.17
DENR	chr12	12q24.31	166.171	101.747	1.63319	74	1733	104.892	99.3633
PGLS	chr19	19p13.2	144.458	88.4696	1.63285	77	1568	62.1989	79.6181
C12orf39	chr12	12p12.1	70.2173	43.0043	1.6328	42	917	87.9234	122.35
ANKRD30B	chr18	18p11.21	7.8419	4.80367	1.63248	34	657	102.493	97.156
LOC340017	chr4	4q32.1	6.78441	4.15613	1.63239	11	296	81.6335	86.9577
TOM1	chr22	22q13.1	111.021	68.0119	1.63238	35	594	75.4846	74.8793
CMPK1	chr1	1p32	353.868	216.806	1.63219	53	1125	68.5933	98.2359
Hs.598557	chr3	N/A	18.4473	11.3025	1.63214	11	326	87.7482	87.9014
SHISA3	chr4	4p13	34.7157	21.2733	1.63189	13	329	151.7	144
PTPRG	chr3	3p21-p14	56.6003	34.6911	1.63155	55	1247	74.6888	77.7377
MMRN1	chr4	4q22	41.6915	25.5549	1.63145	33	494	58.5508	137.388
NEURL2	chr20	20q13.12	44.5613	27.3175	1.63124	12	92	76.837	103.141
ATP1B1	chr1	1q24	1425.7	874.091	1.63107	70	1371	61.1694	105.414
KIAA0146	chr8	8q11.21	57.1626	35.0472	1.63102	39	796	67.5271	58.2761
SMIM19	chr8	8p11.21	424.75	260.445	1.63086	22	411	36.6564	51.9932
YAE1D1	chr7	7p14.1	123.034	75.4802	1.63002	26	536	56.6552	57.9369
Hs.199349	chr2	N/A	9.7943	6.00872	1.63001	11	296	78.8976	77.3673
LRRC29	chr16	16q22.1	34.0757	20.9073	1.62985	28	437	90.9726	108.848
Hs.603980	chr14	N/A	15.321	9.40414	1.62917	11	369	125.535	72.1571
Hs.732516	chr3	N/A	631.607	387.718	1.62904	11	399	35.5836	72.8758
CDH5	chr16	16q22.1	135.773	83.3552	1.62885	33	696	67.7881	118.1
AP1M2	chr19	19p13.2	100.022	61.4178	1.62855	49	946	34.3623	95.6993
STXBP4	chr17	17q22	16.8811	10.3667	1.6284	49	949	79.8959	90.6433
PHLDA3	chr1	1q31	188.783	115.952	1.62812	31	530	261.103	66.244
VANGL1	chr1	1p13.1	63.7761	39.1753	1.62797	70	1849	109.274	97.1452
Hs.634052	chr10	N/A	154.454	94.9193	1.62722	11	296	26.42	51.9545
SLC38A1	chr12	12q13.11	195.679	120.26	1.62713	72	1731	99.9243	132.653
Hs.14780	chr8	N/A	52.1987	32.0809	1.6271	11	296	32.8905	53.0586
RPAIN	chr17	17p13.2	69.8602	42.9462	1.62669	74	1932	148.519	120.455
TEX2	chr17	17q23.3	221.215	135.991	1.62669	31	674	33.2617	80.416
DHX58	chr17	17q21.2	52.3451	32.1869	1.62628	31	526	192.536	113.138
ZNF721	chr4	4p16.3	721.665	443.76	1.62625	29	885	123.058	132.538
TPD52L2	chr20	20q13.2-q13.3	185.803	114.316	1.62535	31	645	81.6711	64.8589
MSH3	chr5	5q11-q12	79.0068	48.6111	1.62528	59	1102	109.636	57.4888
WDR43	chr2	2p23.2	64.1737	39.4933	1.62493	30	566	82.3537	56.9767
NDUFS3	chr11	11p11.11	532.489	327.703	1.62491	41	572	65.2434	61.1358
HIST1H3C	chr6	6p22.1	50.5252	31.1047	1.62436	21	460	211.429	279.09
GBAS	chr7	7p12	352.666	217.127	1.62424	33	550	57.0748	127.937
UROD	chr1	1p34	232.147	142.934	1.62416	69	1398	98.6167	113.266
KRTAP12-2	chr21	21q22.3	10.2835	6.33286	1.62384	11	34	106.194	56.9433
SLC16A4	chr1	1p13.3	57.7959	35.5945	1.62373	25	602	65.8467	163.059
Hs.709493	chr16	N/A	104.422	64.3106	1.62372	25	665	50.6726	38.0132
SEC61A1	chr3	3q21.3	254.858	156.963	1.62368	44	867	88.2141	84.1744
GXYLT1	chr12	12q12	70.8813	43.6777	1.62283	22	744	62.787	56.9655
KCNJ13	chr2	2q37	19.4128	11.9625	1.62281	46	1043	116.148	154.671
ZNF304	chr19	19q13.4	54.4241	33.5793	1.62077	31	482	57.0523	60.2694
TRMT61B	chr2	2p23.2	106.659	65.8128	1.62064	21	601	78.107	51.2293
TRIP4	chr15	15q22.31	139.052	85.8133	1.62041	33	791	44.639	58.5005
TOMM22	chr22	22q12-q13	146.877	90.6602	1.62008	53	1064	132.582	58.6972
Hs.680150	chr11	N/A	6.98059	4.30891	1.62004	22	592	119.898	80.6874
ATG4C	chr1	1p31.3	62.9771	38.875	1.61999	26	493	38.0215	65.3371
LONP2	chr16	16q12.1	143.313	88.4846	1.61963	58	1343	61.1233	82.0269
Hs.551982	chr18	N/A	5.84667	3.61006	1.61955	11	296	91.846	90.6068
[truncated: 24,752 more rows]
