# Supplementary material for: A molecular view of the normal human thyroid structure and function reconstructed from its reference transcriptome map
Source: BMC Genomics. 2017 Sep 18;18:739. doi: 10.1186/s12864-017-4049-z (PMC5604164; doi:10.1186/s12864-017-4049-z)
Supplement: Supplementary file 5 — List of 25,954 loci of the differential transcriptome map between Male thyroid (Pool A.1) and Female thyroid (Pool A.2). Loci were sorted in descending order of expression ratio (Ratio A.1/A.2). N/A: not available in the Gene database (http://www.ncbi.nlm.nih.gov/gene) when the analysis was performed. (XLS 4795 kb) [file 12864_2017_4049_MOESM5_ESM.xls]

## Sheet: Sheet1
Additional file 5: Table S5. List of 25,954 loci of the differential transcriptome map between Male thyroid (Pool A.1) and Female thyroid (Pool A.2). Loci were sorted in descending order of expression ratio (Ratio A.1/A.2). N/A: not available in the Gene database (http://www.ncbi.nlm.nih.gov/gene) when the analysis was performed.
Gene name	Chr	Location	Value A.1	Value A.2	Ratio A.1/A.2	Data points A.1	Data points A.2	SD as % of Expression A.1	SD as % of Expression A.2
KDM5D	chrY	Yq11	211.448	11.1791	18.9146	6	12	21.5929	69.9315
Hs.436900	chrY	N/A	155.374	10.0293	15.492	6	4	34.3504	85.4387
RPS4Y1	chrY	Yp11.3	948.333	61.6767	15.3759	6	4	11.545	102.746
Hs.664434	chrY	N/A	182.028	19.8508	9.16981	6	4	22.6668	33.5562
DDX3Y	chrY	Yq11	89.1451	10.194	8.74488	24	24	97.2226	43.6616
USP9Y	chrY	Yq11.2	62.2955	7.32779	8.50127	12	16	52.456	21.8802
TAS2R38	chr7	7q34	45.9252	5.56911	8.24641	6	12	51.4631	107.5
TFAP2E	chr1	1p34.3	64.3749	9.20449	6.99386	6	12	27.8713	93.1738
SLN	chr11	11q22-q23	56.5813	8.52856	6.63434	6	4	110.913	80.9124
TTTY15	chrY	Yq11.1	41.6142	6.37673	6.52595	6	4	59.3015	63.5492
CLPS	chr6	6p21.31	38.7028	6.0442	6.4033	6	20	23.756	71.6134
NCRNA00185	chrY	Yq11.222	52.7083	8.26133	6.38012	6	2	45.5061	32.3145
MRGPRG-AS1	chr11	11p15.4	57.0523	9.03069	6.3176	6	20	15.292	101.576
SPATA8	chr15	15q26.2	38.8524	6.16192	6.30525	6	20	15.0534	73.0743
IFLTD1	chr12	12p12.1	46.895	7.56482	6.1991	6	12	18.4602	104.248
GPRC6A	chr6	6q22.1	36.7519	5.94969	6.17712	6	12	34.9064	76.8941
ATP1B2	chr17	17p13.1	76.5391	12.5355	6.10579	6	20	52.434	80.1259
UTS2R	chr17	17q25.3	95.6482	15.7738	6.06372	6	12	50.2324	197.508
ERN1	chr17	17q24.2	46.9804	7.84226	5.99067	6	12	10.1443	81.465
ZNF70	chr22	22q11.23	42.2054	7.11374	5.93295	6	12	25.6218	78.8775
CPN1	chr10	10q24.2	44.1538	7.52267	5.86943	6	12	29.2706	89.2072
EIF1AY	chrY	Yq11.223	53.2836	9.09059	5.8614	12	16	65.8077	23.841
Hs.571764	chrY	N/A	54.475	9.30632	5.85355	6	4	94.9286	45.2049
LENEP	chr1	1q22	34.9771	5.98598	5.84317	6	12	17.8521	47.3545
SPRR4	chr1	1q21.3	100.1	17.3651	5.7644	6	12	20.5003	145.418
GDPD2	chrX	Xq13.1	39.46	6.86179	5.75069	6	20	73.3388	138.032
TBL1Y	chrY	Yp11.2	55.4481	9.66222	5.73865	6	12	28.1193	21.3195
TEX37	chr2	2p11.2	34.926	6.13552	5.69243	6	12	22.9338	54.7376
TAC3	chr12	12q13-q21	55.3948	9.75526	5.67845	6	12	23.9304	105.772
KRTAP13-1	chr21	21q22.1	43.5607	7.67289	5.67722	6	12	20.637	58.4772
SSTR4	chr20	20p11.2	30.5588	5.42894	5.62887	6	12	20.3262	72.4329
CECR3	chr22	N/A	33.3323	5.93198	5.61909	6	4	34.7856	44.2096
Hs.656306	chr8	N/A	54.2087	9.70012	5.58845	6	4	37.1693	53.8216
LINC00668	chr18	18p11.31	48.0652	8.60906	5.5831	6	4	59.1585	118.055
Hs.87950	chr2	N/A	45.5127	8.15276	5.5825	6	4	17.8242	69.54
LINC00705	chr10	10p15.1	45.712	8.23507	5.5509	6	4	12.8408	96.3254
Hs.622827	chr2	N/A	25.6049	4.64095	5.51718	6	4	22.2646	69.3922
ATHL1	chr11	11p15.5	195.081	35.6679	5.46938	6	20	40.3571	183.814
PTH1R	chr3	3p22-p21.1	53.5709	9.80456	5.46388	6	20	13.8949	52.4026
LYZL6	chr17	17q11.2	49.4586	9.0934	5.43896	6	12	11.1764	62.161
Hs.157295	chr8	N/A	45.6071	8.44939	5.39768	6	4	25.5171	72.4348
NKD2	chr5	5p15.3	49.0419	9.12742	5.37304	6	20	29.9116	129.074
Hs.680514	chr16	N/A	26.36	4.91925	5.35855	6	4	36.8164	54.0705
PACRG-AS1	chr6	6q26	23.482	4.38415	5.35611	6	4	36.1534	47.9191
FLJ40292	chr9	9q34.3	50.7576	9.48743	5.34999	6	4	27.9997	99.8494
TBX21	chr17	17q21.32	44.3706	8.29461	5.34933	6	12	25.4732	76.4263
CYSLTR2	chr13	13q14.2	42.5866	7.98019	5.33654	6	12	25.0132	29.4685
SLC22A14	chr3	3p21.3	63.3286	11.9089	5.31776	6	20	35.5145	98.0554
DDN	chr12	12q13.12	43.0078	8.10581	5.3058	6	12	75.7196	142.526
IFNA13	chr9	9p22	47.9814	9.04415	5.30524	6	12	41.1867	105.138
P2RY4	chrX	Xq13	34.2451	6.46525	5.29679	6	12	17.6083	75.9647
OR10H3	chr19	19p13.1	39.6891	7.50675	5.28713	6	4	9.23617	70.9235
OR51B2	chr11	11p15	40.9678	7.7613	5.27847	6	10	35.4443	57.3617
Hs.635012	chr1	N/A	44.479	8.47038	5.25113	6	4	42.6265	54.6856
GPRC5D	chr12	12p13.3	41.9292	7.99173	5.24658	6	12	20.9859	53.7886
ARHGAP6	chrX	Xp22.3	121.776	23.2841	5.22999	12	14	100.396	197.546
OR7D2	chr19	19p13.2	30.4276	5.82488	5.22373	6	12	56.4112	36.8458
IGHM	chr14	14q32.33	48.3637	9.264	5.2206	6	2	131.513	64.4946
SLC17A3	chr6	6p21.3	26.9645	5.1924	5.19308	6	12	25.4681	49.7597
C1orf180	chr1	1p22.3	33.7818	6.50573	5.19262	6	12	26.8012	40.3518
DNAJB13	chr11	11q13.4	57.8436	11.1731	5.17705	12	16	44.9838	103.927
MPV17L	chr16	16p13.11	177.141	34.2363	5.17406	6	12	23.3365	156.749
OR1F1	chr16	16p13.3	66.8404	12.925	5.17139	6	12	30.2181	117.48
HDC	chr15	15q21-q22	46.5727	9.00781	5.17025	6	12	22.9587	52.919
SLAMF6	chr1	1q23.2	65.4084	12.6575	5.16754	6	12	11.4753	54.0004
MED15	chr22	22q11.2	121.305	23.6209	5.13549	6	18	17.2349	128.452
GPR21	chr9	9q33	50.3003	9.80302	5.1311	6	12	32.8583	88.3281
SYT2	chr1	1q32.1	44.906	8.76317	5.1244	6	20	52.1789	83.2996
KCNS1	chr20	20q12	67.9165	13.2578	5.12277	6	12	44.8548	140.952
PIGR	chr1	1q31-q41	177.052	34.5801	5.12005	12	16	245.44	177.534
CETN1	chr18	18p11.32	47.0033	9.21318	5.10175	6	12	47.1228	66.4462
KRTAP4-5	chr17	17q12-q21	47.5627	9.32999	5.09783	6	12	21.3967	93.5767
XIRP1	chr3	3p22.2	44.9284	8.86968	5.0654	6	12	56.4597	106.753
Hs.573792	chr1	N/A	55.8248	11.0222	5.06474	6	4	13.4132	133.578
IFNA17	chr9	9p22	62.4693	12.3488	5.05875	6	4	40.6515	69.6091
DAO	chr12	12q24	34.749	6.8703	5.05785	6	12	16.7791	61.2527
GSG2	chr17	17p13	40.7444	8.07656	5.04477	6	12	14.6615	55.4519
Hs.636656	chr8	N/A	49.3742	9.78983	5.04341	6	4	28.6442	91.276
GNG3	chr11	11p11	41.1775	8.18448	5.03117	6	12	26.1641	80.5321
ACPT	chr19	19q13.4	53.9457	10.7461	5.02	6	12	26.5961	82.9079
NPAP1	chr15	15q11-q13	34.7231	6.91715	5.01985	6	12	30.9985	36.7716
UCA1	chr19	19p13.12	39.8624	7.96013	5.00776	6	4	49.6594	51.824
IL1RAPL2	chrX	Xq22	38.0972	7.61028	5.00602	6	12	33.6545	90.2727
CYP11B2	chr8	8q21-q22	43.4384	8.69317	4.99684	6	12	62.5473	126.514
Hs.744460	chr9	N/A	48.3134	9.67385	4.99422	6	4	87.9745	33.8341
Hs.727036	chr1	N/A	57.019	11.4202	4.99282	6	4	72.8693	85.6934
STPG2	chr4	4q22.3-q23	41.6078	8.33711	4.99068	6	12	21.3133	68.7075
Hs.128828	chr21	N/A	29.7372	5.97563	4.97641	6	4	32.7683	64.945
SULT1B1	chr4	4q13.3	42.9459	8.64076	4.97016	6	12	27.0583	100.9
C1orf105	chr1	1q24.3	33.911	6.82445	4.96905	6	4	48.7988	69.94
Hs.711066	chr2	N/A	42.4375	8.54152	4.96838	6	4	41.9367	25.2873
Hs.657647	chr2	N/A	32.2704	6.4952	4.96835	6	4	46.045	68.5936
TMEM120B	chr12	12q24.31	61.9515	12.5157	4.94991	6	10	21.7054	111.332
GTF2IRD1	chr7	7q11.23	184.227	37.2207	4.94959	6	20	8.73667	99.2773
ZP4	chr1	1q43	41.361	8.35926	4.94793	6	12	22.5058	48.6872
AQP7	chr9	9p13	50.0111	10.1465	4.92889	6	20	52.2717	58.8875
UCN3	chr10	10p15.1	40.1176	8.15637	4.91855	6	12	12.8333	54.9716
CNIH2	chr11	11q13.2	39.1887	7.98103	4.91023	6	20	42.2516	90.7691
GRPR	chrX	Xp22.2	44.7158	9.10701	4.91005	6	12	48.8492	75.9783
Hs.721160	chr1	N/A	59.2417	12.1142	4.89028	6	4	15.6792	80.8736
Hs.658929	chr3	N/A	36.2372	7.42927	4.87762	6	4	31.7831	86.9821
Hs.623316	chr22	N/A	30.4378	6.25562	4.86567	6	4	24.6023	106.207
LOC441242	chr7	7q11.21	19.9826	4.13367	4.83412	6	4	53.6487	35.7654
C2orf16	chr2	2p23.3	40.6912	8.43025	4.8268	6	12	35.0236	116.741
Hs.655755	chr11	N/A	29.443	6.1015	4.82553	6	4	38.3603	63.8933
BARHL1	chr9	9q34	43.9834	9.14748	4.80825	6	12	28.8163	95.9882
GKN2	chr2	2p13.3	30.9447	6.44667	4.80011	6	20	7.1474	59.4802
OR8B8	chr11	11q24.2	39.8343	8.29929	4.79972	6	12	12.9536	70.0882
PZP	chr12	12p13-p12.2	53.2026	11.0865	4.79885	6	12	28.2443	81.06
Hs.675441	chr1	N/A	31.5074	6.56575	4.79875	6	4	19.393	17.6443
Hs.623192	chr6	N/A	35.9584	7.49557	4.79729	6	4	30.1116	78.0973
OR1D2	chr17	17p13.3	34.959	7.29781	4.79034	6	12	13.6989	81.4126
TGM5	chr15	15q15.2	46.2689	9.68107	4.77931	6	12	40.0141	108.375
ZACN	chr17	17q25.3	29.6846	6.22029	4.77222	6	12	43.2351	41.7764
GJA10	chr6	6q15-q16	28.406	5.96693	4.76057	6	12	23.9456	40.1578
KRT9	chr17	17q21.1-q21.2	37.3416	7.85609	4.7532	6	12	7.90081	80.483
PTCH2	chr1	1p34.1	37.7991	7.95917	4.74912	6	12	80.3942	91.7741
Hs.561207	chr3	N/A	15.7048	3.31445	4.73827	6	4	40.0432	24.5391
GAL3ST2	chr2	2q37.3	37.2574	7.86945	4.73444	6	12	61.9268	111.764
KRTAP5-8	chr11	11q13.4	68.2989	14.4293	4.73335	6	12	90.0936	219.133
NNAT	chr20	20q11.2-q12	38.6185	8.16757	4.72828	6	20	54.4382	69.8723
NPHS2	chr1	1q25.2	29.9431	6.34744	4.71735	6	12	73.3659	110.335
ITGA10	chr1	1q21	74.526	15.8127	4.71304	6	12	28.2786	66.2147
LOC441086	chr5	5q13.3	32.4394	6.89312	4.70606	6	4	21.4177	72.2461
CYP1A1	chr15	15q24.1	44.8136	9.53418	4.70031	6	12	60.8561	60.9474
NKPD1	chr19	19q13.32	50.7656	10.8145	4.69421	6	10	7.7989	109.739
GAB4	chr22	22q11.1	32.1491	6.85243	4.69164	6	12	59.6206	85.9502
LYSMD1	chr1	1q21.3	55.4249	11.8607	4.67298	6	12	29.0152	92.3761
Hs.516739	chr2	N/A	37.7927	8.09527	4.6685	6	4	45.138	86.9783
PGA3	chr11	11q12.2	79.071	16.9578	4.66282	6	4	20.5738	10.4462
HOXD1	chr2	2q31.1	53.6795	11.5201	4.65966	6	12	22.2638	66.97
OXER1	chr2	2p21	122.645	26.3309	4.65784	6	12	52.2465	184.567
CTRC	chr1	1p36.21	38.4203	8.25384	4.65484	6	12	21.0533	31.1403
COX6B2	chr19	19q13.42	32.9835	7.10051	4.64523	6	12	26.3822	54.3315
DSCR9	chr21	21q22.13	48.6251	10.4889	4.63584	6	12	35.9293	100.24
C1orf186	chr1	1q32.1	63.2018	13.6576	4.6276	6	12	27.7049	83.7941
Hs.438937	chr9	N/A	47.5875	10.2919	4.6238	6	4	11.1417	70.2968
Hs.734218	chr1	N/A	48.034	10.4069	4.61558	6	4	24.8772	52.8047
LOC100506411	chr14	N/A	29.4643	6.38474	4.6148	6	4	47.3454	70.8227
XRCC2	chr7	7q36.1	163.003	35.4384	4.59962	6	12	13.3878	131.499
C11orf72	chr11	11q13.2	77.8968	16.9365	4.59934	6	10	24.7217	98.7586
SLC7A11-AS1	chr4	4q28.3	30.5101	6.64227	4.59332	6	4	22.1717	52.0614
PLK5	chr19	19p13.3	43.1622	9.39828	4.59256	6	4	44.9186	125.344
Hs.569800	chr17	N/A	27.3572	5.9599	4.59021	6	4	36.0599	62.5072
GPR133	chr12	12q24.33	54.7062	11.9449	4.57986	6	12	43.2228	61.9243
KLLN	chr10	10q23	33.1726	7.24912	4.57608	6	4	16.211	51.1257
Hs.435289	chr22	N/A	40.9381	8.94993	4.57412	6	4	3.9115	54.4386
TNF	chr6	6p21.3	37.4966	8.19909	4.57326	6	4	29.4715	83.5145
TP53TG5	chr20	20q13.12	32.9359	7.20911	4.56864	6	12	27.8328	63.1948
B3GNT4	chr12	12q24	46.4673	10.173	4.56773	6	12	9.97523	87.4496
UBC	chr12	12q24.3	4037.79	884.375	4.5657	12	30	38.3684	197.133
CMTM5	chr14	14q11.2	40.741	8.93608	4.55916	6	12	13.7685	80.5758
MYBPC3	chr11	11p11.2	43.819	9.6138	4.55792	6	12	69.8386	123.489
KRT85	chr12	12q13	53.2683	11.6956	4.55456	6	12	22.5979	103.425
LOC100131655	chr18	N/A	16.8723	3.72348	4.53132	6	4	18.0107	45.6861
TRIM58	chr1	1q44	75.7121	16.7286	4.52591	6	18	83.1486	62.8022
Hs.673484	chr1	N/A	48.1894	10.6861	4.50952	6	4	41.464	70.2166
GABRQ	chrX	Xq28	26.8069	5.94473	4.50936	6	20	23.1009	37.6584
GDF3	chr12	12p13.1	45.1012	10.0059	4.50744	6	12	39.7316	90.221
GAS2L2	chr17	17q12	42.8612	9.51992	4.50227	6	12	29.0969	59.1933
QPCTL	chr19	19q13.32	36.4255	8.10317	4.49522	6	12	17.7965	27.7592
Hs.666516	chr17	N/A	28.6833	6.38696	4.49092	6	4	16.1098	52.2944
SPATA19	chr11	11q25	37.4364	8.34458	4.48631	6	12	20.9799	52.5001
HRH2	chr5	5q35.2	38.1493	8.50446	4.48579	6	12	25.5189	105.402
Hs.733813	chr4	N/A	30.8157	6.87866	4.47989	6	4	17.4621	53.8555
GOLGA7B	chr10	10q24.2	30.2001	6.74787	4.47551	6	12	67.8453	97.9049
GRM6	chr5	5q35	43.4114	9.70126	4.47482	6	12	24.1765	74.0285
LOC100506063	chr13	N/A	27.0476	6.04844	4.47184	6	4	34.8628	63.8241
PLA2G4F	chr15	15q15.1	71.4159	15.9749	4.47052	6	20	32.0014	108.531
GALR3	chr22	22q13.1	40.388	9.04742	4.46403	6	10	72.5374	106.828
SPTBN5	chr15	15q21	43.2103	9.6818	4.46305	6	12	22.8043	52.9387
TBC1D29	chr17	17q11.2	40.1687	9.00332	4.46154	6	4	31.4181	45.6499
Hs.664097	chr18	N/A	35.7952	8.02829	4.45864	6	4	8.60046	36.1126
CYP2A7	chr19	19q13.2	47.5171	10.6661	4.45497	12	16	27.4888	120.699
LIPE	chr19	19q13.2	56.2655	12.6724	4.44001	6	12	40.9653	82.7505
PLAC1	chrX	Xq26	33.9917	7.6566	4.43953	6	4	19.152	66.0314
SLC13A4	chr7	7q33	39.424	8.88564	4.43682	6	12	33.3948	65.1982
Hs.667391	chr3	N/A	41.9303	9.45597	4.43426	6	4	35.0539	69.1532
Hs.325015	chr4	N/A	34.5567	7.80007	4.43031	6	4	13.8299	48.6025
FSCN3	chr7	7q31.3	57.3603	12.95	4.42935	6	12	23.7708	60.1791
DOC2A	chr16	16p11.2	21.9589	4.95804	4.42895	6	12	41.7741	40.6807
C1orf194	chr1	1p13.3	23.4752	5.3027	4.42702	6	12	28.405	66.7785
Hs.605798	chr17	N/A	44.9662	10.1601	4.42575	6	4	21.8259	58.3035
GSDMC	chr8	8q24.21	47.3466	10.7025	4.42389	6	12	34.6584	78.5938
Hs.659711	chr19	N/A	25.0372	5.6671	4.418	12	8	42.6846	47.7424
FANCD2OS	chr3	3p25.3	60.9511	13.8265	4.40828	6	12	29.7032	104.967
C19orf57	chr19	19p13.12	51.9611	11.7922	4.40641	6	20	53.036	86.9563
SLC10A1	chr14	14q24.1	35.2843	8.01075	4.40461	6	12	32.2932	97.7605
DNAJC9-AS1	chr10	10q22.2	77.9285	17.6949	4.40401	6	4	16.388	90.1719
LOC100506457	chr2	N/A	31.512	7.16199	4.3999	6	4	33.0645	15.3616
FAM205B	chr9	9p13.2	36.0835	8.20146	4.39965	6	12	13.1405	68.2288
PODNL1	chr19	19p13.12	101.366	23.0481	4.39805	6	20	16.0566	175.98
TNNI2	chr11	11p15.5	30.8899	7.03396	4.39154	6	4	124.749	46.1746
GLIS2	chr16	16p13.3	244.424	55.6938	4.38871	6	12	20.1396	161.484
SLC27A3	chr1	1q21.3	87.092	19.8597	4.38537	6	12	11.0443	102.631
MAPK15	chr8	N/A	37.0088	8.45736	4.37593	12	16	71.208	106.379
TSSK3	chr1	1p35-p34	68.1801	15.598	4.37109	6	12	86.3427	141.279
CAPNS2	chr16	16q12.2	31.9375	7.31381	4.36674	6	4	45.8906	40.3702
MLLT6	chr17	17q21	130.88	29.9872	4.36451	12	32	73.2872	185.153
WFDC12	chr20	20q13.12	33.4866	7.67582	4.36261	6	12	68.0184	66.038
HS3ST5	chr6	6q21	23.028	5.28031	4.36111	6	12	34.3749	48.739
TTLL10	chr1	1p36.33	28.1038	6.44723	4.35906	18	20	83.0131	82.3736
PLA2G2D	chr1	1p36.12	40.4236	9.30292	4.34527	6	12	93.0212	99.8388
MYLPF	chr16	16p11.2	57.5436	13.2471	4.34387	6	4	113.413	103.246
Hs.734061	chr9	N/A	36.8328	8.49026	4.33824	6	4	37.3021	98.5546
WDR93	chr15	15q26.1	50.2264	11.5824	4.33646	6	4	23.0826	36.0365
NEGR1-IT1	chr1	1p31.1	22.1331	5.10417	4.33628	6	4	42.379	31.0209
C20orf201	chr20	20q13.33	37.8773	8.73887	4.33435	6	4	43.5634	99.0638
LOC100288310	chr8	8q13.3	30.7337	7.09738	4.33029	6	4	39.7122	93.1423
KCNIP1	chr5	5q35.1	27.5653	6.37363	4.32489	6	12	35.0691	37.6335
USH1G	chr17	17q25.1	83.7048	19.3815	4.31879	6	12	64.2404	157.822
ANXA8L2	chr10	10q11.22	60.6912	14.0528	4.31879	6	4	38.2936	84.1854
TTLL13	chr15	15q26.1	26.8495	6.21808	4.31797	6	12	27.5078	29.7767
STAC	chr3	3p22.3	50.4343	11.6824	4.31711	6	12	14.3567	85.0649
Hs.553019	chr2	N/A	25.4045	5.88492	4.31688	6	4	46.1747	48.7702
PLCD3	chr17	17q21.31	28.4414	6.58928	4.31632	6	12	49.5499	30.7763
RFPL2	chr22	22q12.3	51.6062	11.9568	4.31606	6	4	23.9058	106.28
KRTAP8-1	chr21	21q22.1	27.5401	6.38787	4.31132	6	12	39.8008	73.0303
PTPRT	chr20	20q12-q13	26.3439	6.11061	4.31117	6	12	81.3111	88.0651
LINC00523	chr14	14q32.2	71.5417	16.597	4.31052	6	12	31.3982	144.638
SASH3	chrX	Xq26	46.5668	10.8186	4.30432	6	10	37.2901	98.0862
DMTF1	chr7	7q21	296.219	68.8212	4.30418	6	20	35.3484	179.832
Hs.147470	chr12	N/A	52.5933	12.2216	4.3033	6	4	29.2708	115.018
ZBTB18	chr1	1q44-qter	91.4085	21.2529	4.30099	12	30	96.6566	197.091
Hs.594840	chr17	N/A	142.854	33.2213	4.30008	6	4	23.253	72.698
GPR35	chr2	2q37.3	47.3888	11.0233	4.29895	6	12	33.6717	109.883
TSPAN11	chr12	12p11.21	57.8495	13.4592	4.29813	6	12	17.1968	63.6725
WDR87	chr19	19q13.13	34.9262	8.13287	4.29445	6	12	30.5849	52.712
ANO7	chr2	2q37.3	59.5789	13.8773	4.29326	6	12	57.1211	124.958
MST1R	chr3	3p21.3	55.5401	12.9377	4.29289	6	12	18.6364	69.2543
IGF2-AS	chr11	11p15.5	30.1185	7.01643	4.29257	6	10	74.8922	116.838
CHRM5	chr15	15q26	24.7062	5.75766	4.29101	6	12	34.994	46.5666
GLRA2	chrX	Xp22.2	22.8663	5.32986	4.29022	6	12	40.4632	52.2815
CAV3	chr3	3p25	40.2949	9.40505	4.28439	6	12	45.0745	45.7258
FGF16	chrX	Xq13	26.9662	6.29907	4.28098	6	12	23.6247	47.8619
KRT77	chr12	12q13.13	26.7856	6.25975	4.27902	6	12	21.0609	89.5425
POM121L2	chr6	6p22.1	36.1397	8.45475	4.27448	6	10	6.95	72.239
MC4R	chr18	18q22	25.3481	5.93647	4.26989	6	12	15.0704	18.7635
UBL4B	chr1	1p13.3	57.8434	13.548	4.26952	6	12	96.3406	167.312
C14orf178	chr14	14q24.3	43.917	10.3183	4.25624	6	12	28.4898	41.8429
Hs.733818	chr2	N/A	30.0713	7.06977	4.2535	6	4	28.1107	67.3085
GDF5	chr20	20q11.2	44.8343	10.5442	4.25203	6	12	49.789	96.6447
Hs.673785	chr3	N/A	32.8977	7.76539	4.23646	6	4	21.0746	63.0755
LOC100128361	chr9	9q22.31	35.4159	8.36711	4.23275	6	4	20.0572	66.0418
LRP4	chr11	11p11.2	46.334	10.9608	4.22723	6	12	26.3982	80.4951
Hs.594762	chr2	N/A	22.9712	5.44028	4.22243	6	4	24.1532	45.9124
Hs.734426	chr20	N/A	25.6597	6.08352	4.21791	6	4	17.5876	62.4238
SLC45A3	chr1	1q32.1	40.8559	9.68989	4.21634	12	24	35.1828	76.79
C11orf53	chr11	11q23.1	31.1908	7.40684	4.21108	6	12	54.9394	76.9326
CDYL2	chr16	16q23.2	70.9276	16.8559	4.20787	6	12	15.6979	95.5121
LOC100240734	chr12	12q13.13	26.0677	6.19685	4.20661	6	4	33.8961	72.3869
C16orf82	chr16	16p12.1	27.3535	6.5072	4.20357	6	12	33.4588	80.6356
HIPK4	chr19	19q13.2	55.5192	13.2118	4.20224	6	12	14.9	89.1386
LOC148696	chr1	1q32.2	24.5755	5.84956	4.20126	6	4	25.1588	72.6303
P2RX5	chr17	17p13.3	33.9109	8.07234	4.20088	6	12	68.4623	39.6551
PROM1	chr4	4p15.32	149.073	35.5008	4.19915	6	4	91.4668	56.373
RGAG1	chrX	Xq23	38.5749	9.1872	4.19877	6	12	47.9343	56.8239
GLUD2	chrX	Xq24-q25	44.1751	10.5262	4.19668	12	6	106.979	69.648
SLC6A17	chr1	1p13.3	57.8738	13.8091	4.191	12	14	62.3256	169.62
SRCRB4D	chr7	7q11.23	65.0199	15.5237	4.18844	6	20	14.867	70.3514
Hs.666122	chr12	N/A	38.1145	9.10117	4.18787	6	4	21.9365	93.0328
KRT82	chr12	12q13	45.9642	11.0211	4.17055	6	12	10.7747	86.5398
SGOL1	chr3	3p24.3	26.6918	6.40236	4.16905	12	24	73.7046	81.8633
SLC5A5	chr19	19p13.11	60.8452	14.6309	4.15869	6	12	50.4231	63.3228
Hs.256879	chr8	N/A	32.8771	7.90689	4.15803	6	4	48.9473	69.4507
GTSF1	chr12	12q13.13	31.4093	7.56085	4.1542	6	12	24.0523	50.1016
KRTAP7-1	chr21	21q22.1	29.1389	7.01891	4.15148	6	4	36.9486	38.648
CER1	chr9	9p23-p22	29.6394	7.1519	4.14427	6	20	32.1252	48.833
Hs.657711	chr1	N/A	36.893	8.90602	4.14248	6	4	30.3595	48.086
ZNF385A	chr12	12q13.13	107.981	26.0668	4.14246	6	12	26.6545	135.396
Hs.735929	chr7	N/A	31.4642	7.59974	4.14016	6	4	23.5117	53.9486
GABRR2	chr6	6q15	53.0205	12.827	4.13351	6	12	31.5515	87.4671
FAM26E	chr6	6q22.1	35.2636	8.53159	4.1333	6	12	24.1099	51.4164
SLC28A1	chr15	15q25.3	25.0956	6.07663	4.12986	12	14	70.9285	72.1801
LINC00293	chr8	8q11.1	25.8813	6.26696	4.12981	6	4	11.4337	79.852
Hs.668428	chr7	N/A	22.8083	5.53114	4.12361	6	4	42.9489	81.6984
CELA3B	chr1	1p36.12	30.2113	7.33048	4.12132	6	20	33.1881	67.8009
ZBTB8A	chr1	1p35.1	136.367	33.104	4.11934	6	10	29.0495	67.3714
STAC2	chr17	17q12	64.5608	15.6755	4.11859	6	12	54.3917	143.611
SMIM6	chr17	N/A	34.4493	8.36587	4.11784	6	4	42.5083	80.1188
ACTL8	chr1	1p36.2-p35	36.4643	8.87692	4.10777	6	12	73.1249	130.603
Hs.263209	chr18	N/A	35.9148	8.74389	4.10742	6	4	8.84599	26.243
CNNM1	chr10	10q24.2	29.4631	7.17582	4.10589	6	12	11.699	42.5385
NLRP13	chr19	19q13.43	27.9878	6.81696	4.10561	6	12	33.0845	50.923
MISP	chr19	19p13.3	68.2425	16.6233	4.10523	6	12	50.3246	117.671
KLK6	chr19	19q13.3	35.5703	8.66679	4.10421	6	12	37.3629	103.993
Hs.659202	chr3	N/A	41.256	10.0554	4.10287	6	4	11.6993	84.7848
NLRP8	chr19	19q13.43	47.6026	11.6183	4.09722	6	12	20.485	113.555
Hs.382124	chr9	N/A	19.157	4.67564	4.09719	6	4	33.9629	31.9576
LINC00905	chr19	19p13.12	27.9299	6.81988	4.09537	6	4	36.0317	78.3915
Hs.648103	chr7	N/A	37.4135	9.14455	4.09135	6	4	24.5492	71.0864
C17orf82	chr17	17q23.2	70.8632	17.3269	4.08979	6	12	34.4339	104.601
Hs.551847	chr1	N/A	43.2028	10.5711	4.08687	6	4	41.1317	89.5644
DPEP1	chr16	16q24.3	47.5293	11.6345	4.08521	6	12	29.9646	142.038
Hs.661324	chr4	N/A	25.4164	6.22559	4.08257	6	4	24.2672	33.6884
LOC100506047	chr2	N/A	30.9404	7.57883	4.08248	6	4	11.4117	75.2417
HCG9	chr6	6p21.3	38.9964	9.55929	4.07942	6	2	44.2899	86.3193
HPCAL4	chr1	1p34.2	27.0641	6.6357	4.07856	12	16	37.2789	67.3854
LOC100130938	chr18	18q21.33	29.7808	7.31371	4.07191	6	4	28.2683	68.1288
CCR8	chr3	3p22	26.7098	6.57593	4.06175	6	12	43.7821	71.2251
RFPL3	chr22	22q12.3	54.1525	13.3329	4.06158	6	4	30.6399	90.7541
Hs.333348	chr19	N/A	38.8416	9.56327	4.06154	6	4	19.607	27.4534
Hs.562320	chr11	N/A	19.9301	4.90883	4.06005	6	4	103.431	11.7399
C10orf67	chr10	10p12.2	42.8144	10.5466	4.05953	18	20	42.2324	91.5554
Hs.666707	chr22	N/A	50.6127	12.473	4.05778	6	4	38.7688	46.4077
Hs.432479	chr15	N/A	20.14	4.96578	4.05577	6	4	78.2136	12.2541
Hs.666997	chr2	N/A	32.6391	8.05118	4.05395	6	4	19.7498	79.2321
ARR3	chrX	Xcen-q21	56.0286	13.826	4.05242	6	12	19.1392	74.9875
Hs.670124	chr18	N/A	47.2228	11.6537	4.05216	6	4	14.2884	56.1759
LOC100506679	chr22	N/A	32.3818	8.00205	4.04669	6	4	26.1285	60.1985
Hs.666787	chr11	N/A	31.2034	7.71096	4.04662	6	4	17.5184	38.9247
TMEM132E	chr17	17q12	27.201	6.72434	4.04515	6	12	13.1144	38.9931
TPH1	chr11	11p15.3-p14	17.1879	4.2496	4.04458	6	12	58.3105	37.2851
REG3G	chr2	2p12	28.9659	7.16226	4.04424	6	12	23.9809	70.6073
PDXP	chr22	22q12.3	71.5954	17.704	4.04403	6	28	31.4324	87.7
TSPYL4	chr6	6q22.1	223.283	55.2337	4.04251	6	18	34.7636	117.072
Hs.439074	chr6	N/A	27.4211	6.79659	4.03453	6	4	35.4732	43.4304
TFAP4	chr16	16p13	56.2352	13.9406	4.03391	6	12	34.1297	94.1436
LOC339166	chr17	17p13.3-p13.2	20.9829	5.20509	4.03123	6	4	17.7157	64.4775
OR3A3	chr17	17p13.3	48.5259	12.0489	4.0274	6	12	16.2934	83.9092
FER1L5	chr2	2q11.2	20.8506	5.18061	4.02474	6	10	42.6959	33.7362
LRRC52	chr1	1q24.1	84.8804	21.1131	4.02027	6	12	24.5662	108.783
AQP5	chr12	12q13	43.6669	10.87	4.01718	6	12	56.4698	89.2036
CCDC87	chr11	11q13.2	35.0179	8.71752	4.01695	6	12	59.4549	63.5455
NGB	chr14	14q24.3	36.1364	8.9965	4.01672	12	16	61.0341	105.932
SYT6	chr1	1p13.2	28.9182	7.20297	4.01477	6	12	65.6903	26.9379
MEPE	chr4	4q21.1	39.4108	9.83884	4.00564	6	12	59.441	74.5885
LOC100996388	chr7	N/A	25.1897	6.29887	3.99908	6	4	16.9229	55.2778
PRL	chr6	6p22.2-p21.3	28.8273	7.22146	3.9919	6	20	34.3248	25.9506
Hs.662682	chr17	N/A	27.5393	6.90226	3.98989	6	4	20.3205	52.8913
Hs.667765	chr15	N/A	45.6869	11.4604	3.98649	6	4	16.0812	61.541
TECTB	chr10	10q25-q26	33.5998	8.43204	3.98478	6	12	53.2179	49.5494
ABT1	chr6	6p22.2	85.2703	21.4075	3.98319	6	12	18.9433	81.0206
SPATA16	chr3	3q26.31	30.8597	7.7484	3.98272	6	12	42.4839	80.3041
SLC22A9	chr11	11q13.1	27.4536	6.8992	3.97925	6	12	24.9137	40.0205
Hs.681773	chr11	N/A	39.2004	9.85306	3.9785	6	4	53.2794	67.64
Hs.666244	chr5	N/A	32.6062	8.19699	3.97782	6	4	27.5862	72.2246
Hs.730925	chr16	N/A	18.8114	4.73049	3.97663	6	4	5.88108	54.922
LOC100130357	chr6	6p24.1	20.9068	5.26174	3.97336	6	4	44.5045	66.2456
CRYGD	chr2	2q33.3	34.4377	8.6722	3.97104	6	12	28.4219	61.7977
DOK2	chr8	8p21.3	36.8554	9.29384	3.96557	6	12	41.4677	68.3325
LOC253044	chr15	15q24.1	28.9363	7.29812	3.96489	6	4	24.7357	47.2327
Hs.382016	chr12	N/A	20.78	5.24333	3.96314	6	4	34.2325	63.7891
CUX2	chr12	12q24.12	82.1031	20.7384	3.95899	6	12	40.2189	81.876
Hs.670544	chrY	N/A	32.1725	8.12716	3.95865	6	4	39.2053	26.3957
CHRM4	chr11	11p12-p11.2	31.9605	8.07524	3.95784	6	12	47.8343	47.6488
LUZP4	chrX	Xq23	29.1194	7.35923	3.95685	6	12	49.366	96.1654
FLJ35024	chr9	9p24.2	65.0834	16.4542	3.95542	6	4	11.9324	59.2807
CLSTN3	chr12	12p13.31	67.4292	17.0483	3.95519	6	20	25.8275	62.1628
TMC2	chr20	20p13	56.8828	14.3889	3.95324	6	12	84.3203	146.712
FST	chr5	5q11.2	55.5099	14.0574	3.9488	12	16	73.7031	113.887
Hs.647444	chr20	N/A	43.1558	10.9332	3.94721	6	4	26.3203	87.5652
SLC34A3	chr9	9q34	117.51	29.7922	3.94431	12	24	104.905	265.071
Hs.61648	chr20	N/A	30.096	7.63026	3.9443	6	4	26.0399	35.8602
BTN1A1	chr6	6p22.1	19.1968	4.87062	3.94136	6	12	34.1601	45.3932
LOC100505474	chr18	N/A	51.3586	13.032	3.94097	6	4	23.004	52.6826
Hs.274586	chr4	N/A	38.4991	9.76926	3.94084	6	4	10.6387	63.7858
Hs.736012	chr13	N/A	22.6324	5.74613	3.93871	6	4	36.4047	16.6964
TAS2R7	chr12	12p13	18.0189	4.58048	3.93385	6	12	32.4967	25.9784
RASGRP4	chr19	19q13.1	22.5361	5.72889	3.93377	6	12	33.8898	37.4209
Hs.639356	chr14	N/A	42.0187	10.6974	3.92795	6	4	16.2709	85.8885
Hs.665271	chr21	N/A	25.802	6.57147	3.92637	6	4	56.5272	20.6119
CYP2S1	chr19	19q13.1	31.9973	8.15049	3.92581	6	12	23.8318	49.7481
PHOX2B	chr4	4p12	24.858	6.33311	3.92509	6	12	53.3444	61.02
Hs.705969	chr3	N/A	76.3458	19.4531	3.9246	6	4	76.1653	98.5382
Hs.496366	chrX	N/A	28.2291	7.19549	3.92316	6	4	45.4674	21.1225
RGSL1	chr1	1q25	41.1552	10.4917	3.92266	6	18	22.0565	40.4202
ZSCAN29	chr15	15q15.3	90.0768	22.9689	3.92168	6	20	26.7964	150.435
Hs.639240	chr3	N/A	26.4363	6.74299	3.92055	6	4	33.4222	66.9749
BTNL3	chr5	5q35.3	60.0449	15.319	3.91963	6	12	28.6295	107.581
FAM135B	chr8	8q24.23	32.8543	8.38236	3.91946	12	24	49.5127	93.2586
TMEM61	chr1	1p32.3	26.4937	6.76426	3.91672	6	12	33.8943	28.5828
KIF5A	chr12	12q13.13	43.7874	11.1872	3.91407	12	16	34.5488	101.586
TMIGD2	chr19	19p13.3	71.7207	18.3405	3.91051	6	10	33.8786	172.071
C14orf183	chr14	14q21.3	30.5885	7.82702	3.90807	6	4	27.7933	56.7113
COLQ	chr3	3p25	40.387	10.337	3.90704	6	12	47.705	117.313
GDAP1L1	chr20	20q12	28.7471	7.36349	3.90401	6	12	28.8812	61.1358
LINC00112	chr21	21q22.3	28.1353	7.20812	3.90327	6	4	16.8917	65.7883
C11orf16	chr11	11p15.3	60.729	15.5626	3.90223	6	12	83.8014	178.631
GJD2	chr15	15q14	46.7511	11.9882	3.89975	6	4	40.6054	90.4548
Hs.633708	chr19	N/A	39.8584	10.2233	3.89877	6	4	23.1557	78.7821
Hs.566451	chr6	N/A	16.6085	4.26007	3.89864	6	4	46.4647	19.5885
MC2R	chr18	18p11.2	24.3432	6.24644	3.89713	18	28	77.7136	67.0847
Hs.197824	chr2	N/A	24.7486	6.355	3.89436	6	4	20.6076	34.5315
TSHB	chr1	1p13	36.8025	9.4506	3.8942	6	4	29.2463	70.3392
UCMA	chr10	10p13	23.3878	6.00725	3.89327	6	12	19.6401	69.8386
HCST	chr19	19q13.1	62.657	16.0948	3.893	6	12	22.1177	87.3353
FOXN4	chr12	12q24.11	35.4015	9.10404	3.88855	18	20	59.7393	105.681
ASF1B	chr19	19p13.12	37.0255	9.52713	3.88632	6	4	25.8203	78.572
RHOXF2B	chrX	Xq24	26.3582	6.78549	3.8845	6	4	79.9752	101.062
S1PR4	chr19	19p13.3	41.9704	10.8047	3.88447	6	28	68.6245	112.282
APOBEC4	chr1	1q25.3	28.2268	7.26903	3.88316	6	12	55.5715	73.6678
Hs.685033	chr15	N/A	19.5727	5.04321	3.881	6	4	48.4173	54.873
DEFB118	chr20	20q11.21	45.4674	11.7199	3.87951	6	12	78.5204	133.8
TENM4	chr11	11q14.1	108.946	28.1027	3.8767	6	12	33.5513	120.395
KRTAP11-1	chr21	21q22.1	41.4249	10.6897	3.87523	6	12	81.7425	88.8872
AOC2	chr17	17q21	31.3097	8.08037	3.87479	6	12	20.0249	40.144
BAI1	chr8	8q24.3	29.6008	7.64091	3.87399	6	12	50.8068	72.1807
REG4	chr1	1p13.1-p12	26.8618	6.93762	3.8719	12	16	36.7763	63.6241
SPRN	chr10	10q26.3	37.9987	9.81948	3.86972	6	12	34.812	87.4232
KRT38	chr17	17q12-q21	31.0726	8.03243	3.86839	6	12	49.9571	78.8987
Hs.511399	chr15	N/A	28.8315	7.45466	3.86758	6	4	16.5099	47.1527
LINC00656	chr20	20p11.21	20.6024	5.32709	3.86747	6	4	34.6226	61.5578
HORMAD2	chr22	22q12.2	24.6007	6.36161	3.86705	12	16	26.1654	72.0544
MYLK2	chr20	20q13.31	42.5453	11.0026	3.86683	6	12	76.2486	115.835
SLC35F1	chr6	6q22.31	45.6129	11.8092	3.86248	6	12	29.7934	61.1874
FAM131C	chr1	1p36.13	31.1496	8.06543	3.86211	6	28	37.6131	46.4189
FBN3	chr19	19p13	54.8268	14.1996	3.86116	6	12	31.1058	36.1809
LINC00315	chr21	21q22.3	49.2498	12.7556	3.86103	6	10	34.0677	67.7522
PLCH2	chr1	1p36.32	55.1566	14.2894	3.85998	6	12	22.5263	123.734
Hs.650839	chr14	N/A	19.7816	5.12494	3.85987	6	4	38.024	34.0777
Hs.677491	chr8	N/A	39.208	10.1584	3.85967	6	4	17.3464	105.511
ZCCHC5	chrX	Xq21.1	34.7699	9.01469	3.85702	6	12	6.98136	92.0046
CACNG7	chr19	19q13.4	18.9243	4.90856	3.85537	6	12	46.7851	30.2385
MYO1A	chr12	12q13-q14	32.2584	8.36784	3.85504	6	12	33.3089	41.7081
TCL1A	chr14	14q32.1	41.2463	10.7002	3.85471	12	24	44.8725	78.7543
FDXACB1	chr11	11q23.1	24.8221	6.45478	3.84553	6	4	50.3166	49.6446
KCNN1	chr19	19p13.1	47.4086	12.3287	3.84537	6	12	55.3698	107.987
CATSPER1	chr11	11q12.1	31.304	8.14248	3.84453	6	12	76.591	81.1185
C12orf68	chr12	12q13.11	22.7472	5.9192	3.84295	6	4	55.2922	78.1297
Hs.660165	chr4	N/A	23.6023	6.14259	3.8424	12	8	53.587	43.0963
ORC6	chr16	16q12	123.744	32.2051	3.84236	6	12	21.356	151.531
OK/SW-CL.36	chr4	4q21.23	27.9889	7.28436	3.84234	6	4	15.729	61.5536
MNX1	chr7	7q36	26.3247	6.85307	3.8413	6	12	71.1164	107.448
Hs.732618	chr2	N/A	32.453	8.45029	3.84046	6	4	28.3962	6.73007
INE1	chrX	Xp11.4-p11.3	64.6599	16.845	3.83853	6	10	29.2457	131.03
FAM71F1	chr7	7q32.1	29.4427	7.68355	3.83191	6	12	12.478	44.295
CHST4	chr16	16q22.2	38.5153	10.0531	3.83119	6	12	17.2396	57.494
WNT7A	chr3	3p25	34.1093	8.91296	3.82693	6	20	22.5254	50.0804
FSD2	chr15	15q25.2	25.2288	6.59471	3.82562	6	4	34.4393	72.4454
HOXB4	chr17	17q21.32	50.483	13.1964	3.82551	6	12	15.6354	87.8617
Hs.734671	chr4	N/A	39.2567	10.2664	3.8238	6	4	16.3699	31.3479
Hs.605350	chr1	N/A	51.1156	13.3717	3.82266	6	4	16.686	72.1838
CYB561D1	chr1	1p13.3	114.272	29.9064	3.82099	6	12	17.0501	75.0879
LOC100270804	chr20	20p11.23	38.2121	10.0112	3.81693	6	4	34.2238	49.4504
CYP2F1	chr19	19q13.2	19.304	5.06427	3.8118	6	4	43.5701	81.6801
C8orf74	chr8	8p23.1	36.5448	9.58895	3.81114	12	16	77.7438	135.076
CD300LB	chr17	17q25.1	43.4488	11.4013	3.81088	12	16	72.3546	128.925
Hs.730964	chr20	N/A	27.637	7.25599	3.80886	6	4	90.233	33.6765
OR52A1	chr11	11p15.5	24.328	6.38848	3.8081	6	12	45.5381	56.5235
LHX3	chr9	9q34.3	47.3491	12.4346	3.80786	6	10	20.1506	49.2425
ZNF280A	chr22	22q11.22	25.5806	6.72269	3.80511	6	12	9.98073	61.6746
FAT4	chr4	4q28.1	86.1205	22.636	3.80458	6	20	24.6964	146.034
Hs.434726	chr17	N/A	21.443	5.63787	3.80339	6	4	45.8358	63.7467
CIDEA	chr18	18	30.3793	7.98801	3.80312	6	12	28.6003	38.6978
TTTY13	chrY	Yq11.223	17.3001	4.55288	3.79983	6	4	41.8111	45.7211
Hs.659458	chr7	N/A	39.051	10.2821	3.79794	6	4	35.7501	65.8163
NAV2-AS4	chr11	11p15.1	55.2344	14.5439	3.79776	6	4	34.1419	128.951
C1orf94	chr1	1p34.3	27.0117	7.11943	3.79408	6	12	56.0585	42.9034
PRDM14	chr8	8q13.3	38.1	10.0459	3.79261	6	12	67.6824	77.3101
CLEC18A	chr16	16q22.1	19.1965	5.06204	3.79225	6	4	44.8327	47.5357
NOS1AP	chr1	1q23.3	29.8639	7.87576	3.79187	12	24	57.5954	73.4163
MIR31HG	chr9	9p21.3	57.3198	15.1185	3.79137	6	4	55.7165	84.1016
WFDC3	chr20	20q13.12	50.6576	13.3624	3.79107	6	18	47.3614	72.5162
EPB42	chr15	15q15-q21	22.6033	5.96674	3.78822	6	12	49.0147	37.7337
PRAME	chr22	22q11.22	18.7453	4.94997	3.78695	6	12	57.0013	36.039
WNK3	chrX	Xp11.22	32.9079	8.69366	3.78528	18	24	38.0128	49.2841
PNMA3	chrX	Xq28	53.0793	14.0251	3.78458	12	16	53.6369	141.621
HECW1	chr7	7p13	46.3735	12.2561	3.7837	12	16	52.1067	112.619
AGRP	chr16	16q22	41.9005	11.0776	3.78246	6	12	64.4375	107.877
SLC7A3	chrX	Xq13.1	29.6757	7.84612	3.78221	6	12	22.5227	61.9336
SYN1	chrX	Xp11.23	41.4062	10.957	3.77899	12	16	51.9452	122.819
PRKAG3	chr2	2q35	38.1978	10.115	3.77635	6	10	11.7204	75.2676
OMG	chr17	17q11.2	28.4533	7.53986	3.77372	6	12	30.908	65.4298
TPRXL	chr3	3p25.1	28.0573	7.43954	3.77137	6	12	64.0385	77.0535
LOC283914	chr16	16p11.2-p11.1	55.0423	14.5992	3.77022	6	4	21.1376	86.3992
LOC100506714	chr22	N/A	24.4342	6.48205	3.76952	6	4	43.0995	37.9189
VN1R2	chr19	19q13.42	19.0759	5.06055	3.76952	6	12	35.6301	48.9727
ZNF284	chr19	19q13.31	49.177	13.0487	3.76873	6	12	21.4916	65.3794
Hs.661541	chr19	N/A	36.6344	9.72186	3.76825	6	4	36.4452	47.4916
CLEC4F	chr2	2p13.3	41.7147	11.072	3.7676	6	12	10.649	50.6604
TNNT1	chr19	19q13.4	20.2311	5.36986	3.76754	6	2	72.3687	72.5368
LINC00494	chr20	20q13.13	30.2837	8.0395	3.76687	6	4	49.4936	80.2174
TRIM16	chr17	17p11.2	62.4434	16.5774	3.76677	6	12	14.8846	100.364
RAB3IL1	chr11	11q12.2	106.964	28.3978	3.76662	6	12	27.2794	95.8853
Hs.701152	chr21	N/A	28.3638	7.53079	3.76638	6	4	30.5937	67.0317
Hs.550811	chr1	N/A	41.4293	11.001	3.76596	6	4	16.6351	51.4812
SELP	chr1	1q22-q25	76.502	20.3145	3.76588	6	12	13.8642	69.1447
C4BPA	chr1	1q32	48.0528	12.7617	3.7654	6	12	60.0146	133.344
PCMTD2	chr20	20q13.33	228.606	60.7205	3.76489	6	18	26.1527	86.9116
SLC7A9	chr19	19q13.1	49.7646	13.219	3.76463	6	12	25.5395	94.0736
Hs.658981	chr19	N/A	65.8182	17.4969	3.76171	6	4	16.2903	58.7723
FKBP6	chr7	7q11.23	46.5239	12.369	3.76135	6	12	44.4267	81.654
STRC	chr15	15q15.3	35.1732	9.35167	3.76116	6	4	37.5067	91.3355
NEU4	chr2	2q37.3	50.7254	13.4926	3.75951	6	20	83.6497	135.204
LY6G5B	chr6	6p21.3	39.5371	10.5283	3.75532	6	4	19.7069	51.3627
HOGA1	chr10	10q24.2	33.2691	8.86032	3.75484	6	20	30.5936	60.6302
SYT15	chr10	10q11.1	76.6161	20.4164	3.75268	12	24	62.3366	120.254
Hs.680114	chr2	N/A	20.3426	5.42176	3.75204	6	4	34.7557	59.8586
CLCNKA	chr1	1p36	114.217	30.4441	3.75169	6	12	57.0166	131.039
Hs.132670	chr10	N/A	68.4396	18.2555	3.74898	6	4	26.2627	93.4168
GSTM5	chr1	1p13.3	85.5712	22.8312	3.74799	6	12	19.6829	117.356
Hs.679791	chr6	N/A	41.6845	11.1317	3.74468	6	4	18.2387	88.8731
PTCHD2	chr1	1p36.22	49.0944	13.1229	3.74112	12	16	26.7597	89.4105
GDNF	chr5	5p13.1-p12	27.1204	7.25077	3.74035	12	24	37.7924	51.8976
SLC22A2	chr6	6q25.3	21.1006	5.64209	3.73986	6	12	54.3785	61.6147
KRT32	chr17	17q21.2	39.6196	10.5939	3.73984	6	12	40.9408	69.0458
OR4F16	chr1	1p36.33	48.9216	13.0838	3.7391	6	2	16.7747	25.6054
EDAR	chr2	2q13	60.288	16.1238	3.73906	6	12	40.7571	62.7332
TTBK1	chr6	6p21.1	51.6782	13.8249	3.73805	12	16	28.3519	97.4236
ODF3L2	chr19	19p13.3	52.8516	14.1397	3.73781	6	12	27.7152	91.6407
SAG	chr2	2q37.1	50.4227	13.4916	3.73736	6	12	34.7078	91.6065
OR7C2	chr19	19p13.1	26.7341	7.15341	3.73725	6	12	79.9067	109.997
LINC00205	chr21	21q22.3	31.5762	8.45076	3.7365	6	10	27.0919	48.7383
AMIGO3	chr3	3p21	38.8903	10.4082	3.7365	6	12	76.864	90.1288
RNF150	chr4	4q31.21	102.099	27.3367	3.73486	6	12	19.3813	87.8564
LRRC36	chr16	16q22.1	44.2794	11.8704	3.73025	6	12	20.9811	56.8059
LY6G5C	chr6	6p21.33	30.4126	8.15498	3.72933	6	4	40.2168	82.0708
NPY	chr7	7p15.1	41.7822	11.207	3.72821	6	12	13.7804	57.809
RRH	chr4	4q25	29.2854	7.85841	3.72663	6	12	15.2396	31.4879
CHRDL1	chrX	Xq23	341.878	91.7403	3.72659	6	10	15.1206	196.741
CCNB3	chrX	Xp11	30.6455	8.22568	3.72559	6	12	20.3918	66.2597
Hs.729540	chr20	N/A	38.8685	10.4436	3.72176	6	4	9.09763	26.5277
LOC100506585	chr7	N/A	34.0044	9.14357	3.71894	6	4	29.6722	47.7422
TPSG1	chr16	16p13.3	48.5186	13.0479	3.7185	6	12	44.4936	71.6631
Hs.636836	chr2	N/A	33.8057	9.09406	3.71734	12	8	41.8516	74.3233
Hs.665919	chr5	N/A	36.8319	9.90905	3.717	6	4	44.9651	87.6687
MGC2889	chr3	3q29	15.792	4.25037	3.71544	6	4	43.52	58.1752
PRAMEF1	chr1	1p36.21	23.7837	6.40634	3.71252	6	12	25.8176	26.898
Hs.350754	chr2	N/A	58.0406	15.665	3.70512	6	4	31.6908	108.022
CPB1	chr3	3q24	27.597	7.45005	3.70427	6	20	19.078	26.3182
CHRNB1	chr17	17p13.1	69.6565	18.8077	3.70361	6	12	63.6476	23.785
Hs.135735	chr14	N/A	18.2929	4.94034	3.70277	6	4	32.444	64.3217
OR8D2	chr11	11q24.2	31.111	8.40363	3.70209	6	12	23.8192	66.8328
KRT1	chr12	12q13.13	31.7032	8.56654	3.70082	6	12	31.845	69.7025
CELF2-AS1	chr10	10p14	30.6418	8.27989	3.70075	6	4	28.7123	76.7174
Hs.666491	chr9	N/A	25.1998	6.80983	3.7005	6	4	32.1919	70.049
LOC100130502	chr2	2p21	46.7029	12.6258	3.699	6	4	33.4394	78.9478
CRYM	chr16	16p12.2	57.0814	15.4382	3.6974	6	12	57.0733	122.71
BCAR4	chr16	16p13.13	16.9478	4.58472	3.69657	6	4	14.3503	53.0831
LOC153910	chr6	6q24.2	36.2898	9.82356	3.69416	6	4	28.0979	53.3186
ARHGEF19	chr1	1p36.13	95.0414	25.729	3.69394	6	12	56.9718	136.205
NTSR1	chr20	20q13	23.603	6.39116	3.69307	6	12	74.3092	67.3403
CPA4	chr7	7q32	44.8559	12.1488	3.6922	6	12	14.8336	53.7194
SCN5A	chr3	3p21	25.7149	6.9648	3.69213	6	12	30.5908	51.3077
HCRTR2	chr6	6p12	27.8819	7.557	3.68955	6	12	65.4436	30.5245
GPA33	chr1	1q24.1	45.6711	12.3839	3.68793	6	12	38.3097	112.857
Hs.678621	chr6	N/A	27.226	7.38824	3.68505	6	4	48.227	67.4845
ZNF669	chr1	1q44	89.4273	24.289	3.6818	6	20	30.4031	57.5022
RHD	chr1	1p36.11	24.814	6.74402	3.67941	18	20	72.2463	66.7373
FAM209B	chr20	20q13.31	30.1735	8.20189	3.67885	6	12	21.2233	36.6275
LOC151171	chr2	2q37.3	36.9881	10.0544	3.67879	6	4	38.9051	44.873
LOC283856	chr16	16q12.2	23.1197	6.28611	3.6779	6	4	63.0179	75.8968
SEC14L5	chr16	16p13.3	27.9968	7.61379	3.67711	6	12	30.4243	78.6199
OPHN1	chrX	Xq12	881.596	239.836	3.67583	6	12	26.0614	154.981
SAPCD2	chr9	9q34.3	65.7605	17.8906	3.67571	6	12	29.9438	107.269
RAMP1	chr2	2q36-q37.1	53.0577	14.4363	3.6753	6	12	20.7525	88.5963
LOC339685	chr22	22q13.31	20.8133	5.66405	3.67463	6	4	65.5852	68.6398
Hs.24286	chr3	N/A	47.6761	12.9847	3.67171	6	4	32.2914	86.4124
LOC100507018	chr8	N/A	29.2446	7.96745	3.67051	6	4	43.779	73.4756
LINC00208	chr8	8p23.1	24.9831	6.80669	3.67038	6	10	49.5768	60.1784
NPTX1	chr17	17q25.3	36.9309	10.0632	3.66991	6	20	34.9244	99.0827
ZNF579	chr19	19q13.42	98.0783	26.7314	3.66904	6	28	44.3921	131.779
Hs.664541	chr15	N/A	22.8628	6.23317	3.66792	6	4	50.1198	54.7816
SEMA5B	chr3	3q21.1	117.79	32.1431	3.66457	6	12	42.9909	134.131
Hs.603545	chr6	N/A	20.5866	5.6196	3.66336	6	4	40.0844	73.8994
LCE1E	chr1	1q21.3	90.2727	24.6484	3.66242	12	8	17.9812	110.311
TMCO2	chr1	1p34.2	23.5006	6.41682	3.66235	6	10	36.3923	45.7499
NPFFR1	chr10	10q21-q22	37.4137	10.2168	3.662	6	12	51.7106	87.2168
Hs.733597	chr2	N/A	16.6498	4.54713	3.66161	6	4	28.6328	34.9004
SLC8A2	chr19	19q13.3	23.5638	6.4354	3.66159	6	12	68.6558	67.1136
LOC389247	chr4	4q35.1	28.347	7.74561	3.65975	6	4	28.3608	53.0695
Hs.601877	chr6	N/A	34.5462	9.44447	3.65782	12	8	39.5893	60.6114
Hs.380132	chr15	N/A	16.1025	4.40763	3.65333	6	4	39.5768	32.6455
Hs.666368	chr21	N/A	32.4665	8.89014	3.65197	12	8	45.4825	87.7543
Hs.543235	chr3	N/A	22.3389	6.11837	3.65111	6	4	42.3902	44.4122
CD3E	chr11	11q23	35.6114	9.75783	3.64952	6	12	26.7213	112.979
BRAT1	chr7	7p22.3	111.464	30.5435	3.64934	6	18	16.3738	78.2921
Hs.122228	chr14	N/A	33.682	9.23419	3.64752	6	4	33.774	83.9175
SIGLEC15	chr18	18q12.3	38.4034	10.5288	3.64745	6	12	31.2553	49.2832
LOC340357	chr8	8p23.1	20.6454	5.661	3.64694	6	4	46.5308	80.2516
PRPH	chr12	12q12-q13	65.8462	18.0648	3.64499	6	12	29.2791	112.488
Hs.663336	chr12	N/A	32.3828	8.88526	3.64455	6	4	46.1004	82.4882
RUSC2	chr9	9p13.3	94.3465	25.8978	3.64303	6	28	47.9338	126.188
IFI6	chr1	1p35	375.67	103.127	3.64278	6	20	86.6022	26.1029
Hs.370108	chr21	N/A	29.7824	8.17911	3.64128	6	4	26.7111	69.993
MKNK1-AS1	chr1	1p33	32.4207	8.90379	3.64122	6	4	39.9557	76.8783
Hs.563432	chr7	N/A	24.2313	6.65606	3.64049	6	4	31.0329	64.7665
Hs.661622	chr19	N/A	44.9545	12.3525	3.6393	6	4	37.4566	90.3751
CHRNA2	chr8	8p21	60.0412	16.4982	3.63925	6	12	31.6948	91.2053
HABP2	chr10	10q25.3	30.6151	8.41267	3.63917	6	12	32.2441	75.5605
NTN3	chr16	16p13.3	17.7866	4.88821	3.63868	6	12	38.9187	44.1553
LHB	chr19	19q13.32	68.4868	18.8238	3.63831	6	12	25.0366	132.458
RDH8	chr19	19p13.2	34.1085	9.37642	3.63769	6	12	77.8826	138.167
UBQLN3	chr11	11p15	19.2988	5.30673	3.63667	6	12	30.902	54.6554
T	chr6	6q27	67.4556	18.5616	3.63414	6	12	69.0492	135.952
Hs.660139	chr14	N/A	20.9851	5.77463	3.63402	6	4	25.4204	78.8154
TEAD1	chr11	11p15.2	50.0407	13.7747	3.63279	12	16	75.8658	94.813
Hs.670888	chr6	N/A	40.4147	11.1306	3.63095	6	4	29.6516	52.4112
DACT3-AS1	chr19	N/A	31.5323	8.68492	3.63069	6	4	36.2242	68.1222
BATF3	chr1	1q32.3	64.7226	17.8267	3.63066	6	4	31.4622	89.9576
EMILIN3	chr20	20q12	57.9082	15.9512	3.63034	6	12	45.167	61.1307
CEACAM4	chr19	19q13.2	60.7406	16.7448	3.62744	6	12	46.851	48.5936
Hs.162105	chr19	N/A	32.3208	8.911	3.62707	6	4	22.9711	73.7712
Hs.38132	chrX	N/A	33.3091	9.18642	3.6259	6	4	64.1978	108.043
Hs.682164	chr7	N/A	26.4738	7.30199	3.62556	6	4	29.2805	63.6591
Hs.656351	chr18	N/A	43.4966	11.9982	3.62525	6	4	37.2789	59.5729
ART1	chr11	11p15	28.6368	7.90148	3.62423	18	20	56.8049	57.0627
CPNE9	chr3	3p25.3	27.5343	7.5987	3.62355	6	12	41.0958	24.5988
Hs.736359	chr8	N/A	17.335	4.78574	3.62222	6	4	50.2445	3.99331
FRMD1	chr6	6q27	31.614	8.73026	3.62119	6	12	55.2575	92.3122
EDARADD	chr1	1q42.3	26.419	7.29723	3.62042	6	4	21.3643	71.7733
Hs.666469	chr6	N/A	34.6853	9.58122	3.62013	6	4	28.0953	41.2902
ITIH2	chr10	10p15	26.6575	7.36768	3.61817	6	12	30.2562	32.7554
GSX2	chr4	4q12	29.9616	8.28273	3.61736	6	12	23.5217	54.7582
PROKR2	chr20	20p12.3	27.219	7.52519	3.61705	12	14	25.6867	47.661
ELSPBP1	chr19	19q13.33	22.6638	6.26609	3.6169	6	12	53.6477	37.0159
IL19	chr1	1q32.2	36.4015	10.0709	3.61452	6	12	37.638	28.4774
GDF9	chr5	5q31.1	31.9979	8.85339	3.6142	6	12	25.3294	53.113
FAM181A	chr14	14q32.12	49.0772	13.5829	3.61316	6	12	11.0708	52.0877
HOXD-AS2	chr2	2q31.1	25.3649	7.02158	3.61242	6	4	28.1983	78.6825
HTR1A	chr5	5q11.2-q13	21.2869	5.8931	3.61216	6	12	72.9693	82.6759
NLRP5	chr19	19q13.43	20.8769	5.77966	3.61213	6	12	56.5077	52.9889
SOHLH1	chr9	9q34.3	33.8628	9.37582	3.61172	6	12	20.5977	110.595
JPH4	chr14	14q11	33.497	9.27667	3.61089	6	12	36.2214	77.8739
PLAC8L1	chr5	5q32	43.1472	11.9507	3.61043	6	12	33.2362	54.582
WDR11-AS1	chr10	10q26.13	24.287	6.72701	3.61037	12	8	49.776	37.3935
Hs.472723	chr20	N/A	27.1791	7.52862	3.61011	6	4	22.571	58.6236
Hs.674035	chr19	N/A	48.2164	13.3645	3.60779	6	4	33.9377	13.9408
Hs.132894	chr13	N/A	30.7958	8.53615	3.6077	6	4	57.3515	67.4938
OR7A17	chr19	19p13.12	23.5119	6.51727	3.60763	6	12	34.7897	64.6019
GPR156	chr3	3q13.33	42.9299	11.9141	3.6033	12	16	82.4532	130.228
C8B	chr1	1p32	25.6823	7.13069	3.60166	6	12	47.7476	89.7258
Hs.636847	chr8	N/A	17.5238	4.86581	3.60141	6	4	30.3445	52.2778
CD80	chr3	3q13.3-q21	30.3014	8.4138	3.60139	18	20	80.465	87.8676
Hs.560594	chr18	N/A	51.4929	14.299	3.60114	6	4	10.1419	39.9664
SBF2-AS1	chr11	11p15.4	27.5641	7.65444	3.60106	18	12	57.5217	74.1108
KCNH3	chr12	12q13	61.0384	16.9528	3.6005	6	12	39.1979	87.2961
LOC619207	chr10	10q26.3	25.7124	7.14394	3.5992	6	4	39.0049	29.0804
AQP8	chr16	16p12	22.5773	6.27318	3.59903	6	12	43.2668	34.8115
SCGN	chr6	6p22.3-p22.1	32.9468	9.15645	3.59821	6	12	61.2685	60.2752
FAT2	chr5	5q33.1	24.2478	6.74079	3.59717	6	12	39.1653	65.2797
NUDT18	chr8	8p21.3	65.9883	18.3476	3.59657	6	20	21.6014	95.5998
SEC14L4	chr22	22q12.2	26.9065	7.48384	3.59528	12	14	38.9901	81.5573
IQCF3	chr3	3p21.2	19.8623	5.52894	3.59243	6	4	14.51	40.3065
Hs.7124	chr2	N/A	20.4198	5.68535	3.59166	6	4	57.1136	58.4178
BPIFA1	chr20	20q11.2	35.5117	9.8883	3.59129	6	12	5.00462	66.2684
CHDC2	chrX	Xp21.1	33.2334	9.25398	3.59126	6	12	25.9718	41.11
FKSG29	chr13	13q32.3	30.5471	8.50596	3.59125	6	4	30.7558	75.2066
CCR4	chr3	3p24	23.4405	6.53354	3.58772	6	12	44.0162	79.9675
BAI2	chr1	1p35	45.8697	12.788	3.58694	6	12	39.1747	42.7897
MMACHC	chr1	1p34.1	54.4656	15.1847	3.58688	6	10	20.1483	32.4774
SLC13A5	chr17	17p13.1	44.3704	12.3715	3.5865	6	12	24.2658	99.8354
Hs.250029	chr12	N/A	12.3876	3.45534	3.58507	6	4	41.1186	43.7069
ATP12A	chr13	13q12.1-q12.3	40.8205	11.3903	3.5838	6	12	15.9725	79.8213
HCN4	chr15	15q24.1	28.6358	7.99073	3.58363	12	24	52.7533	48.9934
Hs.122226	chr2	N/A	35.5726	9.93058	3.58213	6	4	28.4233	26.5913
LINC00162	chr21	21q22.3	21.6751	6.05151	3.58177	6	4	40.4057	17.8461
ANXA13	chr8	8q24.13	23.7857	6.64232	3.58093	6	12	35.2303	52.9785
LOC100507109	chr11	N/A	28.9463	8.08355	3.58088	6	4	10.0975	48.1127
Hs.656323	chr7	N/A	38.5835	10.7772	3.58011	6	4	48.0395	105.434
LOC150051	chr21	21q22.11	26.3085	7.35463	3.57714	6	4	38.3422	62.1355
Hs.552119	chr7	N/A	43.8181	12.2536	3.57593	6	4	12.5628	49.3123
ANKS4B	chr16	16p12.2	21.8788	6.12131	3.5742	6	12	41.7532	42.4063
HOXB-AS5	chr17	17q21.3	26.8609	7.51568	3.57399	6	4	41.8859	100.228
Hs.731903	chr1	N/A	31.459	8.8039	3.5733	6	4	63.8349	65.0116
GP1BA	chr17	17pter-p12	47.0964	13.1823	3.57269	6	12	8.73283	82.7784
Hs.452445	chr2	N/A	56.0644	15.6929	3.57261	6	4	16.3675	91.3178
CXCR5	chr11	11q23.3	21.0023	5.88042	3.57157	12	16	47.7811	46.1118
Hs.660837	chr14	N/A	39.9333	11.1877	3.56939	6	4	20.6585	73.2876
ZHX2	chr8	8q24.13	198.877	55.7182	3.56934	6	20	16.993	110.195
ITPRIPL1	chr2	2q11.2	43.0403	12.0585	3.56928	6	4	24.6458	92.5221
Hs.610328	chr2	N/A	33.0775	9.26985	3.56829	6	4	189.281	72.013
Hs.135067	chr4	N/A	19.3572	5.42541	3.56787	6	4	19.8911	21.8707
SLC45A2	chr5	5p13.2	25.2151	7.07263	3.56516	12	24	73.7893	80.7645
LOC730227	chr1	1q32.1	28.8003	8.07972	3.56451	6	4	38.9883	76.4327
CES3	chr16	16q22.1	33.1959	9.3136	3.56424	12	16	47.4167	60.685
Hs.323878	chr2	N/A	30.8814	8.66443	3.56416	6	4	30.3895	57.6293
ARHGEF38	chr4	4q24	30.7689	8.63323	3.56401	6	4	33.8949	52.1411
Hs.658786	chr2	N/A	31.7574	8.91495	3.56227	6	4	30.2134	37.428
NPPA	chr1	1p36.21	48.2889	13.5585	3.56153	6	20	13.344	74.2869
VCY	chrY	Yq11.221	44.7525	12.5669	3.56114	6	4	39.1162	82.1256
PHYHIPL	chr10	10q11	31.1843	8.76004	3.55984	6	12	37.6841	114.838
TBX6	chr16	16p11.2	40.4294	11.3642	3.5576	12	16	55.3358	80.0152
MATN4	chr20	20q13.1-q13.2	32.1022	9.02666	3.55637	6	12	15.8996	109.453
Hs.434284	chr7	N/A	35.3716	9.94902	3.55528	6	4	32.9094	16.7121
IL2RB	chr22	22q13.1	67.2277	18.9185	3.55354	6	12	28.2765	80.5696
Hs.665960	chr20	N/A	37.0699	10.4324	3.55334	6	4	21.1292	39.9586
Hs.438979	chr6	N/A	24.1803	6.80587	3.55285	6	4	69.4135	95.6445
PNPLA5	chr22	22q13.31	38.0984	10.7244	3.5525	6	10	44.7142	32.2822
CCDC60	chr12	12q24.23	59.6436	16.79	3.55233	6	12	74.9294	133.952
ODF1	chr8	8q22.3	37.6236	10.5919	3.55212	6	12	37.2358	53.4845
LEFTY2	chr1	1q42.1	29.7106	8.36608	3.55132	6	12	21.472	70.2065
SLC25A2	chr5	5q31	25.9544	7.30958	3.55074	6	12	47.2829	54.0895
Hs.498025	chr1	N/A	26.8745	7.57173	3.54933	6	4	65.2392	98.9016
Hs.664552	chr10	N/A	25.3404	7.14051	3.54882	6	4	20.9596	67.2121
Hs.540784	chr17	N/A	25.0461	7.06036	3.54742	6	4	20.5362	36.6387
TCP11	chr6	6p21.31	23.7881	6.70594	3.54731	6	12	22.1113	66.9239
PRSS3	chr9	9p11.2	41.389	11.6735	3.54555	12	8	20.7643	59.2064
Hs.63311	chr14	N/A	50.4469	14.2309	3.54489	6	4	28.8456	11.9067
Hs.672488	chr9	N/A	18.5336	5.22851	3.54471	6	4	55.7952	97.3286
KCTD19	chr16	16q22.1	22.4719	6.34066	3.54409	6	12	62.5269	38.2057
C6orf183	chr6	6q21	21.7067	6.12672	3.54295	6	2	37.1139	16.0989
EXOC3L2	chr19	19q13.32	241.118	68.0594	3.54276	6	12	26.4075	105.509
TXLNA	chr1	1p35.1	65.9571	18.6263	3.54107	12	14	63.4188	72.8381
ASB12	chrX	Xq11.2	29.3148	8.28036	3.54028	6	12	78.9098	47.9546
SLC14A1	chr18	18q11-q12	39.5596	11.1778	3.53912	12	24	55.8803	77.6992
Hs.629601	chr17	N/A	31.0206	8.76576	3.53884	6	4	28.8811	32.9687
CALY	chr10	10q26.3	19.7828	5.59165	3.53792	6	12	42.5092	44.8504
ADAM11	chr17	17q21.3	30.0466	8.49276	3.5379	12	16	54.986	85.1573
BSN-AS2	chr3	3p21.31	24.3627	6.88656	3.53772	6	4	36.3175	56.5249
PDZD3	chr11	11q23.3	38.0024	10.7441	3.53704	12	16	70.9279	158.022
NEUROD4	chr12	12q13.2	24.3256	6.88477	3.53326	6	12	40.4563	29.4224
HMX2	chr10	10q26.13	23.6537	6.69659	3.5322	6	20	11.4681	49.2141
CYP8B1	chr3	3p22.1	33.5575	9.50963	3.52879	6	12	39.5083	58.5679
CRIM1	chr2	2p21	215.088	60.9619	3.52823	18	26	64.4144	125.668
LINC00856	chr10	10q22.3	34.3527	9.73801	3.5277	12	8	46.7513	40.1708
DLEU7-AS1	chr13	N/A	17.3107	4.90961	3.52587	6	4	40.5881	40.0063
PROZ	chr13	13q34	23.2829	6.60852	3.52316	6	12	47.957	76.2729
GPR78	chr4	4p16.1	30.6799	8.71135	3.52183	6	20	11.5046	55.9269
LINC00545	chr13	13q12.3	22.4534	6.37622	3.52143	6	4	28.0809	61.6843
FAM69C	chr18	18q22.3	42.0889	11.9527	3.52128	6	18	81.3732	95.5017
Hs.567355	chr22	N/A	32.2418	9.15931	3.52011	6	4	31.2909	75.1096
OR10J1	chr1	1q23.2	46.2621	13.1454	3.51928	6	12	47.5607	136.313
PEX11G	chr19	19p13.2	70.8413	20.1325	3.51874	6	12	32.4721	108.2
Hs.573131	chr4	N/A	20.4578	5.81438	3.51848	6	4	37.7132	35.4016
BPIFA3	chr20	20q11.21	37.4211	10.6378	3.51776	6	12	17.612	51.6958
Hs.696479	chr7	N/A	23.4536	6.66798	3.51735	6	4	27.4174	51.2281
FAM41AY2	chrY	Yq11.2	23.5334	6.69071	3.51732	6	4	37.5662	63.736
SLC5A4	chr22	22q12.3	22.1198	6.28944	3.51697	6	12	36.8374	28.5312
SIRPD	chr20	20p13	33.1043	9.41849	3.51482	6	18	52.8892	31.0619
Hs.317080	chr17	N/A	34.2494	9.74696	3.51386	6	4	33.952	56.6338
Hs.586797	chr12	N/A	39.546	11.2643	3.51074	12	8	37.9299	32.7396
Hs.673214	chr15	N/A	38.6465	11.0094	3.51032	6	4	53.1253	48.3211
Hs.674525	chr3	N/A	39.9447	11.3793	3.51031	6	4	35.8263	112.826
G6PC2	chr2	2q24.3	50.3741	14.3515	3.51003	6	12	13.5154	81.401
VN1R5	chr1	1q44	18.2765	5.20694	3.51002	6	12	34.2236	32.1561
C20orf166	chr20	20q13.33	66.5453	18.9592	3.50993	6	10	76.5189	140.532
KRT33B	chr17	17q21.2	27.3044	7.77935	3.50985	6	12	35.0598	35.1501
Hs.161318	chrY	N/A	41.0051	11.6893	3.50791	6	4	15.2191	55.6071
GK2	chr4	4q13	27.2773	7.77621	3.50779	6	12	31.7987	23.0251
PRDM12	chr9	9q33-q34	39.3007	11.2142	3.50456	6	12	46.5259	107.171
LHFPL4	chr3	3p25.3	32.6188	9.31033	3.50351	6	20	74.1609	105.12
PNCK	chrX	Xq28	43.0203	12.292	3.49985	6	12	38.2932	93.5416
Hs.662765	chr21	N/A	29.7653	8.50612	3.49928	6	4	24.8122	88.2137
ZNF665	chr19	19q13.42	183.395	52.4246	3.49826	6	20	19.3748	165.519
KHDRBS2	chr6	6q11.1	45.6095	13.042	3.49713	6	10	12.5002	58.3106
KCNK16	chr6	6p21.2-p21.1	41.65	11.9145	3.49575	6	10	38.0782	46.3305
ZSWIM1	chr20	20q13.12	68.9742	19.7343	3.49514	12	16	53.8815	129.003
IKBKG	chrX	Xq28	111.284	31.85	3.49399	12	16	24.6523	113.027
PROP1	chr5	5q35.3	36.6402	10.4875	3.4937	6	12	27.8632	43.3598
Hs.149979	chr14	N/A	27.5887	7.89874	3.49279	6	4	34.3854	81.9728
HIST1H3J	chr6	6p22.1	31.5322	9.02996	3.49195	6	4	20.967	86.4527
Hs.570028	chr19	N/A	17.2664	4.94705	3.49025	6	4	18.5169	49.7523
C9orf96	chr9	9q34.2	24.9572	7.15065	3.49019	12	16	19.0505	39.0674
PARP4	chr13	13q11	200.751	57.5444	3.48863	6	12	17.2029	112.872
ADAM20	chr14	14q24.1	21.65	6.20608	3.48851	12	16	49.4288	84.3284
Hs.661896	chr21	N/A	13.861	3.97428	3.48768	6	4	35.1285	48.2495
KRTAP4-2	chr17	17q12-q21	25.6247	7.34814	3.48724	6	12	66.2277	18.5594
IL17C	chr16	16q24	65.4925	18.7846	3.48649	6	12	73.5016	152.888
Hs.407573	chr2	N/A	63.6633	18.2709	3.48441	6	4	27.4925	79.2497
Hs.382105	chr17	N/A	28.9529	8.30952	3.48431	6	4	29.9756	77.9723
RYR1	chr19	19q13.1	18.944	5.43753	3.48394	6	12	39.2349	41.1218
Hs.593601	chr2	N/A	36.8971	10.5938	3.48289	6	4	37.5454	61.9416
PIP5K1C	chr19	19p13.3	172.932	49.6668	3.48184	6	12	12.7624	105.275
Hs.608001	chr7	N/A	29.4075	8.44714	3.48135	6	4	27.2676	78.1094
SERPINA9	chr14	14q32.13	67.3363	19.3429	3.48118	6	10	10.5168	93.4608
SCN10A	chr3	3p22.2	31.4189	9.02552	3.48112	6	12	33.7813	69.1568
Hs.665175	chr1	N/A	22.7121	6.52689	3.47978	6	4	39.937	57.0253
LOC100506526	chr5	N/A	18.8948	5.43015	3.4796	6	4	43.5469	70.1578
RAB39A	chr11	11q22.3	31.9124	9.17217	3.47927	6	12	21.9624	27.2184
BZRAP1	chr17	17q22-q23	145.59	41.8823	3.47617	6	12	17.5534	119.644
Hs.677124	chr20	N/A	28.2702	8.13892	3.47345	6	4	21.4538	45.8689
HES5	chr1	1p36.32	21.7389	6.25875	3.47337	6	20	32.8335	68.8877
KCNB1	chr20	20q13.2	26.9763	7.76856	3.4725	6	12	46.1078	36.5256
CPA2	chr7	7q32	39.2411	11.3011	3.47231	6	12	14.0047	42.9003
LOC100507108	chr14	N/A	33.8314	9.74673	3.47106	6	4	21.5605	62.0068
ZSCAN1	chr19	19q13.43	26.8215	7.72858	3.47043	6	12	38.1285	44.8752
NKX1-1	chr4	4p16.3	23.1314	6.6662	3.46996	6	4	70.0608	120.233
NR1D1	chr17	17q11.2	169.404	48.8526	3.46766	12	16	84.2382	183.991
GPR123	chr10	10q26	18.5529	5.35214	3.46645	6	12	55.0569	34.0287
CLDN17	chr21	21q22.11	31.3035	9.03295	3.46548	6	12	73.4332	78.9135
SLC30A3	chr2	2p23.3	63.7754	18.4079	3.46456	6	12	93.5425	202.946
AMPD2	chr1	1p13.3	133.348	38.4893	3.46455	6	12	12.4199	131.119
Hs.670039	chr3	N/A	26.5763	7.67362	3.46333	6	4	28.7355	69.8045
Hs.385737	chr19	N/A	32.8529	9.48913	3.46216	6	4	14.6496	73.2251
ZNF295-AS1	chr21	21q22.3	20.6776	5.97601	3.4601	6	12	50.5033	42.0873
DPYSL5	chr2	2p23.3	32.3161	9.34351	3.45866	12	16	37.6115	58.1228
SLC29A3	chr10	10q22.1	68.6422	19.8496	3.45811	6	12	17.7106	80.4138
Hs.713130	chr12	N/A	63.1537	18.2659	3.45747	6	4	34.4816	22.7949
OR10A5	chr11	11p15.4	23.967	6.9333	3.45679	6	4	26.1132	61.5644
Hs.673229	chr16	N/A	27.7196	8.0196	3.45649	6	4	40.1432	66.6691
Hs.634971	chr4	N/A	24.6637	7.13604	3.45622	6	4	32.4844	35.9193
TACR2	chr10	10q22.1	29.8073	8.62553	3.4557	6	12	56.0989	81.3369
UTY	chrY	Yq11	42.9859	12.4438	3.4544	18	20	51.7055	58.9084
Hs.664620	chr1	N/A	25.2731	7.32801	3.44883	6	4	26.8082	5.12765
CCDC9	chr19	19q13.32	83.001	24.0697	3.44836	6	12	11.2203	116.383
Hs.126919	chr3	N/A	27.6828	8.02883	3.44792	6	4	41.4845	74.2403
PRODH	chr22	22q11.21	66.103	19.1763	3.44711	6	12	36.1186	61.2297
LOC100506476	chr14	N/A	30.2776	8.78354	3.44708	6	4	43.437	61.0195
TSACC	chr1	1q22	32.5695	9.44944	3.44671	6	12	43.9545	41.6429
FOXE3	chr1	1p32	22.9938	6.67807	3.44318	6	12	42.631	53.6007
Hs.362432	chr11	N/A	63.3845	18.4143	3.44214	6	4	19.146	85.4196
LOC100506102	chr5	N/A	22.363	6.49858	3.44122	6	4	38.6638	79.3973
LOC100506414	chr9	N/A	29.3079	8.51693	3.44114	6	4	68.9459	89.9329
KRT2	chr12	12q13.13	40.7513	11.8447	3.44047	6	12	32.6027	57.9204
AQP12B	chr2	2q37.3	24.9479	7.2538	3.43929	6	4	36.8064	39.4583
Hs.669096	chr3	N/A	24.4961	7.12718	3.437	6	4	29.8667	57.6569
NKD1	chr16	16q12.1	43.222	12.5766	3.43671	18	20	65.094	165.723
Hs.603181	chr10	N/A	38.5737	11.2241	3.43669	6	4	27.2061	66.1987
IL9R	chrX	Xq28 and Yq12	28.1778	8.19936	3.43659	12	14	27.7002	45.3783
Hs.568627	chr1	N/A	23.2174	6.75632	3.43639	6	4	51.3357	89.6777
SLC24A2	chr9	9p22.1	24.5425	7.14325	3.43577	12	16	37.1163	47.3646
KRTAP4-9	chr17	17q21.2	27.25	7.93333	3.43487	6	4	27.8121	81.0305
Hs.553324	chr10	N/A	20.2367	5.89207	3.43457	6	4	44.7549	53.8525
Hs.20034	chr15	N/A	23.2348	6.76592	3.4341	6	4	39.3658	70.8075
Hs.551332	chr7	N/A	24.6716	7.18515	3.43369	6	4	45.099	68.4275
PRAMEF12	chr1	1p36.21	26.2158	7.6419	3.43053	6	10	44.601	95.0449
Hs.680098	chr13	N/A	14.9833	4.36905	3.42941	6	4	31.4334	56.9529
LOC100131825	chr1	1q23.2	23.9034	6.97113	3.42891	12	8	52.1899	92.8965
Hs.381371	chr7	N/A	42.506	12.3996	3.42802	6	4	19.9626	80.3596
Hs.734096	chr12	N/A	32.8469	9.5829	3.42765	6	4	25.2072	51.1818
HAPLN3	chr15	15q26.1	60.5998	17.68	3.42759	6	12	21.9184	77.0844
HIF3A	chr19	19q13.32	37.8626	11.0467	3.42751	36	30	60.9738	97.7618
Hs.667572	chr7	N/A	60.437	17.635	3.42711	6	4	37.9937	96.5689
SPEM1	chr17	17p13.1	27.4381	8.00643	3.42701	6	12	21.5014	44.941
PRR9	chr1	1q21.3	20.8972	6.10097	3.42523	6	4	31.354	26.4278
PRNT	chr20	20p13	22.2804	6.50534	3.42495	6	12	16.9867	49.1049
LOC100507288	chr15	N/A	20.0383	5.85114	3.42469	6	4	60.6078	58.8657
GJB1	chrX	Xq13.1	45.0479	13.1548	3.42443	6	20	36.478	69.6403
PRR19	chr19	19q13.2	24.1987	7.06763	3.42388	6	4	36.4732	26.9347
WNT2	chr7	7q31.2	33.5034	9.78624	3.42352	6	12	45.6977	20.0369
Hs.657311	chr13	N/A	103.734	30.3021	3.42334	6	4	15.723	70.5028
C1orf127	chr1	1p36.22	41.725	12.1887	3.42326	6	10	73.148	140.344
MYBPH	chr1	1q32.1	22.8266	6.66866	3.42296	6	12	46.8355	40.2243
EMX1	chr2	2p13.2	27.904	8.15406	3.42209	12	24	70.6219	67.4236
Hs.589927	chr22	N/A	34.1042	9.96939	3.42089	6	4	20.1687	81.1595
KRT74	chr12	12q13.13	34.0212	9.94611	3.42055	12	16	51.3872	51.5685
Hs.124011	chr7	N/A	34.4319	10.0699	3.41928	6	4	14.9349	11.4872
ZNF570	chr19	19q13.12	27.6273	8.08127	3.41868	6	12	15.4387	39.336
GRIK1-AS2	chr21	21q22.11	15.7393	4.60554	3.41747	12	6	47.8412	36.6833
SPINK6	chr5	5q32	28.1045	8.22427	3.41727	6	12	54.7748	84.0503
DEFB124	chr20	20q11.1	41.2082	12.0611	3.41664	12	16	122.673	215.611
OPN5	chr6	6p12.3	23.5202	6.88546	3.41593	12	16	37.8872	59.7059
OVOL3	chr19	19q13.12	20.8456	6.10713	3.41332	6	4	66.3497	77.7049
CALHM3	chr10	10q24.33	21.2669	6.23078	3.4132	6	12	68.4755	77.3538
PPAPDC1A	chr10	10q26.12	35.9655	10.5396	3.41242	6	12	30.2626	44.753
TFF1	chr21	21q22.3	25.4214	7.45191	3.41139	6	12	28.235	64.8918
FGF6	chr12	12p13	35.8459	10.5089	3.41101	6	12	42.1872	59.6246
Hs.559000	chr1	N/A	30.0371	8.80761	3.41036	12	8	23.1199	63.3748
Hs.610277	chr16	N/A	13.3616	3.91878	3.40964	6	4	17.4881	29.7902
RFT1	chr3	3p21.1	51.3632	15.0707	3.40816	12	16	27.2866	78.1114
MUC17	chr7	7q22.1	31.4447	9.22966	3.40692	12	16	56.1461	72.0179
XAB2	chr19	19p13.2	70.6027	20.731	3.40566	6	12	14.3519	87.0712
LOC100133461	chr4	N/A	37.6147	11.0453	3.4055	6	4	66.6164	114.367
AATK	chr17	17q25.3	99.1049	29.1159	3.40381	6	12	28.0369	121.721
CT60	chr15	15q11.2	26.4572	7.7732	3.40365	6	4	34.9013	55.9895
Hs.657982	chr3	N/A	24.7029	7.25813	3.40349	6	4	19.6454	57.4362
FZD9	chr7	7q11.23	25.8931	7.60899	3.40296	6	12	44.2887	55.1452
Hs.104091	chr9	N/A	29.5311	8.67968	3.40233	6	4	45.8649	19.0475
Hs.745117	chr20	N/A	55.9024	16.4307	3.40232	6	4	36.3669	41.6304
Hs.606890	chr8	N/A	20.7257	6.09263	3.40177	6	4	47.6464	56.8963
Hs.666494	chr9	N/A	22.1109	6.50102	3.40114	6	4	60.4495	9.81345
SIT1	chr9	9p13-p12	26.3016	7.7336	3.40095	6	12	56.6936	44.3888
LINC00841	chr10	10q11.21	27.8679	8.19513	3.40055	6	4	30.7196	68.808
LIF	chr22	22q12.2	49.7392	14.6271	3.40049	6	12	36.723	88.5784
SUPT5H	chr19	19q13	262.063	77.0817	3.39981	6	28	16.2738	94.9486
RCC2	chr1	1p36.13	214.813	63.1847	3.39976	6	20	12.3743	99.9197
Hs.634675	chr15	N/A	32.6661	9.60978	3.39925	6	4	29.2452	47.4629
STAU2-AS1	chr8	8q21.11	30.2648	8.90409	3.39898	6	4	22.7343	76.381
IL2RG	chrX	Xq13.1	65.0933	19.1585	3.39762	6	12	47.2413	61.7177
NT5C1A	chr1	1p34.3-p33	41.5214	12.2221	3.39725	6	12	16.1857	45.5273
EPPIN	chr20	20q13.12	17.4961	5.15118	3.39652	12	8	51.888	47.2988
Hs.568970	chr11	N/A	19.3483	5.69696	3.39626	6	4	18.1101	81.0585
LOC100506288	chr6	N/A	25.2168	7.42569	3.39588	6	4	30.8808	50.0791
Hs.665046	chr4	N/A	17.4226	5.13158	3.39518	6	4	38.4988	78.1447
KRTAP3-1	chr17	17q12-q21	30.1561	8.8821	3.39516	6	12	74.5852	86.5894
Hs.436493	chr3	N/A	19.2865	5.68088	3.39499	6	4	28.6331	23.6664
C11orf85	chr11	11q13.1	29.1392	8.58304	3.39498	6	4	18.7568	57.7162
ALDH1L1-AS2	chr3	3q21.3	22.1485	6.52529	3.39425	6	4	40.5258	47.0028
LOC100134259	chr2	2p21	37.1976	10.9594	3.39413	6	4	23.6013	77.0161
Hs.345694	chr2	N/A	24.4984	7.22136	3.39249	6	4	83.5994	72.1798
MAGEA5	chrX	Xq28	21.2299	6.25806	3.39242	6	12	58.8296	34.2128
LOC100505570	chr11	N/A	30.4293	8.97104	3.39195	6	4	24.6205	84.0399
GFRA3	chr5	5q31.1-q31.3	34.2145	10.0873	3.39185	12	16	51.1106	68.7559
PGLYRP4	chr1	1q21	45.5567	13.4316	3.39175	6	12	20.1055	76.4112
Hs.385774	chr18	N/A	26.023	7.67516	3.39054	6	4	56.4525	52.0592
CELA3A	chr1	1p36.12	30.6842	9.05166	3.3899	12	8	29.0966	72.2391
SHANK1	chr19	19q13.3	16.4066	4.84052	3.38943	6	12	43.4164	33.6929
OR1G1	chr17	17p13.3	24.2465	7.15377	3.38933	6	12	45.5876	83.9028
CLDN19	chr1	1p34.2	54.5711	16.1062	3.3882	18	20	56.783	134.649
CNTD2	chr19	19q13.2	76.2449	22.5194	3.38574	6	12	38.8561	115.177
Hs.587819	chr15	N/A	17.7394	5.24119	3.38461	6	4	33.3353	55.7827
MYOM3	chr1	1p36.11	30.1777	8.91651	3.38448	12	24	41.5097	49.469
TAL2	chr9	9q32	26.6704	7.88439	3.38269	12	8	71.207	87.8969
Hs.703759	chr11	N/A	39.862	11.7859	3.38218	6	4	70.0071	128.048
PSG6	chr19	19q13.2	30.4242	8.99589	3.38201	18	12	44.8753	61.0063
Hs.580313	chr2	N/A	23.7988	7.0373	3.3818	6	4	30.5804	60.0186
PSME2	chr14	14q11.2	387.039	114.488	3.3806	6	20	23.0117	193.879
DUSP13	chr10	10q22.2	43.3814	12.8359	3.3797	6	12	34.4189	65.4734
Hs.529566	chr7	N/A	44.4502	13.1532	3.37942	6	4	12.6105	53.9077
USMG5	chr10	10q24.33	851.594	251.997	3.37937	6	10	9.88406	197.273
NEUROG1	chr5	5q23-q31	29.5152	8.73404	3.37933	6	12	17.6467	55.167
EPX	chr17	17q23.1	39.926	11.8154	3.37914	6	12	11.8424	58.6009
PP13	chr17	17q25.3	38.3753	11.3586	3.37851	6	4	42.9936	97.4811
PYY	chr17	17q21.1	16.7246	4.95057	3.37832	12	16	55.8219	51.4342
KLK14	chr19	19q13.3-q13.4	19.9639	5.91071	3.37758	6	12	76.8318	67.1068
SSTR3	chr22	22q13.1	33.735	9.98811	3.37751	12	16	48.0398	73.6361
TNFRSF13C	chr22	22q13.1-q13.31	40.842	12.0933	3.37725	6	12	66.5192	85.2895
Hs.741938	chr5	N/A	27.7309	8.21281	3.37654	6	4	11.4907	48.2827
ISM2	chr14	14q24.3	40.8645	12.1113	3.37409	6	12	26.212	41.8558
HOXB2	chr17	17q21.32	65.9815	19.5554	3.37409	6	12	30.4583	81.4195
NCF1	chr7	7q11.23	18.6946	5.54787	3.36968	6	4	56.6333	81.5827
PCDHB16	chr5	5q31	26.9921	8.01238	3.3688	6	12	58.1158	102.133
Hs.683934	chr8	N/A	25.3856	7.5368	3.36821	6	4	39.7334	68.1103
TEX38	chr1	1p33	22.099	6.5642	3.3666	6	4	45.3025	21.9188
B3GNT3	chr19	19p13.1	36.7287	10.9104	3.36639	6	12	61.7386	98.3773
ZNF763	chr19	19p13.2	31.1205	9.24482	3.36627	12	4	50.4236	37.6379
PSKH2	chr8	8q21.3	28.6644	8.51603	3.36593	6	12	52.1328	82.565
GLI1	chr12	12q13.2-q13.3	60.8239	18.0743	3.36523	6	12	43.0536	105.292
Hs.720773	chr4	N/A	16.5658	4.92273	3.36516	6	4	15.1283	47.0949
DEFA6	chr8	8p23.1	38.8212	11.538	3.36465	6	4	56.0181	79.8201
Hs.570311	chr2	N/A	39.5083	11.7439	3.36417	6	4	66.0227	86.4378
SULT4A1	chr22	22q13.2	38.2491	11.3728	3.3632	6	12	42.0272	60.9533
RNF186	chr1	1p36.13	25.5336	7.59241	3.36305	6	12	35.0181	73.0022
Hs.531632	chr19	N/A	38.4669	11.4403	3.36239	6	4	21.1	59.1245
SLC38A3	chr3	3p21.3	31.4092	9.34278	3.36187	6	12	33.52	45.776
LOC644794	chr7	7q11.21	33.2625	9.89427	3.36179	6	4	41.325	76.3383
Hs.743844	chr10	N/A	41.8903	12.463	3.36118	6	4	28.4366	121.002
PSG3	chr19	19q13.2	26.4517	7.87093	3.36068	18	12	71.6609	68.4785
Hs.678564	chr13	N/A	45.3835	13.5053	3.36042	6	4	12.8872	45.022
Hs.636929	chr3	N/A	24.592	7.31881	3.36011	6	4	48.0877	20.3161
IFNG	chr12	12q14	19.6496	5.84882	3.35958	6	10	18.7524	43.2222
Hs.709475	chr12	N/A	24.5441	7.30691	3.35902	6	4	35.5234	25.8613
Hs.658531	chr1	N/A	58.2841	17.3554	3.35827	6	4	21.3435	17.9684
CCDC74B	chr2	2q21.1	50.0786	14.9187	3.35677	12	14	64.0483	65.9215
Hs.661570	chr3	N/A	38.2151	11.3856	3.35643	6	4	11.9625	84.0308
OR5P2	chr11	11p15.4	22.246	6.62821	3.35626	6	12	36.1813	47.5871
LRRC18	chr10	10q11.23	27.6022	8.22481	3.35597	6	12	52.65	35.7525
Hs.715871	chr1	N/A	40.2665	12.0017	3.35506	6	4	32.0777	57.4693
CHRNG	chr2	2q37.1	41.2361	12.2974	3.35323	6	12	51.5319	102.515
HAAO	chr2	2p21	47.8796	14.2793	3.35307	6	12	42.1957	66.2105
Hs.606445	chr21	N/A	28.5271	8.50846	3.35279	6	4	20.6208	50.7276
MMEL1	chr1	1p36	55.8472	16.6588	3.35241	6	12	13.51	78.2242
STAG3	chr7	7q22.1	30.9818	9.2417	3.3524	6	12	50.2941	33.6031
FZD2	chr17	17q21.1	66.6494	19.8813	3.35237	6	12	15.6297	85.4252
Hs.741618	chr21	N/A	39.8434	11.8872	3.35179	6	4	69.2494	115.804
GBX1	chr7	7q36.1	40.4585	12.0707	3.35178	6	10	86.8831	148.259
PRSS55	chr8	8p23.1	19.7002	5.87992	3.35041	6	4	40.0598	23.3301
Hs.144314	chr11	N/A	31.4059	9.37554	3.34977	6	4	51.2001	108.496
SH2D2A	chr1	1q21	37.0068	11.0572	3.34684	6	12	20.1147	40.7543
SYNGR4	chr19	19q13.3	29.3076	8.75685	3.34682	6	12	7.35079	29.7052
RELT	chr11	11q13.4	44.9569	13.434	3.34652	6	12	57.8412	92.2997
PARD6G-AS1	chr18	18q23	42.4699	12.691	3.34645	12	8	41.3879	82.3051
Hs.704263	chr22	N/A	43.5804	13.0258	3.3457	6	4	32.6259	82.9448
KRTAP9-2	chr17	17q12-q21	24.8017	7.41344	3.34551	6	4	47.5275	95.3746
KCNK9	chr8	8q24.3	15.7481	4.70767	3.3452	6	12	31.854	46.3725
PRKCG	chr19	19q13.4	27.7167	8.29529	3.34125	12	16	61.4142	72.1716
VIT	chr2	2p22.2	72.0862	21.5808	3.3403	6	12	10.9865	100.447
KRTAP1-5	chr17	17q12-q21	29.1511	8.72994	3.33921	6	12	24.2867	69.5012
C1QTNF9B-AS1	chr13	13q12	36.7941	11.0213	3.33847	6	4	22.3474	48.9124
PDHA2	chr4	4q22-q23	26.3829	7.90371	3.33804	6	12	27.2464	38.0395
KCNH2	chr7	7q36.1	34.6982	10.3975	3.33717	12	14	64.2711	68.841
IRG1	chr13	13q22.3	28.8763	8.65306	3.33712	6	4	25.2066	45.7754
UNC79	chr14	14q32.12	23.6935	7.10281	3.33579	6	12	31.8684	39.0945
TAS2R39	chr7	7q34	26.0678	7.81583	3.33526	6	4	36.9759	71.1848
OR10C1	chr6	6p22.1	19.84	5.94869	3.33518	6	4	20.0246	39.7693
PCOLCE-AS1	chr7	7q22.1	72.3691	21.7035	3.33445	6	4	18.7225	97.7031
TREML2	chr6	6p21.1	24.4236	7.32514	3.33421	6	12	68.8291	48.8813
PRR7-AS1	chr5	5q35.3	29.9097	8.97207	3.33365	6	4	38.986	25.9324
ZNF793	chr19	19q13.12	62.1422	18.6453	3.33287	6	12	12.3531	98.2082
GPR12	chr13	13q12	22.3946	6.72111	3.33199	12	24	60.421	42.4815
PKMYT1	chr16	16p13.3	64.2943	19.3013	3.33108	6	12	56.877	94.94
SERPINA6	chr14	14q32.1	18.1233	5.44562	3.32806	6	12	59.3353	46.6459
CCDC13	chr3	3p22.1	49.2512	14.8033	3.32704	24	24	66.1809	108.862
ABCA7	chr19	19p13.3	55.7292	16.7504	3.32703	6	12	13.6746	104.096
LPAR3	chr1	1p22.3	23.8826	7.17839	3.32701	6	20	18.2567	49.4934
GPR153	chr1	1p36.31	101.519	30.5268	3.32555	12	16	57.876	161.037
LURAP1	chr1	1p34	54.4803	16.3849	3.32503	6	4	30.6749	35.2179
SNORA21	chr17	17q12	37.3425	11.2317	3.32475	6	2	27.4062	25.1179
TAS1R2	chr1	1p36.13	21.1108	6.35122	3.3239	6	12	35.8235	57.7134
SPNS2	chr17	17p13.2	70.3633	21.172	3.32341	6	20	35.7192	104.293
Hs.663487	chr3	N/A	21.763	6.54975	3.32273	6	4	56.999	80.1752
VIPR1	chr3	3p22	72.6687	21.8704	3.32269	6	12	30.4954	47.7041
CEND1	chr11	11p15.5	58.716	17.6717	3.32261	6	12	63.1372	157.006
MST1L	chr1	1p36.13	140.839	42.3918	3.32232	6	12	31.67	103.39
Hs.28773	chr20	N/A	23.6167	7.10987	3.32168	6	4	14.1468	24.562
DEFA4	chr8	8p23	26.0676	7.84803	3.32154	6	12	37.6909	67.5662
FLRT1	chr11	11q12-q13	121.055	36.4476	3.32134	6	12	17.8266	143.387
BMP10	chr2	2p13.3	23.49	7.07915	3.3182	6	12	26.4815	31.7985
Hs.571656	chr9	N/A	18.3125	5.51951	3.31777	6	4	48.1612	61.7776
LOC100505806	chr5	N/A	44.3666	13.3761	3.31686	6	4	21.0472	39.8038
CLCF1	chr11	11q13.3	59.7589	18.0206	3.31615	6	20	38.8861	62.2896
Hs.635773	chr15	N/A	30.37	9.1595	3.31568	6	4	58.0497	88.2199
SMCR7	chr17	17p11.2	64.8399	19.5571	3.31541	6	12	20.8019	87.6357
NPM2	chr8	8p21.3	138.306	41.7232	3.31484	6	20	5.54162	85.3075
FAM179A	chr2	2p23.2	34.694	10.4666	3.31473	6	4	23.6727	73.5279
ADARB2-AS1	chr10	10p15.3	69.8528	21.0771	3.31416	6	4	15.1751	104.416
PLCD4	chr2	2q35	43.0191	12.9825	3.31363	6	12	44.2976	57.7665
CYP1A2	chr15	15q24.1	89.1979	26.9261	3.31269	12	16	78.168	149.542
Hs.638707	chr1	N/A	37.2574	11.2475	3.3125	6	4	28.1356	57.9455
Hs.407613	chr17	N/A	33.2291	10.033	3.31197	6	4	38.6329	66.6618
Hs.571032	chr6	N/A	30.3152	9.15523	3.31124	6	4	43.4183	73.1972
SLC2A9	chr4	4p16.1	60.5545	18.289	3.31099	12	16	41.4414	64.014
LOC100130744	chr5	5p15.2	15.3055	4.62266	3.31097	6	4	48.5179	45.407
IHH	chr2	2q33-q35	35.1935	10.6318	3.3102	12	16	76.3995	93.9926
Hs.673081	chr4	N/A	28.2897	8.54796	3.30953	6	4	36.5542	87.5852
SLC5A1	chr22	22q12.3	22.0222	6.65475	3.30924	12	16	38.0154	56.7906
LAMC3	chr9	9q31-q34	37.0059	11.1841	3.30879	12	16	24.0116	51.1864
Hs.621250	chr4	N/A	34.9318	10.5574	3.30875	6	4	39.4681	95.5272
Hs.741521	chr10	N/A	23.9699	7.2467	3.30769	6	4	9.57615	44.1801
KIR2DL4	chr19	19q13.4	24.3187	7.35336	3.30715	18	20	43.5146	54.989
DNAI1	chr9	9p13.3	22.8328	6.9045	3.30694	12	14	48.1783	48.7706
Hs.734555	chr20	N/A	19.6957	5.95618	3.30677	6	4	22.4837	52.3763
KIAA1199	chr15	15q24	25.239	7.63293	3.30659	12	16	89.1985	72.4499
SPINT2	chr19	19q13.1	1471.54	445.052	3.30645	6	12	15.7671	148.508
Hs.142505	chr10	N/A	24.3032	7.35254	3.30541	6	4	42.0679	63.4853
KRTAP4-6	chr17	17q12-q21	30.2493	9.15164	3.30534	6	4	24.9803	47.9463
LOC100505942	chr16	N/A	22.7419	6.88125	3.3049	6	4	51.7547	56.8009
SMPD4	chr2	2q21.1	208.981	63.2632	3.30337	6	12	18.8445	155.505
Hs.627759	chr19	N/A	20.544	6.2198	3.30301	6	4	54.3701	55.3331
Hs.434220	chr22	N/A	26.3067	7.97105	3.30029	6	4	53.5977	100.007
GSN-AS1	chr9	9q33.2	23.147	7.01773	3.29835	6	10	43.5071	67.5902
HTR1E	chr6	6q14-q15	38.8713	11.7878	3.2976	6	12	28.5065	49.1925
Hs.588388	chr8	N/A	28.0442	8.50509	3.29735	6	4	43.077	72.0656
TSGA10IP	chr11	11q13.1	36.5527	11.0934	3.295	6	12	49.8198	54.1005
SEZ6L	chr22	22q12.1	24.5173	7.44141	3.29471	36	32	50.2844	55.0527
FGG	chr4	4q28	88.7868	26.9506	3.29443	12	24	91.6681	170.542
PHYHIP	chr8	8p21.3	41.8453	12.7062	3.2933	6	12	33.7549	53.8219
Hs.674617	chr1	N/A	33.421	10.1503	3.29262	6	4	23.9416	88.9626
Hs.170557	chr5	N/A	35.7222	10.8512	3.29201	6	4	35.9663	86.3875
MUC2	chr11	11p15.5	30.103	9.14445	3.29194	6	4	31.2488	62.443
SHF	chr15	15q21.1	39.5168	12.0055	3.29156	6	10	39.3794	88.0652
PVALB	chr22	22q13.1	23.676	7.19341	3.29135	6	12	87.7962	31.1282
MRPL16	chr11	11q12.1	117.328	35.6502	3.29108	6	12	12.1752	113.941
Hs.677239	chr6	N/A	36.1006	10.9704	3.29074	6	4	20.1234	78.4643
KIR3DX1	chr19	19q13.42	28.3632	8.62361	3.28902	12	12	25.8293	59.7572
Hs.6985	chr2	N/A	20.888	6.35279	3.288	6	4	48.9795	51.4008
LOC100507506	chr6	N/A	30.5675	9.29706	3.28787	6	4	18.0798	38.4922
Hs.74115	chr1	N/A	27.3508	8.31974	3.28746	6	4	42.9985	22.3892
MAGEC1	chrX	Xq26	23.9307	7.28044	3.28698	6	12	55.939	32.3451
OR2S2	chr9	9p13.3	27.2209	8.28249	3.28657	6	4	56.4305	91.2762
HCCAT5	chr16	16q22.3	42.378	12.8982	3.28559	6	4	16.5387	58.2956
Hs.665226	chr9	N/A	23.6576	7.20132	3.28517	6	4	29.8375	15.8306
ARMC4	chr10	10p12.1-p11.23	35.5356	10.8185	3.28471	12	16	82.6888	120.793
Hs.659502	chr11	N/A	35.8243	10.9088	3.28399	6	4	30.1253	78.4876
BEST1	chr11	11q13	36.9543	11.2546	3.2835	18	20	78.0292	151.243
FLJ40288	chr7	7q32.3	37.1318	11.3088	3.28345	12	6	67.3824	118.415
Hs.656810	chr15	N/A	28.5375	8.6918	3.28327	6	4	16.6792	75.6893
FLI1-AS1	chr11	N/A	50.8801	15.5026	3.28203	6	4	19.586	92.3354
LOC100130705	chr7	7q32.1	13.5078	4.11578	3.28195	6	4	40.098	31.9279
CIC	chr19	19q13.2	172.887	52.68	3.28184	6	12	12.998	138.69
GLYAT	chr11	11q12.1	19.0129	5.7947	3.28108	18	28	65.265	57.5972
LOC100506421	chr2	2q12	30.1502	9.1901	3.28072	6	4	30.4761	51.3137
Hs.209641	chr1	N/A	19.7125	6.00869	3.28067	6	4	38.928	80.006
RAD9A	chr11	11q13.1-q13.2	121.195	36.9433	3.28055	6	20	12.4684	71.9685
ENHO	chr9	9p13.3	25.8045	7.86623	3.28041	6	12	71.3532	55.8736
GTPBP3	chr19	19p13.11	55.7223	16.9955	3.27865	12	22	81.883	144.884
TMEM59L	chr19	19p12	35.929	10.965	3.2767	6	12	54.6317	83.8455
PNLIP	chr10	10q26.1	16.6854	5.09308	3.27609	6	12	42.8464	30.5982
SLC28A2	chr15	15q15	25.62	7.82185	3.27544	12	14	33.7408	49.3113
Hs.745058	chr20	N/A	36.1604	11.0408	3.27516	6	4	18.948	13.6661
Hs.730286	chr21	N/A	18.3655	5.60885	3.27438	6	4	11.3617	47.1413
WNT6	chr2	2q35	36.9748	11.295	3.27356	24	24	127.145	143.018
Hs.656025	chr15	N/A	15.0941	4.61353	3.2717	6	4	48.5202	63.8196
NCR3	chr6	6p21.3	27.2234	8.32146	3.27147	18	12	65.5813	94.049
LINC00167	chr11	11q24.3	19.8238	6.06005	3.27123	6	12	24.5097	26.1464
IGDCC3	chr15	15q22.3-q23	56.0808	17.1438	3.27119	12	24	46.352	77.8194
KCNA1	chr12	12p13.32	36.3961	11.1294	3.27027	12	16	32.6076	59.8958
Hs.144492	chr10	N/A	26.4228	8.08286	3.26899	12	8	43.7122	63.1354
Hs.511790	chr15	N/A	32.5489	9.9595	3.26812	6	4	27.7932	57.3071
Hs.438823	chr7	N/A	32.3858	9.91169	3.26744	6	4	26.2267	63.5874
TAS2R4	chr7	7q31.3-q32	26.2986	8.05283	3.26576	6	20	22.2787	37.5381
Hs.678603	chr1	N/A	24.4968	7.50131	3.26567	6	4	38.9921	37.3914
RIIAD1	chr1	1q21.3	32.6146	9.98728	3.26561	6	4	28.9705	53.8072
C1orf158	chr1	1p36.21	31.8411	9.75226	3.265	6	12	44.1166	28.8874
LOC100507419	chr16	N/A	20.9981	6.43177	3.26475	12	8	48.7788	50.4088
SLC35G5	chr8	8p23.1	44.6757	13.6857	3.2644	6	4	37.7336	123.374
TMEM72-AS1	chr10	10q11.21	37.4947	11.486	3.26439	6	4	30.0354	67.3232
Hs.446044	chr5	N/A	23.2692	7.12915	3.26395	6	4	45.5991	55.2501
LOC100506113	chr11	N/A	20.7297	6.35193	3.26354	6	4	27.0291	59.1328
SOGA2	chr18	18p11.22	30.3173	9.29114	3.26303	6	12	23.4412	33.1558
C10orf62	chr10	10q24.2	29.654	9.08892	3.26265	6	4	24.9845	53.5188
Hs.676290	chr9	N/A	19.2443	5.89866	3.26248	6	4	42.1214	76.3869
RHBDD3	chr22	22q12.2	101.756	31.2028	3.26112	6	12	12.0156	113.824
ERICH1-AS1	chr8	8p23.3	33.7115	10.3407	3.26007	12	8	30.8851	70.9836
PRLH	chr2	2q37.3	39.6501	12.164	3.25963	6	12	10.321	58.0398
LOC100996371	chr3	N/A	22.3779	6.867	3.25877	6	4	15.3449	86.3932
Hs.681706	chr1	N/A	33.3127	10.2227	3.25869	6	4	41.8141	27.8186
Hs.20798	chrX	N/A	38.0882	11.6945	3.25692	6	4	27.1902	72.5074
DSPP	chr4	4q21.3	19.0679	5.85555	3.25638	6	10	55.8062	46.288
Hs.680472	chr15	N/A	25.2223	7.74576	3.25627	6	4	23.4249	30.0218
TROAP	chr12	12q13.12	48.0432	14.754	3.25627	12	16	37.9727	43.9538
RSPO3	chr6	6q22.33	42.0207	12.9053	3.25608	6	20	27.4834	72.2352
Hs.579262	chr17	N/A	45.1648	13.8711	3.25603	6	4	18.3274	99.1335
Hs.672024	chr3	N/A	51.5491	15.8405	3.25427	6	4	12.3219	82
CEACAM3	chr19	19q13.2	38.6872	11.8889	3.25406	18	18	52.4865	82.2474
CEACAM19	chr19	19q13.31	45.5136	13.989	3.25354	6	12	40.8992	66.0253
CLDN2	chrX	Xq22.3-q23	27.0887	8.32616	3.25345	6	12	37.0688	69.9364
GJD3	chr17	17q21.2	44.6695	13.7316	3.25304	12	8	23.0852	65.1412
Hs.657983	chr8	N/A	37.0339	11.3862	3.25252	6	4	22.6076	72.4703
CHID1	chr11	11p15.5	201.238	61.8779	3.25218	6	12	9.84996	139.778
ALX3	chr1	1p13.3	27.9252	8.58701	3.25203	6	4	39.3071	64.5297
MMP17	chr12	12q24.3	31.664	9.73877	3.25133	6	12	61.9633	88.7137
Hs.666454	chr5	N/A	29.8531	9.18301	3.25091	6	4	22.7975	38.7341
TRPA1	chr8	8q13	20.1207	6.19071	3.25014	6	12	31.5705	36.6485
Hs.734871	chr16	N/A	25.2971	7.78341	3.25014	6	4	30.2699	54.1511
DSCR10	chr21	21q22.13	55.0727	16.9476	3.24959	12	12	50.1224	113.057
Hs.179299	chr15	N/A	29.9549	9.21965	3.24903	6	4	19.1368	67.8643
FBXO44	chr1	1p36.22	78.8822	24.2789	3.24901	6	12	17.1409	71.7728
CAMK2N2	chr3	3q27.1	41.8668	12.8876	3.24861	12	16	26.1259	59.5511
HHIPL1	chr14	14q32	22.3649	6.88808	3.2469	6	4	29.4917	67.3953
ZFHX2	chr14	14q11.2	45.9272	14.1484	3.2461	12	22	47.4978	126.569
CD34	chr1	1q32	138.892	42.8047	3.24479	6	12	16.9021	84.9533
Hs.560509	chr17	N/A	25.9651	8.00745	3.24261	6	4	79.6844	102.716
SCML2	chrX	Xp22	86.3833	26.6436	3.24218	6	20	23.6982	93.9416
RUSC1	chr1	1q21-q22	138.495	42.7291	3.24124	6	20	20.1158	89.9508
CACNA2D4	chr12	12p13.33	21.6168	6.66943	3.24117	12	16	49.5304	43.7153
CCR9	chr3	3p21.3	23.7217	7.31902	3.2411	6	12	48.4725	53.913
LOC100507652	chr1	N/A	25.0516	7.72947	3.24105	6	4	37.6234	38.3688
SYCE2	chr19	19p13.2	20.6985	6.3864	3.24103	6	12	26.4182	25.9609
GYPB	chr4	4q31.21	30.8711	9.52599	3.24073	24	16	43.1331	71.2416
LGALS8-AS1	chr1	1q43	35.4321	10.9341	3.24051	6	4	21.2442	78.2842
FAM151A	chr1	N/A	22.1782	6.84683	3.2392	6	20	61.4794	44.5356
LOC729866	chr1	1q23.1	16.9351	5.22951	3.23838	6	4	23.4098	12.381
SLURP1	chr8	8q24.3	22.2491	6.87107	3.23808	6	4	36.9356	72.8509
ZNF408	chr11	11p11.2	83.7816	25.8786	3.23748	6	12	45.8046	125.169
MOGAT2	chr11	11q13.5	27.9611	8.63817	3.23693	12	16	44.5027	57.2828
Hs.610557	chr3	N/A	15.7856	4.87797	3.2361	6	4	41.3525	49.127
LOC340074	chr5	5q31.1	22.1133	6.83345	3.23604	6	4	46.3399	50.6255
ZNF575	chr19	19q13.31	58.1072	17.9586	3.23563	6	12	41.8989	71.495
CACNA2D1	chr7	7q21-q22	22.4652	6.94321	3.23557	6	12	29.1447	43.1212
Hs.664535	chr16	N/A	24.4737	7.56695	3.23429	6	4	15.6448	28.5221
TDRD12	chr19	19q13.11	28.8372	8.91827	3.2335	6	4	70.6812	101.913
ISLR2	chr15	15q24.1	22.1166	6.84068	3.2331	6	12	34.5052	25.9531
Hs.13480	chr8	N/A	19.572	6.05669	3.23147	6	4	56.6338	3.61333
CCL24	chr7	7q11.23	22.4949	6.96356	3.23037	6	12	55.2284	35.0171
CST8	chr20	20p11.21	27.9753	8.66043	3.23025	6	12	37.2876	59.1066
CECR5-AS1	chr22	22q11.1	20.1116	6.22707	3.2297	6	4	33.3624	63.7501
RET	chr10	10q11.2	28.066	8.69212	3.2289	18	16	68.1532	57.2527
GRM4	chr6	6p21.3	47.5611	14.7312	3.2286	6	12	46.6918	61.244
SPP2	chr2	2q37.1	19.747	6.11679	3.22833	6	12	40.7355	39.4473
FBLN2	chr3	3p25.1	166.827	51.6925	3.22729	6	12	14.6962	149.92
TTYH3	chr7	7p22	107.351	33.2723	3.22643	6	20	27.0721	68.3925
Hs.134520	chr14	N/A	26.0484	8.07628	3.22529	6	4	18.7361	51.7521
Hs.611748	chr3	N/A	18.5623	5.7553	3.22526	6	4	21.7364	69.1337
SLC17A7	chr19	19q13	42.7523	13.2603	3.22409	12	16	46.2087	86.0583
FER1L6-AS1	chr8	8q24.13	18.7838	5.82628	3.22398	6	10	42.0723	61.5234
Hs.670365	chr20	N/A	23.0506	7.15044	3.22367	6	4	31.9463	24.2897
Hs.672149	chr1	N/A	30.7987	9.55486	3.22336	6	4	29.8515	88.4202
GPR162	chr12	12p13	34.3184	10.6483	3.22289	6	4	49.1516	74.6208
KCNJ9	chr1	1q23.2	27.5924	8.56341	3.22213	6	12	25.382	30.0281
LOC100506929	chr1	N/A	29.3701	9.11533	3.22206	6	4	31.1977	28.6327
OR1J2	chr9	9q34.11	31.196	9.68321	3.22166	12	16	66.8022	73.8262
SAMD10	chr20	20q13.33	42.4139	13.1668	3.22128	12	16	49.4251	62.2995
SIGLEC6	chr19	19q13.3	39.5835	12.2882	3.22127	18	18	68.3987	108.404
OR1E2	chr17	17p13.3	29.9755	9.30607	3.22107	6	4	30.7043	37.3826
Hs.656218	chr12	N/A	26.5642	8.24722	3.22098	6	4	15.0301	34.0714
MAP3K19	chr2	2q21.3	28.9251	8.98086	3.22074	12	16	118.922	149.554
C21orf67	chr21	21q22.3	35.2651	10.9518	3.22003	18	24	76.8587	102.404
CLEC3A	chr16	16q23	23.1816	7.19937	3.21995	6	12	30.3344	46.3364
Hs.663137	chr7	N/A	46.8627	14.5574	3.21916	6	4	35.6398	78.1021
LOC100130557	chr1	1p34.2	45.8088	14.2335	3.21838	6	4	18.363	83.0099
SEPT3	chr22	22q13.2	55.6792	17.312	3.21623	6	4	17.9254	90.121
GP9	chr3	3q21.3	34.1735	10.6255	3.21616	6	4	61.011	127.539
Hs.601116	chr11	N/A	29.7492	9.25366	3.21486	6	4	12.3433	85.3546
Hs.669769	chr1	N/A	21.9389	6.82427	3.21483	6	4	41.606	73.7052
Hs.660167	chr12	N/A	35.9981	11.199	3.21439	6	4	11.2097	50.8054
Hs.552679	chr11	N/A	57.4453	17.8715	3.21436	6	4	18.7668	107.046
Hs.550817	chr1	N/A	39.6113	12.3254	3.2138	6	4	5.53838	73.8298
IFNA7	chr9	9p22	24.9778	7.77206	3.21379	6	4	48.0608	58.1874
Hs.522682	chrX	N/A	18.2791	5.6883	3.21346	6	4	41.0263	44.4278
GP2	chr16	16p12	30.7914	9.58244	3.21331	18	18	76.6883	104.078
KRT34	chr17	17q21.2	13.3576	4.15742	3.21296	6	12	69.6263	56.7141
AVPR1B	chr1	1q32	52.5781	16.3652	3.2128	6	12	66.6406	77.6815
SIK1	chr21	21q22.3	58.7047	18.2733	3.2126	6	18	26.9152	94.4289
LOC100507513	chr14	N/A	15.4962	4.82378	3.21246	6	4	38.3228	23.3629
CACNG6	chr19	19q13.4	69.3612	21.5975	3.21154	12	16	74.4399	99.4153
Hs.440501	chr5	N/A	21.1875	6.59759	3.2114	6	4	16.93	67.5439
ZDHHC11	chr5	5p15.33	84.6616	26.3666	3.21094	18	18	46.2503	83.6591
KNCN	chr1	1p33	24.2333	7.5543	3.20788	6	12	45.9075	34.7161
NTSR2	chr2	2p25.1	12.9396	4.03486	3.20694	6	12	74.3301	33.3564
DRD5	chr4	4p16.1	26.6143	8.30074	3.20626	6	12	20.4644	48.7488
TMUB1	chr7	7q36.1	133.829	41.7528	3.20527	6	12	30.2214	119.227
Hs.655764	chr3	N/A	32.481	10.1391	3.20354	6	4	81.7554	15.818
Hs.312228	chr7	N/A	35.4755	11.075	3.2032	6	4	20.034	83.902
TRHR	chr8	8q23	21.0968	6.58732	3.20263	6	12	46.4028	53.488
ADAD1	chr4	4q27	25.6821	8.02395	3.20068	12	16	60.7477	42.8941
ANP32A-IT1	chr15	15q23	29.7155	9.28668	3.19979	6	2	23.7522	15.9812
Hs.127380	chr10	N/A	39.2601	12.273	3.19891	6	4	12.9612	90.061
CALCA	chr11	11p15.2	90.1688	28.2055	3.19685	24	22	167.191	113.069
Hs.651175	chr5	N/A	27.1699	8.50173	3.19581	6	4	21.7314	32.0263
CALHM1	chr10	10q24.33	42.0682	13.1733	3.19344	6	12	23.6918	49.8469
Hs.520751	chr7	N/A	41.5323	13.0199	3.1899	6	4	24.6404	34.0466
C9orf38	chr9	9p24.1	15.2193	4.77174	3.18947	6	2	91.0388	0.095478
SLC52A3	chr20	20p13	45.5545	14.2874	3.18845	12	14	62.8469	114.438
Hs.71657	chr1	N/A	44.8357	14.0623	3.18836	6	4	35.1519	84.998
EDA2R	chrX	Xq12	38.4588	12.0743	3.18517	6	12	26.5811	32.0845
Hs.253767	chr2	N/A	25.7948	8.09945	3.18476	6	4	27.6921	25.5973
Hs.615028	chr8	N/A	32.8396	10.3115	3.18474	6	4	21.3499	64.9022
Hs.664289	chr4	N/A	14.191	4.45618	3.18457	6	4	47.7016	54.4794
C20orf181	chr20	20q13.33	39.2753	12.3424	3.18215	12	8	52.9743	74.3921
Hs.568685	chr1	N/A	50.9487	16.016	3.18111	6	4	21.2065	46.2126
RNF215	chr22	22q12.2	27.0581	8.50841	3.18016	6	10	21.4042	29.6867
LOR	chr1	1q21	21.2809	6.69193	3.18008	6	12	52.8733	52.2428
LOC731424	chr4	N/A	25.5839	8.04635	3.17956	6	4	22.021	41.2423
TTTY6	chrY	Yq11.223	26.1492	8.22429	3.17951	6	4	60.5607	111.197
VGF	chr7	7q22.1	43.665	13.7357	3.17895	6	12	51.6745	84.833
ARSE	chrX	Xp22.3	24.6984	7.7699	3.17873	6	12	22.0292	45.0482
Hs.710344	chr5	N/A	16.4537	5.17712	3.17817	6	4	60.2551	39.9684
PCDHB9	chr5	5q31	25.5419	8.0373	3.17791	6	12	23.7335	54.8152
Hs.741672	chr14	N/A	14.8188	4.66362	3.17753	6	4	62.9547	72.6871
PODN	chr1	1p32.3	96.8161	30.4738	3.17702	6	12	22.052	89.3453
ZNF582	chr19	19q13.43	76.8531	24.1918	3.17682	6	12	25.516	66.0376
AHR	chr7	7p15	132.358	41.6716	3.17621	6	12	16.3623	91.5574
UBFD1	chr16	16p12	164.224	51.7306	3.17459	12	16	62.1088	162.589
LOC400752	chr1	1p34.1	36.4201	11.4726	3.17453	6	4	26.6426	17.7271
GCK	chr7	7p15.3-p15.1	28.1051	8.85344	3.17448	6	12	70.4832	56.5076
Hs.608171	chr5	N/A	24.1755	7.61653	3.17409	6	4	18.9691	46.6979
NLRP14	chr11	11p15.4	20.2685	6.38732	3.17324	6	12	27.6845	49.6366
Hs.634751	chr17	N/A	21.9927	6.93163	3.17281	6	4	66.2489	78.8217
Hs.720559	chr9	N/A	24.6874	7.78188	3.17242	6	4	34.3305	75.3948
Hs.551827	chr1	N/A	9.79254	3.08692	3.17227	6	4	70.3296	29.0748
CD5	chr11	11q13	44.4964	14.0272	3.17215	12	16	77.1932	101.575
CNTNAP1	chr17	17q21	49.5182	15.6109	3.17202	6	12	26.9833	51.6277
Hs.665060	chr3	N/A	23.6489	7.45559	3.17197	6	4	67.8832	64.7033
Hs.318431	chr14	N/A	29.7131	9.36879	3.1715	6	4	37.8046	51.2182
RAX2	chr19	19p13.3	76.3395	24.0734	3.17111	6	12	27.8744	118.523
Hs.607775	chr2	N/A	37.9616	11.9723	3.17079	6	4	99.3238	36.7956
GNB3	chr12	12p13	53.125	16.7549	3.1707	6	12	33.4475	58.7535
Hs.726818	chr5	N/A	13.8662	4.37327	3.17067	6	4	47.927	48.8315
RAB3D	chr19	19p13.2	39.5765	12.4829	3.17047	6	12	22.8265	82.0242
PKDREJ	chr22	22q13.31	20.6816	6.52344	3.17035	6	12	64.9497	36.8106
PSG9	chr19	19q13.2	32.4821	10.2472	3.16984	18	20	45.3445	79.3278
C9orf163	chr9	9q34.3	48.0134	15.1477	3.16968	6	12	87.3953	123.001
ONECUT3	chr19	19p13.3	24.0028	7.57478	3.16878	6	12	19.1579	31.1706
BTBD17	chr17	17q25.1	22.3608	7.05668	3.16874	6	4	51.5809	52.8169
KIAA1147	chr7	7q34	148.952	47.0101	3.1685	12	24	20.4553	133.8
RHOXF1	chrX	Xq24	35.8086	11.3019	3.16838	6	12	21.5862	46.0748
CYP2C9	chr10	10q24	31.2656	9.86892	3.16809	42	44	56.9123	81.1197
FAM57B	chr16	16p11.2	30.1097	9.50647	3.16728	6	12	82.179	104.788
LOC729173	chr11	11q23.3	48.1941	15.2167	3.16718	6	4	25.9334	104.83
Hs.736889	chr1	N/A	58.5788	18.5012	3.16622	6	4	73.4746	152.735
BIN3	chr8	8p21.3	140.475	44.3677	3.16615	12	14	21.6702	115.009
Hs.662260	chr1	N/A	24.3297	7.68785	3.1647	6	4	18.5399	34.2382
OTX1	chr2	2p13	28.2152	8.9161	3.16452	6	12	36.6518	38.9856
CNNM4	chr2	2q11	93.4609	29.5345	3.16447	6	12	18.362	65.7315
MRPL2	chr6	6p21.3	115.354	36.4612	3.16375	12	16	22.3355	77.443
LENG8	chr19	19q13.42	181.831	57.4851	3.1631	6	10	32.2273	180.875
LCN15	chr9	9q34.3	23.8313	7.53609	3.16229	6	4	55.681	89.8574
PGC	chr6	6p21.1	28.977	9.16368	3.16216	12	16	38.6804	45.3755
C20orf166-AS1	chr20	20q13.33	65.3393	20.6643	3.16194	12	14	39.402	90.6857
RNF214	chr11	11q23.3	75.2929	23.8145	3.16165	6	12	23.2399	21.4794
Hs.597167	chr13	N/A	16.0811	5.08691	3.16128	6	4	47.4297	27.9513
TMPRSS5	chr11	11q	40.2831	12.7437	3.16102	6	20	32.1304	59.1838
Hs.532104	chr5	N/A	30.5909	9.67852	3.1607	6	4	15.3694	55.648
Hs.126573	chr9	N/A	18.2455	5.77354	3.16019	6	4	31.1985	42.5682
OR2A4	chr6	6q23	35.5774	11.2582	3.16013	6	10	18.2059	39.2038
MOCS3	chr20	20q13.13	36.0943	11.4274	3.15857	6	12	18.8469	27.8407
TTTY12	chrY	Yp11.2	23.7172	7.50896	3.15852	6	4	18.3962	68.0079
Hs.600571	chr6	N/A	18.0265	5.70732	3.15848	6	4	39.0952	38.7912
FRMD5	chr15	15q15.3	25.1267	7.95602	3.15821	6	12	40.1852	53.7037
LOC100129461	chr6	6p25.1	34.221	10.8358	3.15813	6	4	25.5816	48.9152
LOC100131864	chr1	1p36.31	33.2574	10.531	3.15804	6	4	57.3654	117.25
Hs.566458	chr6	N/A	18.8587	5.97372	3.15694	6	4	53.1329	16.6367
CILP	chr15	15q22	68.1777	21.5986	3.15658	6	12	24.7033	89.6978
Hs.667499	chr5	N/A	30.261	9.58671	3.15656	6	4	61.5861	85.1537
TINCR	chr19	19p13.3	23.4488	7.42909	3.15634	18	20	49.4314	73.2487
Hs.126678	chr1	N/A	16.4745	5.21982	3.15613	6	4	51.1246	52.8236
PROK1	chr1	1p21	27.9805	8.86824	3.15513	6	12	54.8031	71.13
WASF1	chr6	6q21	28.6347	9.07625	3.1549	6	12	42.03	56.1073
Hs.586238	chr6	N/A	16.4939	5.22884	3.1544	6	4	49.1968	28.5536
CPN2	chr3	3q29	18.2312	5.77995	3.15422	6	12	55.6995	47.7982
Hs.444587	chr3	N/A	21.6959	6.88017	3.1534	6	4	37.4343	61.6814
ZNF445	chr3	3p21.32	71.1925	22.578	3.15317	12	24	26.0792	80.9269
Hs.571468	chr8	N/A	22.4583	7.12361	3.15266	6	4	31.5824	39.9183
TMEM253	chr14	14q11.2	25.7821	8.1781	3.15257	6	4	43.6857	49.6948
Hs.385561	chr1	N/A	17.636	5.59616	3.15145	6	4	39.6373	27.3072
SOAT2	chr12	12q13.13	19.2377	6.10478	3.15125	6	12	75.0461	89.6236
LOC100128374	chr7	7p22.3	34.6146	10.9855	3.15092	6	4	30.8077	96.1259
Hs.130793	chr4	N/A	16.952	5.38057	3.15059	6	4	80.0567	31.7968
Hs.132526	chr1	N/A	27.4329	8.70847	3.15014	6	4	16.5403	37.8743
CLRN1-AS1	chr3	3q25.1	17.9143	5.68684	3.15013	6	4	33.0665	58.1987
KIAA0195	chr17	17q25.1	147.627	46.8668	3.14993	6	12	21.8951	105.29
SCN3B	chr11	11q23.3	43.5394	13.8273	3.14881	12	16	58.603	76.6989
RAD54L2	chr3	3p21.2	78.0904	24.8063	3.14801	6	20	79.3633	80.8649
ATP2C2	chr16	16q24.1	53.0031	16.8382	3.14778	18	20	53.8372	97.6645
Hs.659570	chr6	N/A	32.6827	10.3873	3.14642	6	4	28.4583	58.0132
Hs.658252	chr12	N/A	20.1384	6.40047	3.14639	6	4	49.6483	22.2697
Hs.652616	chr3	N/A	48.3617	15.3724	3.146	6	4	23.2637	75.1999
Hs.657176	chr7	N/A	13.7219	4.363	3.14506	6	4	25.512	28.3315
RBP2	chr3	3q23	24.731	7.86377	3.14492	6	12	30.1271	45.9238
TMSB4Y	chrY	Yq11.221	39.964	12.7154	3.14295	6	12	40.0668	70.3701
PPP1R1C	chr2	2q31.3	30.4981	9.7045	3.14267	12	16	41.3327	52.5633
CARD18	chr11	11q22.3	19.9452	6.34792	3.14201	6	4	26.3659	18.7104
Hs.603871	chr3	N/A	23.8471	7.59243	3.14091	6	4	68.847	62.8626
OVGP1	chr1	1p13	44.1517	14.0593	3.14039	6	12	19.7588	76.4103
YWHAE	chr17	17p13.3	624.947	199.007	3.14032	12	32	85.3596	219.259
SORCS3-AS1	chr10	N/A	25.2173	8.03329	3.1391	6	4	47.892	72.5256
VN1R3	chr16	16p11.2	15.9733	5.09003	3.13816	6	4	67.097	2.70668
TRPV3	chr17	17p13.2	27.1822	8.6622	3.13802	12	16	49.3737	51.4521
SLC6A7	chr5	5q32	36.3073	11.5728	3.1373	6	12	90.8041	139.06
Hs.569510	chr15	N/A	53.6696	17.1152	3.1358	6	4	27.5625	66.3876
MORN3	chr12	12q24.31	43.8433	13.9827	3.13554	6	12	47.4871	55.9994
C22orf26	chr22	22q13.31	37.065	11.8235	3.13486	6	12	86.4734	98.7639
PLCB3	chr11	11q13	58.933	18.7995	3.13482	6	10	18.5625	91.7604
Hs.666487	chr17	N/A	17.1986	5.48695	3.13445	6	4	43.5881	72.9951
Hs.440729	chr3	N/A	29.5322	9.42422	3.13365	6	4	20.3466	28.9862
Hs.620808	chr17	N/A	27.8512	8.88878	3.1333	6	4	49.5592	87.8275
GABRA4	chr4	4p12	19.967	6.37289	3.13312	12	16	45.354	59.9076
Hs.551909	chr12	N/A	19.3916	6.18962	3.13292	6	4	50.6467	39.9498
KCNQ1DN	chr11	11p15.5	31.9491	10.1979	3.1329	6	10	58.4263	70.9738
Hs.556035	chr7	N/A	19.5962	6.25546	3.13265	6	4	57.2469	89.2102
Hs.660169	chr22	N/A	72.7867	23.2351	3.13261	6	4	15.4264	28.4101
CCDC103	chr17	17q21.31	48.1655	15.3763	3.13245	6	4	21.8926	50.6941
HIST1H2BL	chr6	6p22.1	14.3514	4.58245	3.13182	6	4	28.2949	51.6348
SLC7A4	chr22	22q11.21	28.6411	9.1457	3.13165	12	16	42.4428	70.1919
Hs.665002	chr6	N/A	39.5825	12.6436	3.13062	6	4	25.5287	82.4906
Hs.660359	chr2	N/A	32.5627	10.4047	3.12962	6	4	13.7149	21.4663
Hs.149264	chr2	N/A	29.2469	9.34588	3.12939	6	4	33.7227	27.2372
NKX6-3	chr8	8p11.21	50.1784	16.0372	3.12887	12	16	64.9142	106.777
Hs.444855	chr2	N/A	38.2131	12.2191	3.12731	6	4	29.8981	97.0378
LOC646482	chr13	13q12.13	23.8475	7.62666	3.12686	6	4	61.2758	72.2858
Hs.664125	chr9	N/A	34.5146	11.041	3.12605	6	4	29.5359	52.2244
FNDC7	chr1	1p13.3	21.7949	6.97236	3.12591	6	12	47.2446	68.6221
FITM2	chr20	20q13.12	34.2699	10.9657	3.12519	6	10	29.6048	36.0039
ROS1	chr6	6q22	18.5226	5.92739	3.12492	12	16	46.1255	25.6116
IRS4	chrX	Xq22.3	25.6379	8.20506	3.12464	6	12	24.3191	35.6142
Hs.679153	chr18	N/A	25.4357	8.14791	3.12175	6	4	34.6225	15.3005
KCNA6	chr12	12p13	26.7648	8.5771	3.1205	6	12	9.10258	40.5191
MAS1	chr6	6q25.3-q26	29.8202	9.56102	3.11894	6	12	14.3512	57.0144
LTK	chr15	15q15.1-q21.1	28.6581	9.18846	3.11892	12	16	42.3117	68.8804
LOC100128830	chr10	10q26.3	26.6694	8.55257	3.11829	6	4	52.6529	40.5314
KRTAP4-3	chr17	17q12-q21	17.0269	5.4607	3.11807	6	12	59.2038	32.5175
LRRC43	chr12	12q24.31	67.2308	21.5647	3.11763	18	20	116.479	214.104
NEUROD2	chr17	17q12	30.4593	9.77216	3.11695	12	14	22.6725	42.8177
EPN3	chr17	17q21.33	30.526	9.80093	3.11461	12	14	48.1878	77.9461
Hs.121749	chr12	N/A	19.7895	6.35461	3.11419	6	4	36.7221	25.2682
NCAN	chr19	19p12	27.2343	8.74526	3.11417	6	12	12.2965	35.4691
PAX7	chr1	1p36.13	20.8362	6.69173	3.11372	12	16	46.5546	44.7411
Hs.735832	chr19	N/A	25.7364	8.27076	3.11173	12	8	63.7977	84.4934
SPACA4	chr19	19q13.33	30.5729	9.82686	3.11115	6	12	36.8228	43.9608
KIF2B	chr17	17q22	17.4924	5.6234	3.11064	6	12	46.1807	68.2563
Hs.732760	chr19	N/A	28.7479	9.2457	3.10933	6	4	78.5688	90.8837
DDI2	chr1	1p36.21	50.5863	16.2788	3.1075	12	14	42.9721	92.7596
Hs.745042	chr7	N/A	46.2051	14.871	3.10706	6	4	49.0566	30.1274
ASPG	chr14	14q32.33	25.6069	8.24394	3.10615	12	8	48.5602	88.326
ATP6V1G2	chr6	6p21.3	40.4071	13.0091	3.10607	6	4	18.4643	29.4447
FOLH1	chr11	11p11.2	28.3071	9.11397	3.1059	24	24	39.3739	58.7002
Hs.121735	chr18	N/A	20.2598	6.52381	3.10552	6	4	64.6012	25.3242
EEPD1	chr7	7p14.2	34.6464	11.1565	3.10548	24	16	47.5144	66.7626
Hs.591900	chr9	N/A	34.9684	11.2656	3.10399	6	4	14.591	77.6496
C3orf22	chr3	3q21.3	17.8872	5.76293	3.10384	6	20	57.8598	40.7441
ZP1	chr11	11q12.2	16.8046	5.41462	3.10356	6	12	47.2613	33.0071
CD79A	chr19	19q13.2	60.6158	19.532	3.10342	12	16	78.0945	57.4853
Hs.664915	chr1	N/A	26.1757	8.43546	3.10306	6	4	79.5617	27.2923
Hs.107801	chr13	N/A	27.916	8.99999	3.10178	6	4	20.5531	56.0732
Hs.589563	chr18	N/A	21.4637	6.92281	3.10043	6	4	12.0769	45.055
ZNF565	chr19	19q13.12	48.9167	15.7774	3.10043	6	12	30.2089	54.1052
LOC400655	chr18	18q22.3	24.6752	7.95969	3.10002	12	8	67.9742	49.7397
FLJ45513	chr17	17q21.33	54.0588	17.4392	3.09984	6	4	31.5068	50.0476
GSTA3	chr6	6p12.1	21.0249	6.78452	3.09895	6	12	57.0755	68.1378
NOTUM	chr17	17q25.3	52.9626	17.0915	3.09876	6	12	54.5415	77.3767
PFN4	chr2	2p23.3	24.2719	7.83372	3.09839	12	14	33.7797	41.3935
Hs.667258	chr17	N/A	42.9706	13.87	3.0981	6	4	21.5983	61.9772
REG1A	chr2	2p12	25.2524	8.15192	3.09773	6	4	47.5783	67.0525
ZNF747	chr16	16p11.2	61.6994	19.9194	3.09746	12	16	57.7214	93.8788
FSD1	chr19	19p13.3	28.326	9.14676	3.09683	6	12	70.3567	81.4325
C20orf173	chr20	20q11.22	25.5958	8.26667	3.09627	6	12	41.6243	32.5374
SKA3	chr13	13q12.11	26.3532	8.51164	3.09614	6	12	56.4855	51.0915
SSUH2	chr3	3p26.1	30.1509	9.73977	3.09565	6	12	41.4329	44.057
Hs.657733	chr11	N/A	24.4719	7.90765	3.09471	6	4	37.2637	56.275
NKX2-5	chr5	5q34	24.7588	8.00483	3.09298	6	4	35.3927	45.6563
C1orf222	chr1	1p36.33	44.5886	14.4182	3.09252	6	4	38.0023	91.0011
PPP1R14D	chr15	15q15.1	41.623	13.4594	3.09249	6	12	19.8102	54.2919
BMS1	chr10	10q11.21	122.413	39.5853	3.09238	6	28	8.11985	100.478
IDO2	chr8	8p11.21	20.2939	6.56338	3.092	6	12	42.4327	38.1861
DKFZp451B082	chr6	6q26	33.3053	10.7746	3.09109	6	4	20.5059	78.8601
Hs.473255	chr20	N/A	30.4945	9.86612	3.09083	6	4	18.6476	75.3674
MGC15885	chr15	15q22.2	29.7965	9.64074	3.09069	6	4	28.6275	69.6984
PRAMEF10	chr1	1p36.21	19.4522	6.29447	3.09036	6	10	79.561	61.761
AFAP1-AS1	chr4	4p16.1	22.9692	7.43287	3.09022	12	8	65.084	51.8756
RNF151	chr16	16p13.3	23.6577	7.65675	3.08979	6	12	43.4278	41.5603
FXYD3	chr19	19q13.12	62.441	20.2109	3.08948	12	16	47.065	113.094
ADAMTS12	chr5	5q35	35.2871	11.4271	3.08803	12	16	42.9395	67.5231
CFC1B	chr2	2q21.1	22.5031	7.2902	3.08676	6	4	51.5084	73.0145
HAP1	chr17	17q21.2-q21.3	45.8772	14.8673	3.08579	12	16	48.1461	90.0858
Hs.638426	chr3	N/A	28.1081	9.10953	3.08557	6	4	31.4278	80.3502
LOC646329	chr7	7q32.3	22.7981	7.38868	3.08554	6	4	30.5157	49.3975
LOC100128108	chr15	15q26.3	28.5109	9.24309	3.08457	6	4	29.3362	69.4944
ITGA11	chr15	15q23	34.2926	11.1178	3.08448	12	22	36.4019	47.9257
ATF7IP2	chr16	16p13.13	76.9136	24.9363	3.0844	6	12	40.0607	62.3566
VN1R4	chr19	19q13.42	17.6806	5.73355	3.0837	6	12	35.2307	30.6012
DEFB123	chr20	20q11.1	22.7003	7.3623	3.08332	6	12	66.2081	61.8737
LOC100505902	chr3	N/A	32.6066	10.5787	3.08229	6	4	42.5505	37.5479
Hs.99405	chr2	N/A	54.7464	17.7619	3.08224	6	4	36.649	128.482
Hs.605151	chr20	N/A	39.9007	12.9457	3.08216	6	4	25.7321	62.5417
Hs.668906	chr9	N/A	43.6669	14.168	3.08208	6	4	21.5977	67.1689
SLC22A18AS	chr11	11p15.5	44.9117	14.573	3.08184	6	12	38.8935	77.4942
Hs.257556	chr9	N/A	14.286	4.64003	3.07885	6	4	36.6662	57.8373
FCAMR	chr1	1q32.1	19.2692	6.25869	3.07879	6	12	75.7899	29.6772
ESRRB	chr14	14q24.3	18.6624	6.06239	3.07838	18	18	62.5281	49.5641
GFAP	chr17	17q21	19.466	6.3235	3.07836	18	18	76.4708	87.6236
Hs.662387	chr18	N/A	26.3852	8.57184	3.07813	6	4	20.3504	54.015
LOC100132005	chr6	6p21.2	27.839	9.0447	3.07793	6	4	76.0614	85.6296
SCUBE1	chr22	22q13	34.61	11.2477	3.07707	6	10	47.6318	133.912
Hs.259664	chr1	N/A	27.5216	8.94519	3.07669	6	4	33.7613	71.1566
Hs.128386	chr11	N/A	26.6395	8.65866	3.07663	6	4	25.946	70.4996
Hs.143821	chr7	N/A	39.4684	12.8289	3.07653	6	4	15.819	46.641
SLC25A18	chr22	22q11.2	22.9562	7.46414	3.07553	6	12	42.0119	42.1165
OOEP	chr6	6q13	27.8309	9.0515	3.07473	6	12	28.5146	42.4931
LOC100130051	chr16	16p13.3	61.7288	20.0869	3.07309	6	4	36.9174	98.9672
ATP7B	chr13	13q14.3	50.6469	16.4821	3.07285	6	12	35.4302	70.5313
LOC100506302	chr7	N/A	38.9851	12.6883	3.07251	6	4	39.0284	91.2229
Hs.660778	chr9	N/A	52.1443	16.9763	3.0716	6	4	25.2854	62.1456
PDE6A	chr5	5q31.2-q34	25.2388	8.22008	3.07038	6	12	17.3717	33.8572
FLJ38576	chr4	4q35.2	14.3256	4.66611	3.07015	6	4	44.2598	28.8278
FGF11	chr17	17p13.1	67.6447	22.0337	3.07005	12	16	66.7006	123.314
SCTR	chr2	2q14.1	27.7915	9.05277	3.06995	18	16	44.7545	50.8024
Hs.664726	chr20	N/A	22.1153	7.20416	3.0698	6	4	40.4674	46.6876
Hs.657706	chr12	N/A	20.5992	6.71063	3.06963	6	4	25.777	66.2244
LOC727944	chr2	2p25.3	16.6587	5.42765	3.06923	6	4	47.3368	43.7101
Hs.744670	chr17	N/A	26.9441	8.77913	3.06911	6	4	40.4867	67.9605
Hs.666495	chr13	N/A	14.9836	4.88304	3.0685	6	4	47.233	30.7926
Hs.669878	chr5	N/A	27.6224	9.004	3.06779	6	4	19.1072	33.9427
Hs.570365	chr20	N/A	26.483	8.63281	3.06772	6	4	12.6548	36.0021
RNF144A-AS1	chr2	2p25.2	21.4383	6.98944	3.06723	18	12	86.6001	78.0989
Hs.657930	chr7	N/A	43.0668	14.0424	3.06692	6	4	16.4216	67.252
Hs.669786	chr17	N/A	29.3848	9.58248	3.06651	6	4	52.5107	18.1928
Hs.409816	chr10	N/A	30.8705	10.0729	3.06469	12	8	98.8606	95.4564
PLEKHM2	chr1	1p36.21	74.3249	24.2522	3.06467	6	12	9.65574	98.2353
IL21	chr4	4q26-q27	19.8022	6.46197	3.06442	6	4	34.61	40.2334
Hs.631884	chr2	N/A	28.8855	9.42666	3.06424	6	4	34.0055	19.8317
Hs.569174	chr12	N/A	31.0785	10.1469	3.06287	6	4	24.3106	67.2963
Hs.664187	chr1	N/A	41.5171	13.5616	3.06137	6	4	31.7273	15.8513
CFLAR-AS1	chr2	2q33	23.6579	7.72895	3.06095	6	4	33.2943	40.45
Hs.609816	chr6	N/A	20.0953	6.56528	3.06084	6	4	38.7978	58.9717
TICAM1	chr19	19p13.3	43.8917	14.3416	3.06046	6	12	15.4714	85.706
PLEKHN1	chr1	1p36.33	40.222	13.1436	3.06018	6	12	60.4006	92.4427
OR10A4	chr11	11p15.4	14.3691	4.69569	3.06006	6	12	55.8278	46.363
GPR144	chr9	9q33.3	33.4795	10.942	3.05971	6	10	50.5153	88.511
IGLJ3	chr22	22q11.2	49.719	16.2496	3.0597	48	32	158.334	85.0513
ARRDC3-AS1	chr5	5q14.3	36.779	12.0236	3.05891	6	4	9.65787	75.9481
LOC100507150	chr4	N/A	28.82	9.42188	3.05884	12	8	43.8071	97.6559
SMYD1	chr2	2p11.2	25.7892	8.43163	3.05862	12	14	59.9496	52.8427
VPS13A-AS1	chr9	9q21.2	30.929	10.1131	3.0583	6	4	45.9837	50.2314
ACE	chr17	17q23.3	59.827	19.5655	3.05778	12	16	80.6141	144.685
GPHB5	chr14	14q23.2	32.557	10.6486	3.05739	6	12	25.2062	47.5236
Hs.669084	chr10	N/A	30.7687	10.0651	3.05696	12	8	58.4318	69.3036
OR10H1	chr19	19p13.1	31.7034	10.3725	3.05649	6	12	25.5264	46.0921
LPP-AS2	chr3	3q27.3	21.1273	6.91235	3.05645	12	8	49.327	52.9789
C3orf49	chr3	3p14.1	23.467	7.67964	3.05575	6	10	53.1248	80.9428
CYLC2	chr9	9q31.1	15.1425	4.95586	3.05547	6	12	42.0297	50.0032
Hs.668266	chr5	N/A	60.5027	19.8021	3.05537	6	4	17.8485	73.2026
Hs.703467	chr19	N/A	24.8769	8.14403	3.05462	6	4	66.5013	96.8323
HTR3A	chr11	11q23.1	26.0302	8.52374	3.05384	12	14	51.2001	52.8205
GCGR	chr17	17q25	25.7962	8.44733	3.05377	6	4	57.1862	92.1527
HIST1H4D	chr6	6p22.1	20.7648	6.80036	3.05348	6	4	38.0788	57.5679
Hs.282107	chr12	N/A	21.449	7.0275	3.05216	6	4	40.8283	59.9434
SPINK1	chr5	5q32	27.0153	8.85223	3.05181	6	20	41.6989	60.2353
FCN1	chr9	9q34	29.893	9.79622	3.05148	6	12	25.6488	34.4275
Hs.443381	chr10	N/A	16.0862	5.27185	3.05135	6	4	46.4107	29.279
LOC402160	chr4	4p16.3	28.3432	9.29025	3.05086	6	4	46.3277	54.3941
SPINK13	chr5	5q32	21.7116	7.11717	3.0506	6	4	60.6257	42.8689
Hs.249366	chr11	N/A	36.0278	11.8106	3.05047	6	4	75.0932	108.344
SLC22A12	chr11	11q13.1	23.927	7.84486	3.05003	6	12	70.2678	60.9479
LOC729683	chr17	17q23.3	49.4089	16.1998	3.04997	12	8	66.4173	107.408
SPATA41	chr15	15q26.3	24.6094	8.07049	3.04931	6	4	31.7612	62.2291
Hs.637730	chr20	N/A	19.57	6.4183	3.0491	6	4	48.2724	62.2502
MYH15	chr3	3q13.13	21.9292	7.1934	3.04852	6	12	18.8184	30.1678
LOC151484	chr2	2q37.1	26.9728	8.84973	3.04787	6	4	28.1613	64.881
RHBG	chr1	1q21.3	47.4092	15.5559	3.04767	6	12	86.2293	144.187
NAT8L	chr4	4p16.3	38.7805	12.7266	3.04721	12	16	47.1351	100.376
Hs.667041	chr8	N/A	33.4397	10.9748	3.04694	6	4	31.6156	62.2043
FLJ30064	chr7	7q21.3	40.4051	13.2615	3.04679	6	4	14.8093	83.6678
LOC100507277	chr14	N/A	17.5802	5.77012	3.04677	6	4	54.6783	44.7332
HSF2BP	chr21	21q22.3	38.1301	12.517	3.04627	6	12	15.8174	125.565
LEPRE1	chr1	1p34.1	76.752	25.1993	3.04579	6	12	10.8038	94.551
SPRR2G	chr1	1q21-q22	41.1019	13.4955	3.04561	6	4	12.628	63.1099
Hs.664290	chr16	N/A	56.7403	18.6329	3.04516	6	4	40.6729	137.264
PKHD1	chr6	6p12.2	19.9096	6.53822	3.04511	18	18	56.7196	84.9363
A4GNT	chr3	3p14.3	28.4541	9.34484	3.0449	6	12	36.7549	44.7924
SPRED3	chr19	19q13	46.5278	15.282	3.04462	6	12	53.5105	87.0358
MUC5B	chr11	11p15.5	17.6954	5.81231	3.04446	12	16	85.2717	36.5428
TAF6	chr7	7q22.1	190.499	62.5766	3.04425	6	12	17.6377	101.196
OR2H2	chr6	6p21.3	23.3356	7.66548	3.04424	12	6	62.9015	52.0278
PKD2L1	chr10	10q24	49.2233	16.1709	3.04395	6	12	31.9271	55.9371
Hs.691592	chr3	N/A	16.8966	5.55213	3.04326	6	4	52.5647	73.0049
LOC100130456	chr7	7p22.3	32.7052	10.7486	3.04274	6	4	46.5416	111.921
Hs.658589	chr12	N/A	52.6148	17.2971	3.04184	6	4	8.22386	86.4816
ACSBG2	chr19	19p13.3	21.2556	6.98776	3.04183	6	12	36.567	56.928
EOMES	chr3	3p24.1	33.8683	11.1349	3.04164	6	12	39.7837	37.9412
RELL2	chr5	5q31.3	62.7377	20.6288	3.04127	6	12	21.3403	102.93
KLRG1	chr12	12p13.31	44.5317	14.6455	3.04063	6	12	15.9442	38.4446
Hs.98945	chr14	N/A	29.1435	9.58556	3.04035	6	4	31.7403	45.1089
Hs.656441	chr7	N/A	68.2771	22.4578	3.04025	6	4	11.8773	5.22771
SNAP25	chr20	20p12-p11.2	28.1757	9.27217	3.03874	18	20	76.8403	103.27
Hs.231295	chr17	N/A	34.5178	11.3594	3.03869	6	4	19.7872	63.3176
SCGB2B2	chr19	19q13.11	16.5195	5.43694	3.03839	6	4	39.4701	49.0489
TMEM95	chr17	17p13.1	44.0608	14.5023	3.03819	6	12	24.6395	50.7601
OPN4	chr10	10q22	26.4488	8.7055	3.03817	6	10	64.5246	70.7999
TSKU	chr11	11q13.5	122.676	40.3829	3.03783	6	12	18.0717	102.525
LOC284080	chr17	17q21.33	23.98	7.894	3.03775	12	8	58.0794	62.4328
IGKV1D-13	chr2	2p12	289.055	95.1597	3.03758	6	4	148.765	81.4362
Hs.368784	chr10	N/A	40.64	13.38	3.03737	6	4	14.4901	39.0296
IL20	chr1	1q32	18.9424	6.23684	3.03718	6	12	40.4775	54.4436
Hs.660128	chr6	N/A	25.4716	8.39125	3.03549	6	4	25.5285	45.9243
SPRR1A	chr1	1q21-q22	33.4794	11.0327	3.03457	12	8	85.076	65.6095
Hs.435988	chr3	N/A	27.7777	9.15427	3.0344	12	8	30.17	49.8922
KCNMB3	chr3	3q26.3-q27	26.8802	8.86002	3.03387	6	12	37.3618	56.3695
Hs.13211	chr4	N/A	26.3181	8.6749	3.03383	6	4	52.0138	37.6392
ZDHHC23	chr3	3q13.31	83.4005	27.496	3.03319	6	12	13.0759	43.5111
PSORS1C2	chr6	6p21.3	22.3959	7.38419	3.03296	6	4	46.4331	73.9887
TICRR	chr15	15q26.1	29.1127	9.60452	3.03114	12	16	41.2767	55.4168
BCL10	chr1	1p22	68.5182	22.6064	3.03092	12	14	84.4455	184.103
NTRK3	chr15	15q25	38.0592	12.5589	3.03045	48	52	53.2299	105.834
NPHP3-AS1	chr3	3q22.1	21.159	6.98279	3.03016	12	8	59.771	46.1837
C22orf42	chr22	22q12.3	19.8481	6.55133	3.02963	12	8	39.9677	42.4966
Hs.661952	chr1	N/A	26.4252	8.72293	3.02939	6	4	38.8152	63.8851
FGF17	chr8	8p21	19.7224	6.51141	3.0289	6	12	20.9436	43.905
CRIP3	chr6	6p21.1	32.1738	10.6234	3.02858	6	4	26.4994	38.9598
Hs.519855	chr6	N/A	26.6229	8.79078	3.02851	6	4	52.1369	26.6252
Hs.678095	chr7	N/A	25.3705	8.37743	3.02843	6	4	42.998	14.9185
FAM166B	chr9	9p13.3	29.073	9.60155	3.02795	6	4	27.1805	75.1565
ZNF488	chr10	10q11.22	19.8827	6.56676	3.02778	6	12	84.9337	82.6146
LINC00641	chr14	14q11.2	20.5571	6.79015	3.02748	6	4	53.1057	78.7156
LOC100506373	chr17	N/A	41.0651	13.5664	3.02696	6	4	38.1766	73.4855
Hs.443736	chr5	N/A	47.1312	15.5715	3.02676	6	4	21.4607	64.7054
EPHA8	chr1	1p36.12	29.8168	9.85345	3.02603	12	14	51.5696	55.742
FLJ31104	chr5	5q11.2	31.1064	10.2806	3.02573	6	4	25.2834	64.0868
Hs.656892	chr13	N/A	32.0737	10.6016	3.02537	6	4	36.527	66.1535
C6orf99	chr6	6q25.3	11.4017	3.76984	3.02445	6	4	61.5133	18.1588
EPS8L3	chr1	1p13.3	38.4712	12.7207	3.0243	6	12	41.8968	41.7953
Hs.147375	chr11	N/A	57.3	18.954	3.0231	6	4	70.5463	49.6872
ADPRHL1	chr13	13q34	33.7388	11.1608	3.02299	12	16	30.1863	69.198
LOC100506405	chr2	N/A	22.1649	7.33371	3.02234	6	4	29.1661	19.022
AMBN	chr4	4q21	24.944	8.25372	3.02215	6	12	19.2725	32.2544
SLC12A3	chr16	16q13	25.9588	8.59051	3.02181	24	30	48.6212	58.7169
ADAMTSL5	chr19	19p13.3	29.1776	9.65723	3.02132	6	12	46.1815	58.232
SLC6A3	chr5	5p15.3	46.1826	15.2873	3.02097	6	12	41.2788	60.73
RAB40AL	chrX	Xq22.2	20.337	6.73329	3.02037	6	2	36.0333	33.1155
P2RX1	chr17	17p13.3	36.2763	12.0121	3.01997	6	12	39.8603	59.965
ADAM21	chr14	14q24.1	21.0626	6.975	3.01973	12	8	51.4281	43.9871
SPATA32	chr17	17q21.31	69.5792	23.0456	3.0192	12	16	104.677	189.858
CNTFR	chr9	9p13	37.3794	12.3807	3.01916	6	12	18.4902	48.0262
LRRC3	chr21	21q22.3	18.2424	6.04256	3.01899	6	12	43.997	34.9778
F7	chr13	13q34	28.4944	9.43877	3.01887	12	14	40.4229	60.4285
Hs.606505	chr14	N/A	26.6706	8.83505	3.01873	6	4	75.5996	56.649
DKKL1	chr19	19q13.33	28.2995	9.37754	3.0178	6	12	65.8099	53.9718
LINGO1	chr15	15q24.3	34.0679	11.2912	3.01721	6	12	30.8901	50.9427
TMEM92	chr17	17q21.33	40.1521	13.3084	3.01705	12	16	50.9926	111.824
Hs.678224	chr14	N/A	34.474	11.4268	3.01694	6	4	15.205	18.6879
C16orf3	chr16	16q24.3	26.4427	8.76664	3.01629	6	12	43.6043	38.5901
CCDC42	chr17	17p13.1	23.0139	7.62993	3.01626	6	12	45.9146	29.997
ZNF629	chr16	16p11.2	108.167	35.8674	3.01576	6	12	8.22729	137.438
BTNL8	chr5	5q35.3	27.2308	9.03095	3.01528	6	12	68.4787	45.4339
ENTPD2	chr9	9q34	26.524	8.79829	3.01468	12	16	55.8421	80.4732
DENND1C	chr19	19p13.3	37.8678	12.5662	3.01347	6	12	38.7584	58.7385
BLID	chr11	11q24.1	17.9261	5.95028	3.01264	6	12	45.576	37.1726
Hs.639112	chr18	N/A	22.601	7.50242	3.0125	6	4	44.2083	80.9439
Hs.677185	chr22	N/A	39.7689	13.2029	3.01215	6	4	14.931	22.6652
TAS2R1	chr5	5p15	36.795	12.2159	3.01205	6	12	35.8216	59.6904
Hs.55295	chr12	N/A	35.9157	11.9269	3.01131	6	4	26.5275	75.5006
OR1Q1	chr9	9q33.2	23.0626	7.65973	3.0109	12	24	81.9525	52.5663
KIF21B	chr1	1q32.1	32.5215	10.8016	3.0108	6	20	81.3879	67.9726
PDCD1	chr2	2q37.3	42.8767	14.245	3.00996	6	12	60.0102	89.0975
DNAJC5G	chr2	2p23.3	34.7727	11.5535	3.00971	6	12	49.7414	39.0339
CTRB2	chr16	16q23.1	41.012	13.6273	3.00956	6	4	30.4392	69.8794
CCDC116	chr22	22q11.21	18.525	6.15589	3.00932	6	12	40.1259	65.8826
Hs.665727	chr8	N/A	37.5544	12.4814	3.00881	6	4	30.5407	69.9424
Hs.696660	chr9	N/A	51.1317	16.9957	3.0085	6	4	20.1342	78.8442
TCF15	chr20	20p13	25.4928	8.477	3.00729	6	12	80.5017	123.909
TMEM105	chr17	17q25.3	70.6957	23.5093	3.00714	6	12	33.3519	105.122
Hs.649593	chr5	N/A	24.4177	8.11998	3.00711	6	4	47.2186	46.6104
OR8D1	chr11	11q24.2	22.2968	7.41542	3.00681	6	12	13.797	34.5722
ACTRT2	chr1	1p36.32	19.688	6.54817	3.00664	6	12	63.2837	45.3252
NLRC3	chr16	16p13.3	33.7468	11.2263	3.00605	12	16	21.5931	55.5077
LOC100216546	chr7	7q22.1	19.6331	6.534	3.00475	6	4	25.8107	43.4042
Hs.113689	chr3	N/A	31.3756	10.4444	3.00407	6	4	25.4439	70.9114
DAND5	chr19	19p13.2	23.8399	7.93626	3.00392	6	20	17.28	21.465
TDRG1	chr6	6p21.2	55.4816	18.4731	3.00336	6	4	58.4865	138.701
Hs.385535	chr17	N/A	38.9586	12.9738	3.00286	6	4	17.6494	80.4915
FAM71F2	chr7	7q32.1	25.8848	8.62418	3.00143	6	4	4.2193	38.0734
GPR63	chr6	6q16.1-q16.3	22.0098	7.33321	3.00139	6	12	46.0034	25.2237
FERD3L	chr7	7p21.1	21.8318	7.27531	3.0008	6	4	51.285	66.0445
SVOP	chr12	12q24.11	22.7159	7.57034	3.00064	6	12	28.3707	52.7114
CACNA1S	chr1	1q32	24.3378	8.1118	3.0003	6	12	13.3527	36.3826
ACRV1	chr11	11q24.2	34.2074	11.4017	3.0002	36	22	30.624	40.4806
ROPN1	chr3	3q21.1	26.6587	8.88563	3.0002	18	12	22.6733	64.6944
LYPD6	chr2	2q23.2	22.6398	7.54625	3.00014	18	20	66.0678	60.2475
ICAM2	chr17	17q23.3	73.8092	24.6072	2.9995	6	12	31.2109	78.3746
Hs.170946	chr16	N/A	32.7706	10.9263	2.99925	12	8	43.3374	84.9575
LOC100507637	chr22	N/A	36.9779	12.3295	2.99913	12	8	28.6783	67.2922
PRMT5-AS1	chr14	N/A	27.6165	9.21026	2.99845	6	4	32.9987	91.1464
ADCYAP1R1	chr7	7p14	35.2896	11.7754	2.99689	12	24	41.5684	65.2261
Hs.655765	chr3	N/A	13.8772	4.63099	2.99661	6	4	49.167	65.016
LGR5	chr12	12q22-q23	20.5541	6.85965	2.99637	12	16	74.0263	58.2959
Hs.666721	chr18	N/A	11.8294	3.95063	2.99432	6	4	40.1387	59.0279
CD3EAP	chr19	19q13.3	61.4122	20.5139	2.99369	6	12	12.6158	60.6453
APOA4	chr11	11q23	25.6984	8.58531	2.9933	6	12	55.8057	84.8662
KIAA1751	chr1	1p36.33	21.9205	7.32597	2.99216	12	16	55.9992	90.8319
GRAP2	chr22	22q13.2	26.4307	8.83362	2.99206	6	12	58.2358	45.722
SPIN3	chrX	Xp11.21	39.8753	13.3279	2.99188	24	24	51.3181	60.0097
LCE2B	chr1	1q21	17.8778	5.97547	2.99186	6	12	28.622	33.3918
LOC100507443	chr2	2q33-q35	24.6126	8.22673	2.99179	6	4	37.3925	53.5471
Hs.547601	chr22	N/A	60.6564	20.276	2.99154	6	4	33.9697	100.382
MOGAT1	chr2	2q36.1	20.3145	6.79109	2.99135	6	12	48.5809	39.8999
FAM194A	chr3	3q25.1	24.368	8.14656	2.9912	6	12	27.9437	48.4178
Hs.591197	chr17	N/A	21.2849	7.11612	2.99108	6	4	61.6005	94.8216
Hs.655291	chr2	N/A	19.9619	6.6739	2.99104	6	4	51.5285	38.6566
ADCY5	chr3	3q21.1	27.6594	9.24961	2.99033	12	24	33.8949	36.5562
PROL1	chr4	4q13.3	20.361	6.80971	2.98999	6	12	20.994	25.5149
Hs.571602	chr9	N/A	31.0594	10.3918	2.98882	6	4	31.4478	61.5155
Hs.722382	chr12	N/A	25.1271	8.40847	2.9883	6	4	55.919	75.8181
Hs.669034	chr9	N/A	19.5955	6.55758	2.98822	6	4	21.0585	16.0372
SYT8	chr11	11p15.5	32.6667	10.9346	2.98747	6	10	13.9234	28.7085
Hs.658611	chr19	N/A	26.3783	8.82981	2.98742	6	4	10.7062	46.1833
LDB3	chr10	10q22.3-q23.2	51.4657	17.2275	2.98741	30	28	57.1138	105.946
Hs.207423	chr19	N/A	21.1026	7.06514	2.98686	6	4	68.5514	55.4308
Hs.144151	chr10	N/A	29.5543	9.90143	2.98486	6	4	17.0076	15.462
Hs.623826	chr7	N/A	18.8201	6.30543	2.98474	6	4	61.4124	61.7825
USP54	chr10	10q22.2	530.263	177.671	2.98453	6	12	24.8043	133.329
ABHD14B	chr3	3p21.2	272.193	91.2037	2.98445	6	12	13.3599	128.795
KRT76	chr12	12q13.13	25.0771	8.40326	2.9842	6	12	75.3961	51.1914
Hs.201220	chr11	N/A	25.6729	8.60362	2.98397	6	4	59.7869	95.7734
Hs.560940	chr2	N/A	18.6307	6.24478	2.9834	6	4	48.5414	15.5999
CDH22	chr20	20q13.1	55.1587	18.4896	2.98323	12	16	44.7626	95.6179
Hs.213735	chr20	N/A	19.7519	6.6222	2.98268	6	4	18.8427	25.3248
AGO3	chr1	1p34	112.746	37.8008	2.98263	6	12	19.3007	100.769
Hs.666766	chr16	N/A	35.1697	11.7916	2.9826	6	4	16.2786	11.153
GML	chr8	8q24.3	25.5385	8.56309	2.98239	6	12	29.6675	40.5359
BAALC	chr8	8q22.3	28.898	9.69048	2.9821	12	24	33.7895	59.3373
WNT7B	chr22	22q13	36.4369	12.2217	2.98133	12	16	94.1918	164.1
Hs.326933	chr6	N/A	24.4717	8.20913	2.98104	6	4	60.525	25.3624
LINC00836	chr10	N/A	16.3163	5.47427	2.98054	6	4	31.1454	25.1765
Hs.679453	chr6	N/A	22.5057	7.55149	2.98029	6	4	38.6282	72.5749
MESP2	chr15	15q26.1	61.0895	20.4999	2.97999	12	16	63.0544	134.366
DGCR9	chr22	22q11.21	31.593	10.6019	2.97994	6	4	45.9385	55.3298
Hs.514564	chr17	N/A	17.8478	5.99054	2.97934	6	4	41.8501	63.3052
DLK1	chr14	14q32	23.446	7.87241	2.97825	6	12	41.49	51.613
PVRIG	chr7	7q22.1	38.1461	12.8084	2.97821	6	4	48.4087	12.4194
Hs.119334	chr16	N/A	34.6751	11.6441	2.9779	6	4	49.2732	95.2053
GJB4	chr1	1p34.3	27.4869	9.23171	2.97744	6	10	73.0801	74.3731
MAP3K12	chr12	12q13	55.4728	18.6327	2.97718	12	16	52.7615	78.1094
EPHA10	chr1	1p34.3	29.0147	9.75027	2.97578	12	24	40.3074	70.2496
Hs.572321	chr15	N/A	33.8341	11.3705	2.97559	6	4	38.6022	38.079
Hs.659971	chr12	N/A	20.0361	6.73561	2.97466	6	4	28.0343	31.6983
CAPN5	chr11	11q14	38.8898	13.0741	2.97458	12	16	52.5753	80.1919
OTOP2	chr17	17q25.1	25.1704	8.46302	2.97416	12	24	58.1115	59.8069
Hs.655276	chr9	N/A	28.5077	9.58649	2.97374	6	4	62.3849	58.2498
Hs.711299	chr17	N/A	31.6116	10.6323	2.97316	6	4	77.8895	63.0028
TTTY5	chrY	Yq11.223	29.5747	9.9506	2.97215	6	4	16.9656	61.8249
LINC00113	chr21	21q21.3	14.9941	5.04508	2.97202	6	4	47.6669	23.7963
KCNJ14	chr19	19q13	41.5952	13.9959	2.97196	6	12	17.799	55.0915
Hs.662669	chr9	N/A	21.1324	7.1119	2.97141	6	4	56.3082	45.9567
BSND	chr1	1p32.1	18.9102	6.36581	2.97059	12	16	37.0736	36.3211
LCNL1	chr9	9q34.3	45.3286	15.2611	2.9702	12	8	70.7658	114.338
LINC00683	chr18	18q23	26.9517	9.07611	2.96952	6	4	20.6135	58.6105
LCE1B	chr1	1q21.3	20.4121	6.87428	2.96934	6	12	36.4721	24.0143
MAP4K1	chr19	19q13.1-q13.4	33.1873	11.177	2.96924	18	20	70.0631	89.4796
ZNF48	chr16	16p11.2	89.0187	29.9846	2.96881	6	12	17.3384	63.0386
KCNU1	chr8	8p11.23	26.4803	8.91957	2.96879	6	4	17.2616	23.3924
ZFP30	chr19	19q13.12	49.8545	16.7935	2.96868	6	12	25.2216	77.0722
LGALS12	chr11	11q13	19.5	6.56935	2.96832	6	12	64.1727	59.24
DQX1	chr2	2p13.1	27.6096	9.30477	2.96726	6	12	15.9203	26.3599
ACVR2B-AS1	chr3	3p22.2	38.188	12.8702	2.96716	6	4	33.4025	33.5434
LOC100507156	chr8	N/A	77.0693	25.9866	2.96574	6	4	7.34654	102.37
Hs.670691	chr4	N/A	64.2262	21.6576	2.96552	6	4	38.2983	84.1293
CRLF3	chr17	17q11.2	111.331	37.5585	2.96421	6	12	21.9564	116.288
DSCAM	chr21	21q22.2	23.9438	8.07786	2.96413	12	16	63.724	71.5691
ASCC1	chr10	10pter-q25.3	74.3011	25.0773	2.96288	12	14	19.0043	56.1377
TIFAB	chr5	5q31.1	24.7563	8.35597	2.96271	6	4	45.9538	32.9799
KIF17	chr1	1p36.12	36.0312	12.1628	2.96242	6	12	55.6076	39.3063
Hs.560731	chr4	N/A	25.2449	8.52171	2.96242	6	4	22.6325	19.2667
CUZD1	chr10	10q26.13	20.0937	6.78567	2.96119	6	12	25.7221	32.2047
ZBTB7B	chr1	1q21.3	89.4206	30.1998	2.96097	12	14	87.8799	156.527
Hs.596865	chr10	N/A	25.6819	8.67548	2.96029	6	4	48.2302	80.7835
Hs.112050	chr10	N/A	32.9967	11.1506	2.95917	6	4	16.3201	66.9
Hs.633491	chr20	N/A	34.5361	11.6729	2.95865	6	4	19.9357	18.5396
CST6	chr11	11q13	45.5054	15.3872	2.95736	12	14	87.1533	118.448
NMUR2	chr5	5q33.1	44.7821	15.1446	2.95696	6	12	39.988	49.9396
Hs.637699	chr2	N/A	54.5302	18.4443	2.95649	6	4	27.7509	70.9099
Hs.535917	chr8	N/A	17.8976	6.05455	2.95606	6	4	26.657	71.4106
Hs.445410	chr4	N/A	17.3618	5.87381	2.95581	6	4	53.8195	61.5541
Hs.190668	chr12	N/A	31.9329	10.804	2.95564	6	4	42.0772	68.1704
LOC100506813	chr22	N/A	36.0319	12.1914	2.95553	6	4	13.3902	18.757
ZNF169	chr9	9q22.32	38.4202	12.9995	2.95552	18	20	64.0189	61.6066
Hs.98626	chr4	N/A	64.163	21.7116	2.95524	6	4	14.2304	23.4582
SLC2A5	chr1	1p36.2	32.9307	11.1434	2.95518	18	20	55.0157	83.7241
HVCN1	chr12	12q24.11	110.065	37.2512	2.95466	6	12	19.0799	84.9636
GPR150	chr5	5q15	25.9163	8.77385	2.95381	6	12	33.543	59.4987
FLJ90680	chr22	22q12.3	33.2221	11.2475	2.95374	6	4	57.5995	119.15
Hs.444089	chr5	N/A	32.7979	11.1053	2.95334	6	4	67.66	96.1178
ENAM	chr4	4q13.3	20.4905	6.93897	2.95297	6	12	59.3537	43.7533
Hs.655900	chr16	N/A	48.1895	16.3234	2.95217	6	4	24.8208	69.6136
LOC729506	chr5	5p15.31	40.88	13.848	2.95205	6	4	19.9651	88.0768
C19orf47	chr19	19q13.2	41.0303	13.9023	2.95134	12	16	62.6278	144.652
Hs.613479	chr6	N/A	27.2316	9.22845	2.95083	6	4	25.6828	38.1929
TM4SF4	chr3	3q25	22.127	7.49986	2.95033	6	12	59.1203	62.3912
LOC100271832	chr2	2p22.3	27.1718	9.21183	2.94967	6	4	37.3603	57.5737
Hs.668232	chr20	N/A	31.7539	10.7665	2.94932	6	4	13.5204	26.1556
KRTAP9-4	chr17	17q12-q21	15.6241	5.29766	2.94924	6	4	41.5903	70.1307
Hs.27278	chr10	N/A	45.6181	15.4689	2.94902	6	4	36.6134	64.1988
PRDM6	chr5	5q23.2	70.8689	24.0337	2.94873	6	12	31.0656	66.8811
DENND3	chr8	8q24.3	62.0377	21.041	2.94842	12	16	36.863	102.706
CLCN1	chr7	7q35	31.4867	10.6793	2.94838	6	12	47.1869	35.507
LOC100507435	chr8	N/A	17.5023	5.93632	2.94833	6	4	62.7219	43.1652
C1QTNF2	chr5	5q33.3	26.5044	8.98988	2.94825	6	12	45.495	62.8479
Hs.121476	chr2	N/A	25.1032	8.51468	2.94823	6	4	28.9418	51.9451
LOC100506776	chr7	7p14	22.5229	7.64049	2.94783	6	4	52.532	56.074
REEP2	chr5	5q31	44.65	15.1508	2.94704	6	12	83.5905	115.748
Hs.667401	chr12	N/A	9.34734	3.17353	2.94541	6	4	72.9367	21.7121
Hs.662664	chr5	N/A	16.9413	5.75296	2.9448	6	4	83.5099	20.2188
LOC285577	chr5	5p15.33	27.0228	9.17945	2.94383	6	4	15.9274	46.656
ACAP3	chr1	N/A	75.9207	25.8001	2.94265	12	16	47.1408	106.419
LINC00574	chr6	6q27	40.4297	13.7421	2.94203	6	10	54.6563	83.0751
Hs.213380	chr4	N/A	18.2738	6.21137	2.94199	6	4	43.8987	24.1437
Hs.552162	chr9	N/A	40.2964	13.6982	2.94172	6	4	59.7203	23.4202
Hs.436529	chr12	N/A	21.7103	7.38088	2.94142	6	4	45.4768	60.0732
RAB3C	chr5	5q13	19.2738	6.5528	2.94131	12	16	51.0323	31.3768
Hs.669036	chr11	N/A	24.3249	8.27219	2.94057	6	4	32.1683	79.988
LRRTM1	chr2	2p12	20.4605	6.95865	2.9403	6	12	28.4556	41.3114
Hs.611370	chr9	N/A	28.3706	9.64984	2.94001	6	4	17.4445	27.3411
Hs.598973	chr11	N/A	42.7078	14.5273	2.93984	6	4	31.3756	119.826
SLC5A9	chr1	1p33	21.3843	7.27566	2.93916	12	14	54.5043	36.8805
Hs.675920	chr11	N/A	30.1015	10.2416	2.93914	6	4	17.3076	26.9356
Hs.60288	chr8	N/A	44.1917	15.0402	2.93824	6	4	42.7822	111.903
Hs.124597	chr11	N/A	62.4404	21.253	2.93796	6	4	20.1428	74.3788
LOC100505840	chr1	N/A	17.9857	6.12211	2.93782	6	4	47.1425	43.5615
Hs.542901	chr3	N/A	34.6745	11.8031	2.93775	6	4	46.217	54.2233
HPDL	chr1	1p34.1	22.723	7.73524	2.9376	6	12	11.4405	47.9042
MAGEC2	chrX	Xq27	21.0875	7.17885	2.93745	12	14	35.7929	41.161
CCDC177	chr14	14q24.1	26.8652	9.14742	2.93692	6	18	33.0979	43.3658
HMGA1	chr6	6p21	83.0619	28.2835	2.93676	12	24	77.2471	138.576
LELP1	chr1	1q21.3	23.9832	8.16708	2.93657	6	12	46.0315	30.8344
PLA2G2F	chr1	1p35	24.4984	8.34276	2.93648	6	12	27.0203	23.8603
LINC00540	chr13	N/A	23.9099	8.14239	2.93647	6	4	24.3478	58.2096
DEFA5	chr8	8p23.1	16.5519	5.63919	2.93517	6	4	19.1998	52.8824
OR5L2	chr11	11q11	26.205	8.92909	2.93478	12	16	42.8612	69.7296
HK3	chr5	5q35.2	27.1829	9.26265	2.93468	6	12	82.5641	65.2117
TMEM221	chr19	19p13.11	33.3146	11.3525	2.93457	12	8	36.9775	69.5664
MXRA7	chr17	17q25.1	107.863	36.7573	2.93448	12	14	78.7783	187.385
Hs.135232	chr1	N/A	34.4767	11.7491	2.93442	6	4	22.7639	18.4195
Hs.637665	chr20	N/A	22.1422	7.54789	2.93357	6	4	30.1676	43.7773
C17orf47	chr17	17q22	16.2132	5.52738	2.93325	6	12	54.268	46.0068
GPIHBP1	chr8	8q24.3	41.707	14.2243	2.93209	6	4	45.0185	100.908
ELK3	chr12	12q23	32.4151	11.0557	2.93198	6	12	26.0577	32.0538
Hs.385614	chr7	N/A	19.2877	6.57897	2.93173	6	4	50.5048	14.0022
STARD13-AS	chr13	N/A	20.3872	6.95496	2.93132	12	8	66.8192	53.3559
Hs.671447	chr17	N/A	18.4374	6.2908	2.93084	6	4	11.883	30.5843
EGFL6	chrX	Xp22	18.2923	6.24136	2.93082	6	12	32.6358	46.6822
FBXO27	chr19	19q13.2	37.9852	12.961	2.93072	6	12	29.6245	64.0898
MAPK8IP1	chr11	11p11.2	44.7527	15.2726	2.93026	12	16	94.8134	150.1
MS4A5	chr11	11q12	15.8029	5.3948	2.92928	6	12	40.9365	34.2441
PRY	chrY	Yq11.223	30.6955	10.4801	2.92893	6	4	23.233	63.4255
MCC	chr5	5q21	48.3742	16.5203	2.92817	12	14	38.7549	46.8336
LOC100506853	chr10	N/A	39.4168	13.4627	2.92786	6	4	69.1477	133.029
LDHAL6A	chr11	11p15.1	16.326	5.5762	2.9278	6	12	54.1028	44.3201
FAM213B	chr1	1p36.32	84.7356	28.9441	2.92756	6	10	15.1153	87.4417
CYB5D2	chr17	17p13.2	150.667	51.4661	2.92749	6	12	11.9038	80.9641
KRTAP9-8	chr17	17q12-q21	18.5446	6.33501	2.92732	6	4	69.4166	71.0275
Hs.434739	chr15	N/A	23.3277	7.96974	2.92704	6	4	49.6678	34.3357
GPSM1	chr9	9q34.3	70.9641	24.2459	2.92685	12	16	65.5839	136.521
Hs.677166	chr1	N/A	21.9681	7.50587	2.92679	6	4	67.6176	94.4632
PAX5	chr9	9p13	27.8129	9.50445	2.9263	6	12	48.8547	51.0522
KLF1	chr19	19p13.2	20.0625	6.85612	2.92622	6	12	14.1302	54.3263
LOC154092	chr6	6q23.2	15.9133	5.43921	2.92567	6	4	78.1883	91.1459
LOC100128909	chr9	9q22.2-q22.31	13.4268	4.58962	2.92546	6	4	72.9395	62.1223
NXPH4	chr12	12q13.3	32.7921	11.2093	2.92545	6	10	39.9985	56.5221
Hs.510007	chr6	N/A	40.6647	13.9027	2.92495	6	4	18.4135	84.0901
NSG1	chr4	4p16.3	34.5198	11.8029	2.92468	18	8	28.6483	66.7127
Hs.655347	chr6	N/A	28.9214	9.88949	2.92446	6	4	19.6341	82.8657
HLA-DOB	chr6	6p21.3	28.3043	9.6795	2.92415	12	6	56.1729	57.4881
FLJ39080	chr8	8q21.11	29.4495	10.073	2.92359	6	4	37.9679	17.1969
HCG4B	chr6	6p21.3	23.9328	8.18735	2.92314	12	8	51.7512	67.6091
WWC2-AS2	chr4	4q35.1	35.6859	12.2087	2.923	6	12	21.1711	32.9787
PTPRH	chr19	19q13.4	33.872	11.5882	2.92296	6	12	14.241	47.0996
HCG22	chr6	6p21.33	51.8735	17.7502	2.92242	6	4	39.7201	73.9481
DNAH3	chr16	16p12.3	37.2662	12.7539	2.92194	30	26	107.744	132.708
NDRG4	chr16	16q21-q22.1	31.7341	10.8611	2.9218	6	12	23.7203	46.1679
Hs.658787	chr3	N/A	23.2789	7.96829	2.92144	6	4	32.0271	38.7643
Hs.672180	chr13	N/A	22.1401	7.57905	2.92122	12	8	53.5192	61.1715
CYP26A1	chr10	10q23-q24	22.3891	7.66452	2.92113	6	12	55.068	40.8878
SLC43A1	chr11	11q12.1	118.309	40.5016	2.9211	6	12	38.9647	83.8939
LGALS9	chr17	17q11.2	55.0894	18.8595	2.92104	6	12	61.6415	128.374
BLM	chr15	15q26.1	31.8346	10.9003	2.92053	6	12	41.847	55.8076
Hs.703446	chr4	N/A	87.1595	29.8447	2.92044	6	4	40.7552	108.976
HID1	chr17	17q25.1	51.895	17.7711	2.92019	12	16	73.3033	101.496
SPINK4	chr9	9p13.3	19.6382	6.72525	2.92008	6	12	47.6288	39.3522
SSX5	chrX	Xp11.23	21.4312	7.33972	2.9199	6	4	85.2441	60.8717
RNPEPL1	chr2	2q37.3	65.6058	22.4732	2.91929	6	20	15.25	76.1267
Hs.223803	chr19	N/A	56.2945	19.2838	2.91926	6	4	41.8097	85.0435
C14orf119	chr14	14q11.2	182.698	62.592	2.91887	6	12	26.2986	115.572
Hs.123278	chr3	N/A	18.2831	6.26572	2.91796	6	4	72.3967	23.4376
Hs.655748	chr8	N/A	26.232	8.99006	2.91789	6	4	35.5071	28.8729
Hs.657792	chr12	N/A	28.7955	9.86883	2.91782	6	4	16.6681	37.1986
Hs.742206	chr3	N/A	19.5838	6.71233	2.91759	6	4	41.9568	16.4616
Hs.445843	chr2	N/A	40.8619	14.006	2.91745	6	4	30.0044	32.208
Hs.660805	chr17	N/A	36.1505	12.3945	2.91665	6	4	30.0385	52.415
LRP5	chr11	11q13.4	71.7447	24.599	2.91657	12	16	62.4534	112.84
SEMA7A	chr15	15q22.3-q23	40.5465	13.9025	2.91649	12	24	31.8425	53.5731
ZNF423	chr16	16q12	59.6394	20.4566	2.91541	6	12	27.6956	128.313
CDC42BPG	chr11	11q13.1	25.3536	8.69644	2.9154	12	14	29.6533	35.8403
Hs.662787	chr12	N/A	58.1631	19.9505	2.91537	6	4	24.2988	29.9767
LOC729461	chr22	22q11.21	15.5768	5.34391	2.91488	6	4	36.1141	36.4995
NIPAL4	chr5	5q33.3	25.149	8.62846	2.91466	6	4	49.9103	44.7847
CCDC57	chr17	17q25.3	32.3498	11.1006	2.91425	30	42	47.9191	52.8789
Hs.611178	chr7	N/A	21.3176	7.31688	2.91348	6	4	51.4159	39.7596
TMEFF2	chr2	2q32.3	96.8612	33.2484	2.91326	18	18	165.974	206.786
Hs.661718	chr22	N/A	20.7111	7.11053	2.91274	6	4	70.0064	25.0247
PTPN23	chr3	3p21.3	70.0691	24.0563	2.91271	12	16	78.204	128.414
ULK3	chr15	15q24.1	209.273	71.8564	2.91238	6	10	33.494	153.396
GRAMD1B	chr11	11q24.1	87.0033	29.8777	2.91199	6	12	24.3813	123.408
OR5I1	chr11	11q11	17.4814	6.0038	2.91172	6	12	30.4227	43.0004
SERPINB4	chr18	18q21.3	17.7027	6.08011	2.91157	12	16	59.9546	57.8663
FAM186B	chr12	12q13.12	29.0633	9.98353	2.91112	6	12	66.7695	48.792
HRH3	chr20	20q13.33	43.9737	15.1071	2.91079	24	22	66.0996	122.376
BRS3	chrX	Xq26.3	18.8275	6.46817	2.91079	12	14	49.9406	46.5931
LOC145845	chr15	15q14	25.6038	8.7977	2.91028	12	8	49.8077	63.5359
Hs.733262	chr7	N/A	32.5626	11.1908	2.90976	6	4	14.1779	84.5207
Hs.155959	chr7	N/A	21.1263	7.26169	2.90928	6	4	38.6513	33.8445
LINC00115	chr1	1p36.33	25.2819	8.69104	2.90896	6	2	37.7877	21.543
Hs.668939	chr11	N/A	15.9987	5.49986	2.90892	6	4	36.8791	73.888
DGCR11	chr22	22q11.21	59.7671	20.55	2.90837	6	4	32.7423	47.2989
ADIPOQ	chr3	3q27	32.7091	11.2474	2.90814	6	12	100.223	53.6739
Hs.670378	chr6	N/A	25.0137	8.60233	2.90778	6	4	57.4937	32.2631
ITGAD	chr16	16p11.2	35.1362	12.0859	2.9072	6	12	42.2903	52.7426
Hs.665034	chr12	N/A	17.5956	6.05297	2.90694	6	4	56.4972	10.7936
SIPA1L3	chr19	19q13.13	71.1898	24.4909	2.90679	24	22	75.4839	117.712
GNA12	chr7	7p22.2	88.6318	30.503	2.90567	12	16	46.2517	90.7344
Hs.620639	chr9	N/A	21.7873	7.49839	2.9056	12	8	68.7575	79.742
ADORA2A-AS1	chr22	22q11.23	20.4861	7.05253	2.90479	12	8	48.398	67.5027
APBA1	chr9	9q13-q21.1	33.1299	11.4057	2.90467	12	16	48.5889	45.036
Hs.667031	chr8	N/A	47.4887	16.351	2.90433	6	4	35.6262	25.1111
CXXC11	chr2	2q37.3	29.3743	10.1153	2.90394	6	4	79.645	143.384
IL15RA	chr10	10p15.1	55.5378	19.1256	2.90384	6	12	12.2278	24.2013
Hs.195326	chr18	N/A	18.3053	6.30429	2.90362	6	4	29.6278	16.8573
SH3BP1	chr22	22q13.1	41.1672	14.1823	2.90271	6	4	63.2928	128.265
Hs.137274	chr19	N/A	45.0108	15.5071	2.90259	6	4	32.2911	102.19
FLJ42351	chr2	2q13	28.8129	9.92745	2.90235	6	4	23.9388	56.9881
DRD2	chr11	11q23	42.6368	14.6962	2.90122	24	24	33.2108	95.7314
HSPB6	chr19	19q13.12	54.5185	18.7942	2.90082	12	16	15.6855	90.6795
FAM87A	chr8	8p23.3	33.6991	11.6184	2.90048	12	8	81.0658	104.73
Hs.675515	chr16	N/A	25.1453	8.66994	2.90029	6	4	17.3882	78.2897
Hs.734016	chr2	N/A	14.638	5.04711	2.90026	6	4	71.0708	68.8407
SHISA6	chr17	17p12	14.5981	5.03401	2.8999	6	4	62.9108	40.1192
C8orf37	chr8	8q22.1	39.006	13.4524	2.89956	6	12	17.6309	69.811
Hs.571023	chr5	N/A	31.9648	11.0251	2.89928	6	4	36.2557	73.5513
Hs.552655	chr1	N/A	11.4665	3.95511	2.89916	6	4	42.9388	44.0568
Hs.652943	chr17	N/A	27.3339	9.42863	2.89903	6	4	42.2872	66.9577
OPN1MW	chrX	Xq28	21.9957	7.58766	2.89887	6	4	54.1908	84.3901
Hs.208717	chr5	N/A	17.4126	6.00773	2.89836	6	4	25.9978	20.989
PAX4	chr7	7q32	22.0552	7.61316	2.89699	12	16	68.7197	70.8045
PCNXL3	chr11	11q13.1	45.0859	15.5631	2.89696	6	12	67.5932	90.5926
Hs.660736	chr6	N/A	30.4098	10.498	2.89673	6	4	54.5713	76.7448
LOC100996579	chr2	N/A	49.1791	16.9778	2.89667	6	4	23.0365	39.0427
TCN1	chr11	11q11-q12	62.6965	21.645	2.89658	6	12	90.4784	139.662
LOC100144597	chr20	N/A	26.369	9.11036	2.89439	12	8	70.9874	119.453
Hs.662542	chr8	N/A	22.2403	7.68484	2.89405	6	4	41.4199	41.6211
Hs.658409	chr19	N/A	29.6943	10.2612	2.89384	6	4	20.3671	41.035
TRAV8-3	chr14	14q11	22.6511	7.828	2.8936	6	2	18.5456	2.1059
Hs.740750	chr10	N/A	21.5625	7.45211	2.89348	12	8	51.9467	28.371
ZNF778	chr16	16q24.3	38.5024	13.3127	2.89215	12	6	33.3707	54.1937
TMSB15A	chrX	Xq21.33-q22.3	89.9217	31.0917	2.89215	6	12	69.6561	61.7564
PHOX2A	chr11	11q13.2	29.5123	10.2043	2.89214	6	12	51.9246	62.5168
ANKRD33B	chr5	5p15.2	19.4108	6.71171	2.89208	6	4	56.5912	84.5919
Hs.171192	chr2	N/A	20.5292	7.09886	2.89191	6	4	38.2515	37.1292
HOTTIP	chr7	7p15.2	32.893	11.3758	2.89149	12	8	72.9721	97.3965
LOC100129034	chr9	9q33.3	35.4734	12.2687	2.89136	12	8	36.0505	52.3309
Hs.156725	chr2	N/A	19.8336	6.85969	2.89132	6	4	37.2163	30.9304
HOXA5	chr7	7p15.2	27.1555	9.39287	2.89108	6	20	18.9125	30.3034
SLC17A9	chr20	20q13.33	48.131	16.6499	2.89077	18	18	49.7219	66.0919
NLRP10	chr11	11p15.4	15.1172	5.23019	2.89037	6	12	48.4214	18.9193
HIST1H2AI	chr6	6p22.1	34.1482	11.8145	2.89037	6	4	27.1165	30.6157
Hs.58013	chr14	N/A	27.623	9.55875	2.88981	6	4	52.6278	109.773
Hs.559969	chr11	N/A	27.1055	9.3818	2.88916	6	4	51.8688	46.5792
Hs.633186	chr1	N/A	33.5472	11.6126	2.88887	6	4	39.5928	10.8622
Hs.733078	chr2	N/A	68.4915	23.7092	2.88882	6	4	15.0945	15.7731
ZSCAN10	chr16	16p13.3	17.3333	6.00053	2.88862	12	16	47.5259	53.6438
SLAMF9	chr1	1q23.2	28.2975	9.79767	2.88818	12	16	56.655	65.194
KCNE1	chr21	21q22.12	16.1467	5.59071	2.88813	12	16	78.6847	30.119
Hs.733705	chr18	N/A	32.5219	11.262	2.88776	6	4	41.7291	23.2529
Hs.656862	chr1	N/A	18.3807	6.36583	2.8874	6	4	26.2275	20.1424
Hs.684475	chr2	N/A	32.9606	11.417	2.88697	6	4	24.6901	52.1924
LOC100506189	chr9	N/A	21.294	7.37815	2.88608	6	4	37.9669	28.0559
AFF2	chrX	Xq28	24.5901	8.52111	2.88579	18	20	79.494	57.1024
C22orf34	chr22	22q13.33	35.1284	12.1757	2.88513	6	12	39.1967	78.3187
INA	chr10	10q24.33	37.9736	13.1638	2.88471	6	10	42.1112	26.8668
Hs.312579	chr16	N/A	49.7329	17.2477	2.88346	6	4	23.7314	7.17081
ANGPTL6	chr19	19p13.2	22.7449	7.88961	2.88289	6	12	49.5535	43.5582
NKAIN3	chr8	8q12.3	25.24	8.7554	2.8828	6	4	23.9304	9.46026
P2RX6	chr22	22q11.21	30.1239	10.4512	2.88235	12	14	52.897	100.364
MYOG	chr1	1q31-q41	28.4172	9.86047	2.88193	6	20	70.5845	43.4632
TRPV5	chr7	7q35	25.0376	8.68834	2.88175	12	16	38.8223	41.1718
CHAC1	chr15	15q15.1	35.9581	12.4782	2.88167	6	12	33.6727	57.7911
MYH7	chr14	14q12	18.2864	6.34612	2.88151	12	16	94.8803	37.6816
LOC284998	chr2	2q12.1	15.9553	5.53735	2.88141	6	4	51.2221	81.7982
Hs.665460	chr2	N/A	22.2346	7.71728	2.88115	6	4	30.0295	58.7012
ANO1	chr11	11q13.3	53.2529	18.4857	2.88076	12	14	59.0449	109.469
ABHD1	chr2	2p23.3	26.5601	9.22009	2.88068	12	14	36.9613	41.8755
RGP1	chr9	9pter-p22.1	121.747	42.2651	2.88055	6	10	9.78616	133.108
SRRM2-AS1	chr16	16p13.3	35.6482	12.3764	2.88035	6	4	63.5341	72.5247
Hs.26814	chr8	N/A	21.7379	7.54712	2.88029	6	4	74.5936	65.6786
Hs.610023	chr16	N/A	20.961	7.27744	2.88027	6	4	27.6093	78.614
QSOX1	chr1	1q24	106.923	37.1253	2.88006	6	12	24.0279	112.404
CPNE6	chr14	14q11.2	32.1716	11.173	2.87941	12	16	90.074	120.599
LINC00029	chr20	20q13.33	26.4998	9.21028	2.8772	6	10	50.306	33.6363
C1orf61	chr1	1q22	36.7204	12.7632	2.87705	24	22	60.4839	100.664
Hs.572495	chr17	N/A	20.5213	7.13422	2.87646	6	4	50.3209	62.0409
NR1I2	chr3	3q12-q13.3	24.96	8.67771	2.87633	12	16	82.7519	102.497
Hs.661659	chr3	N/A	36.511	12.696	2.87579	6	4	20.2608	58.6194
CCBP2	chr3	3p21.3	28.084	9.76583	2.87574	18	18	45.4861	50.7717
USP6	chr17	17p13	54.0189	18.7892	2.875	24	20	67.7087	85.3112
RAET1E	chr6	6q25.1	16.9802	5.90655	2.87481	6	20	43.4885	77.283
LOC100505545	chr4	N/A	15.6473	5.44369	2.87439	6	4	56.2238	26.7819
OR51I2	chr11	11p15.4	43.9834	15.3025	2.87426	6	2	42.5568	30.928
PAMR1	chr11	11p13	80.4339	27.9956	2.87309	6	4	34.7456	82.4499
SLC29A4	chr7	7p22.1	82.927	28.8665	2.87277	6	18	54.396	91.1387
UBXN2A	chr2	2p23.3	1073.45	373.749	2.87212	6	10	24.8324	189.114
Hs.720329	chr5	N/A	26.695	9.2966	2.87148	6	4	21.5219	35.9415
NPSR1-AS1	chr7	7p14.3	20.4522	7.12269	2.87141	12	8	64.7048	38.7505
LINC00867	chr10	N/A	11.9387	4.1581	2.8712	6	4	46.727	16.922
TGM6	chr20	20p13	27.3712	9.53406	2.87089	6	10	48.832	51.2013
LOC100130278	chr3	3p21.31	22.8175	7.9479	2.87088	6	4	46.9019	52.3144
SSTR5-AS1	chr16	16p13.3	17.0582	5.94211	2.87073	6	4	59.9139	77.9975
Hs.657834	chr4	N/A	24.6552	8.58864	2.87068	6	4	22.1345	41.0606
FGF21	chr19	19q13.33	23.5398	8.20034	2.8706	6	12	51.7072	48.0318
SRRM4	chr12	12q24.23	20.119	7.01087	2.86969	18	20	57.8094	44.7
Hs.551655	chr11	N/A	31.5146	10.9824	2.86955	6	4	19.3218	58.0013
KCNQ2	chr20	20q13.3	19.6524	6.84945	2.86919	18	20	63.8996	65.6808
TRIP13	chr5	5p15.33	34.7858	12.1246	2.86903	6	12	9.49014	60.4376
Hs.731592	chrX	N/A	46.6879	16.2772	2.8683	6	4	30.092	14.374
ZBTB37	chr1	1q25.1	23.1238	8.06269	2.868	12	32	56.3046	35.2165
PTGS2	chr1	1q25.2-q25.3	3573.67	1246.09	2.8679	24	20	104.546	201.162
LOC100507403	chr8	N/A	29.6229	10.3295	2.8678	6	4	78.4475	13.7212
Hs.547178	chr9	N/A	76.1792	26.5767	2.86639	6	4	23.2811	76.6217
YJEFN3	chr19	19p13.11	26.8558	9.36968	2.86625	6	4	37.2989	43.2367
Hs.622241	chr11	N/A	38.1	13.2964	2.86544	6	4	83.3244	144.582
KCNH4	chr17	17q21.2	22.9291	8.00243	2.86526	6	12	19.3521	39.0328
C20orf96	chr20	20p13	33.2462	11.605	2.86482	6	10	61.6178	48.3295
Hs.666640	chr1	N/A	55.3122	19.3091	2.86458	6	4	44.9295	111.786
DLX3	chr17	17q21	33.2665	11.6143	2.86428	6	12	18.8374	52.2503
Hs.657130	chr17	N/A	43.9762	15.3565	2.86368	6	4	28.4687	42.8448
Hs.677450	chr10	N/A	23.9814	8.37532	2.86334	6	4	40.3089	47.2923
PCDHB5	chr5	5q31	32.9058	11.4925	2.86324	6	12	19.1326	77.4912
Hs.657628	chr1	N/A	56.5126	19.7383	2.86309	6	4	22.2079	41.321
LOC389641	chr8	8p21.3	28.3744	9.91059	2.86304	6	4	44.6797	48.708
LOC100506882	chr17	N/A	46.8423	16.3612	2.86301	6	4	21.0357	60.0528
Hs.662373	chr14	N/A	18.1455	6.33838	2.8628	6	4	24.8329	68.6754
ARHGAP17	chr16	16p12.1	159.775	55.8143	2.86261	6	20	28.609	111.022
Hs.663547	chr2	N/A	20.7366	7.24572	2.86191	6	4	36.9438	73.1141
PITPNM2	chr12	12q24.31	41.7904	14.6044	2.86149	18	20	52.6158	136.34
SLC2A1	chr1	1p34.2	53.7086	18.7794	2.85998	12	16	76.9082	138.404
LOC100507391	chr3	3q29	22.5852	7.89744	2.85981	6	4	56.4793	98.5882
Hs.672081	chr5	N/A	32.8371	11.4834	2.85953	6	4	15.5996	45.7947
LGI2	chr4	4p15.2	44.724	15.6419	2.85924	6	12	88.9966	113.261
Hs.573179	chr5	N/A	38.078	13.3183	2.85907	6	4	33.0746	14.923
LOC100505711	chr6	N/A	64.9101	22.705	2.85885	6	4	26.6427	85.6746
CTRB1	chr16	16q23.1	33.0083	11.5468	2.85865	6	4	33.2722	33.8013
Hs.601544	chr15	N/A	32.2278	11.2742	2.85854	6	4	77.0868	108.634
ARIH2OS	chr3	3p21.31	21.4258	7.49781	2.85761	6	4	18.0625	7.13517
PI4KA	chr22	22q11.21	147.069	51.4726	2.85722	6	12	21.0169	98.5659
P2RY2	chr11	11q13.5-q14.1	35.2907	12.3539	2.85664	6	12	15.5797	46.1889
TRIM62	chr1	1p35.1	42.6665	14.939	2.85605	12	14	30.7068	67.6968
TTI1	chr20	20q11.23	161.76	56.6415	2.85586	6	12	24.7004	88.684
RAB26	chr16	16p13.3	48.1122	16.8483	2.85562	12	16	38.6357	81.9825
Hs.99691	chr4	N/A	36.8967	12.9208	2.85561	6	4	44.044	38.3756
CCDC105	chr19	19p13.12	33.3114	11.6657	2.85551	6	12	15.1505	29.7455
PLD2	chr17	17p13.1	99.7066	34.9248	2.85489	6	12	17.9373	58.2817
DMBT1	chr10	10q26.13	63.3826	22.2047	2.85446	6	12	17.7262	127.577
RRP1	chr21	21q22.3	66.5453	23.3134	2.85438	12	16	20.3915	77.2929
PACS1	chr11	11q13.1-q13.2	33.9377	11.8912	2.854	6	12	48.2101	38.5359
Hs.12798	chr7	N/A	44.7277	15.672	2.85399	6	4	20.168	49.6342
LOC100506675	chr11	N/A	17.4848	6.12664	2.8539	12	8	69.3208	52.0182
MC3R	chr20	20q13.2-q13.3	18.6251	6.52882	2.85275	6	12	22.0892	32.9169
LOC728095	chr5	5q34	15.8587	5.55914	2.85272	6	4	29.1235	57.1646
Hs.544560	chr6	N/A	20.6601	7.24304	2.85241	6	4	51.0502	33.5093
CYP4F12	chr19	19p13.1	45.9459	16.1098	2.85205	6	12	34.442	78.0525
KLHL35	chr11	11q13.4	29.4916	10.3414	2.8518	18	10	40.151	68.4779
Hs.734269	chr1	N/A	25.7116	9.01724	2.85138	6	4	62.4661	88.2471
Hs.560433	chr16	N/A	34.6715	12.1602	2.85121	6	4	56.8855	127.172
Hs.97276	chr10	N/A	16.0054	5.61358	2.85119	6	4	51.5497	14.3988
LOC285819	chr6	6p22.1	29.4511	10.3299	2.85107	6	4	63.3266	11.9196
Hs.715044	chr20	N/A	90.8889	31.8805	2.85092	6	4	76.5509	19.7446
AZI1	chr17	17q25.3	39.852	13.9793	2.8508	6	12	38.6764	107.442
Hs.135108	chr2	N/A	18.0296	6.32588	2.85013	6	4	49.446	40.5026
CACNA2D2	chr3	3p21.3	54.3652	19.0757	2.84996	6	20	16.7365	56.5952
Hs.670651	chr19	N/A	25.9156	9.09345	2.84992	6	4	74.4123	90.833
LOC284837	chr21	21q22.3	25.4533	8.93132	2.84989	6	2	27.8688	35.9251
MMP26	chr11	11p15	21.8766	7.67659	2.84978	6	12	30.9313	39.7939
KRTAP17-1	chr17	17q12-q21	22.0652	7.74298	2.84971	6	12	60.5594	70.8187
ZNF767	chr7	7q36.1	108.268	37.9955	2.84949	6	10	18.2542	39.1793
C11orf86	chr11	11q13.2	39.235	13.7697	2.84938	6	4	73.8501	120.316
SLC22A8	chr11	11q11	19.1851	6.73451	2.84877	12	16	53.1182	61.3389
GPX5	chr6	6p22.1	20.7497	7.28381	2.84875	12	16	61.2225	30.8009
C1orf167	chr1	1p36.22	39.3094	13.8023	2.84802	6	4	47.2831	73.6086
CRMP1	chr4	4p16.1	46.7106	16.4014	2.84796	6	12	33.5728	68.9835
SORCS2	chr4	4p16.1	71.9708	25.283	2.84661	6	12	20.336	42.9617
EXO1	chr1	1q42-q43	24.8818	8.74306	2.84589	6	12	35.9421	45.8206
RAB15	chr14	14q23.3	69.5132	24.4287	2.84556	12	16	23.684	87.5465
S1PR2	chr19	19p13.2	33.803	11.8812	2.84508	12	16	77.6499	110.482
LOC100996624	chr3	N/A	13.4064	4.71228	2.845	6	4	66.5518	12.3518
IFNA14	chr9	9p22	19.1814	6.74277	2.84474	6	12	32.7202	36.7969
Hs.584739	chr10	N/A	33.7094	11.8499	2.8447	6	4	22.5323	19.2338
NXPH2	chr2	2q22.1	19.9288	7.00826	2.84362	18	20	50.1142	29.5068
Hs.371839	chr13	N/A	33.4157	11.7526	2.84327	6	4	20.5436	39.0009
Hs.607927	chr3	N/A	16.517	5.81	2.84286	6	4	31.9843	66.5669
TMEM190	chr19	19q13.42	28.8833	10.1601	2.84281	6	12	45.5102	52.5716
[truncated: 23,956 more rows]
