# Supplementary material for: A molecular view of the normal human thyroid structure and function reconstructed from its reference transcriptome map
Source: BMC Genomics. 2017 Sep 18;18:739. doi: 10.1186/s12864-017-4049-z (PMC5604164; doi:10.1186/s12864-017-4049-z)
Supplement: Supplementary file 6 — List of 25,954 loci of the differential transcriptome map between Male thyroid (Pool A.1) and Female thyroid (Pool A.2). Loci were sorted in descending order of A.1 expression values. N/A: not available in the Gene database (http://www.ncbi.nlm.nih.gov/gene) when the analysis was performed. (XLS 5255 kb) [file 12864_2017_4049_MOESM6_ESM.xls]

## Sheet: Sheet1
Additional file 6: Table S6. List of 25,954 loci of the differential transcriptome map between Male thyroid (Pool A.1) and Female thyroid (Pool A.2). Loci were sorted in descending order of A.1 expression values. N/A: not available in the Gene database (http://www.ncbi.nlm.nih.gov/gene) when the analysis was performed.
Gene name	Chr	Location	Value A.1	Value A.2	Ratio A.1/A.2	Data points A.1	Data points A.2	SD as % of Expression A.1	SD as % of Expression A.2
TG	chr8	8q24	12671.6	11124.2	1.1391	6	12	16.3664	28.6622
Hs.732685	chr11	N/A	11297.9	11000.2	1.02706	6	4	11.4426	31.7589
RPL41	chr12	12q13	8795.9	11754	0.748332	6	4	10.5067	18.0333
TPT1	chr13	13q14	7536.18	7915.09	0.952129	24	32	19.2674	26.094
EEF1A1	chr6	6q14.1	6073.18	6866.17	0.884509	36	20	71.8146	68.2986
RPS27	chr1	1q21	5913.38	7924.71	0.746195	6	4	5.05588	29.4211
RPS18	chr6	6p21.3	5716.25	6288.2	0.909043	6	4	11.0731	23.9512
GPX3	chr5	5q23	5566.39	4208.6	1.32262	12	22	24.8517	87.6051
RPL39	chrX	Xq24	5214.88	6954.16	0.749893	6	4	14.8028	16.7658
RPL23A	chr17	17q11.2	4780.6	4127.98	1.1581	30	26	50.9767	87.9724
RPL9	chr4	4p13	4317.69	5313.55	0.812581	6	4	14.3287	8.41819
ACTG1	chr17	17q25	4164.28	4366.25	0.953744	54	52	16.0227	30.9492
RPL3	chr22	22q13	4079.08	4466.88	0.913184	30	18	27.0834	35.7256
RPL13A	chr19	19q13.3	4057.28	4020.64	1.00911	30	28	36.7327	45.8669
UBC	chr12	12q24.3	4037.79	884.375	4.5657	12	30	38.3684	197.133
RPS20	chr8	8q12	4021.69	6098.78	0.659426	12	8	37.8044	48.8793
MT2A	chr16	16q13	4005.66	3121.17	1.28338	6	4	14.5065	58.5309
RPS3	chr11	11q13.3-q13.5	3944.3	3762.19	1.04841	6	4	12.3739	17.4579
EEF1G	chr11	11q12.3	3757.73	3500.22	1.07357	18	10	9.54859	14.5099
DCAF6	chr1	1q24.2	3752.86	1608	2.33387	30	24	125.118	214.268
PTMA	chr2	2q37.1	3738.83	3935.41	0.950049	24	14	40.9478	50.0131
RPLP0	chr12	12q24.2	3734.39	3574.75	1.04466	24	16	12.0221	16.8518
RPS29	chr14	14q	3619.88	4811.67	0.752311	6	4	21.1028	20.2476
RPL32	chr3	3p25-p24	3590.91	3896.27	0.921628	6	4	26.478	21.9025
PTGS2	chr1	1q25.2-q25.3	3573.67	1246.09	2.8679	24	20	104.546	201.162
ACTB	chr7	7p22	3525.32	4541.78	0.776199	21	9	44.4276	52.4787
NGFRAP1	chrX	Xq22.2	3479.7	3759.75	0.925513	6	4	13.4396	11.961
TPO	chr2	2p25	3414.38	1895.34	1.80146	6	12	22.8184	55.2878
PEBP1	chr12	12q24.23	3411.76	4027.61	0.847091	12	22	44.1813	50.7775
B2M	chr15	15q21-q22.2	3353.71	3227.12	1.03923	18	18	75.6825	68.053
RPL34	chr4	4q25	3325.84	2174.31	1.5296	6	12	19.8554	139.973
MT1E	chr16	16q13	3259.3	1860.78	1.75158	6	4	18.4099	48.3818
RPS13	chr11	11p15	3246.67	2983.9	1.08806	6	20	10.5189	30.5043
MT1F	chr16	16q13	3218.65	3329.33	0.966757	12	6	19.8651	28.0129
Hs.656634	chr2	N/A	3208.14	2891.33	1.10957	6	4	37.9203	44.1152
RPS4X	chrX	Xq13.1	3199.6	4953.57	0.645918	18	18	74.8169	49.5163
RPL24	chr3	3q12	3188.84	4241.45	0.751828	12	8	12.5659	21.8373
RPS17L	chr15	N/A	3179.71	4251.12	0.747971	12	8	13.0343	24.2587
FTL	chr19	19q13.33	3150.72	1600.73	1.9683	12	16	55.1487	132.404
FAU	chr11	11q13	3089.13	3144.1	0.982514	6	4	11.6569	30.8085
RPS3A	chr4	4q31.2-q31.3	2987.02	4207.9	0.709861	18	8	77.61	77.192
MTCH1	chr6	6p21.2	2954.89	2459.23	1.20155	6	12	17.0141	43.8749
EEF2	chr19	19p13.3	2936.64	3725.44	0.788266	12	16	37.5563	35.5423
TMA7	chr3	3p21.31	2906.2	3307.44	0.878683	6	4	21.5162	21.4683
RPS7	chr2	2p25	2885.33	2957.78	0.975507	12	8	25.3965	33.9004
MT1X	chr16	16q13	2866.66	1686.38	1.69989	12	22	19.18	69.2861
HSPA1A	chr6	6p21.3	2833.15	2542.84	1.11416	12	8	56.7786	34.4714
STATH	chr4	4q13.3	2812.34	1833.04	1.53425	6	12	124.118	216.929
CTSB	chr8	8p22	2797.23	2305.81	1.21312	30	24	40.2242	49.9241
RPS2	chr16	16p13.3	2775.23	3137.23	0.884612	24	14	50.7395	42.3833
RPS6	chr9	9p21	2764.31	3723.73	0.74235	24	14	62.5958	48.3954
RPL37A	chr2	2q35	2745.81	2498.04	1.09918	18	28	132.636	137.836
RPS16	chr19	19q13.1	2701.16	2096.33	1.28852	24	24	80.0101	116.077
MT1H	chr16	16q13	2670.16	2091.92	1.27642	6	4	18.9838	64.1106
RPS10	chr6	6p21.31	2665.96	3128.59	0.852127	30	16	83.9217	86.1031
Hs.654670	chr8	N/A	2625.25	4001.61	0.656048	6	4	47.5225	55.8074
TFF3	chr21	21q22.3	2570.45	4621.61	0.556181	6	12	15.2607	76.2905
RPL19	chr17	17q12	2559.06	3425.66	0.747027	6	4	13.3962	18.3187
RPL23	chr17	17q	2485.87	3273.28	0.759444	6	4	6.39515	14.414
TXNIP	chr1	1q21.1	2449.16	3016.98	0.811793	12	16	58.9997	90.8261
RPS23	chr5	5q14.2	2446.97	3372.86	0.725488	12	8	99.0604	108.657
RPL10A	chr6	6p21.31	2435.62	2875.86	0.846918	18	12	107.417	102.375
CALM2	chr2	2p21	2392.27	3154.65	0.758332	6	4	9.12229	27.3678
Hs.633993	chr8	N/A	2390.68	2322.12	1.02953	6	4	15.2135	7.67322
UBB	chr17	17p12-p11.2	2388.41	1917.78	1.2454	12	14	88.6773	155.89
PPAP2B	chr1	1p32.2	2386.03	2205.52	1.08184	18	20	39.0202	62.3447
MALAT1	chr11	11q13.1	2375.23	2336.03	1.01678	60	34	88.8826	96.9495
RPSA	chr3	3p22.2	2353.38	3531.21	0.666451	6	4	10.0782	28.7771
H3F3A	chr1	1q42.12	2339.55	2441.2	0.958363	30	20	56.1355	56.0176
CFL1	chr11	11q13	2329.2	2021.43	1.15225	12	8	81.2629	112.68
RPL6	chr12	12q24.1	2303.83	3737.03	0.616485	6	4	12.6894	48.9575
RPL11	chr1	1p36.1-p35	2294.25	3054.62	0.751077	6	4	12.0541	21.9882
FCGBP	chr19	19q13.1	2293.22	2458.35	0.932827	6	12	29.659	46.3016
RPL27A	chr11	11p15	2283.73	2288.74	0.997813	18	28	135.678	125.014
RPLP1	chr15	15q22	2280.38	3067.36	0.743433	12	8	103.784	109.32
GNAS	chr20	20q13.3	2279.67	2650.63	0.860048	72	42	117.384	105.526
RPS25	chr11	11q23.3	2234.85	4627.84	0.482913	6	12	14.1466	23.2623
RPS11	chr19	19q13.3	2218.85	5170.38	0.429146	12	16	99.3827	62.1003
LINC00657	chr20	20q11.23	2214.57	2262.73	0.978716	6	4	20.9881	19.7295
RPL17	chr18	18q21	2192.56	2852.2	0.768724	24	16	58.8496	70.4611
RPS24	chr10	10q22	2184.57	2582.51	0.845908	12	24	102.399	86.5549
CD63	chr12	12q12-q13	2158.18	1819.5	1.18614	6	12	12.2524	39.4186
Hs.736281	chr11	N/A	2153.98	2628.98	0.819322	6	4	27.2441	34.4331
PRH1	chr12	12p13.2	2147.88	4490.7	0.478295	6	4	145.134	115.18
HTN1	chr4	4q13	2133.22	1314.24	1.62317	6	12	113.514	236.275
ITM2B	chr13	13q14.3	2083.98	2855.37	0.729844	12	16	28.8665	29.3941
RPL8	chr8	8q24.3	2071.1	4790.04	0.432377	6	12	16.0091	45.6301
HBA2	chr16	16p13.3	2051.93	3087.36	0.664621	6	4	45.8276	44.3709
MRFAP1	chr4	4p16.1	2050.06	2496.63	0.82113	6	20	8.18376	40.0442
VIM	chr10	10p13	2026.33	2635.43	0.768881	12	16	102.306	80.5074
RPL12	chr9	9q34	2023.74	2132.99	0.948783	24	14	64.1028	72.243
HTN3	chr4	4q13	2014.23	3308.68	0.608773	6	4	149.672	116.074
TMSB4X	chrX	Xq21.3-q22	1995.28	1731.24	1.15252	6	2	31.2168	3.59846
SRP14	chr15	15q22	1993.54	2412.6	0.826306	6	20	24.1251	21.3689
RPS27A	chr2	2p16	1990.8	2923.37	0.680995	12	8	105.256	109.721
HLA-C	chr6	6p21.3	1986.09	1309.02	1.51723	24	24	62.1194	100.095
LAPTM4A	chr2	2p24.1	1978.31	1831.42	1.0802	6	12	9.3643	16.3832
HMGN2	chr1	1p36.1	1969.7	2606.24	0.755761	6	4	18.0911	27.536
RPL7A	chr9	9q34	1958.29	2051.84	0.954405	30	14	74.0541	59.5489
PRDX1	chr1	1p34.1	1952	1731.12	1.12759	6	4	33.4881	7.14455
PTGS1	chr9	9q32-q33.3	1948.36	922.516	2.11201	30	24	200.907	333.141
HSP90AA1	chr14	14q32.33	1921.89	2202.65	0.872534	24	14	51.4762	49.192
SORD	chr15	15q15.3	1918.17	2186.33	0.87735	12	16	60.9581	57.131
HLA-B	chr6	6p21.3	1905.03	1743.85	1.09243	18	12	72.7722	50.65
CD81	chr11	11p15.5	1897.41	2417.8	0.784768	6	12	16.3319	26.754
TOMM7	chr7	7p15.3	1896.12	1640.76	1.15564	6	12	13.0967	39.32
Hs.593027	chr11	N/A	1880.13	3320.24	0.566263	6	4	27.4029	48.9818
HLA-A	chr6	6p21.3	1877.8	2162.75	0.868247	12	6	88.755	82.9022
MYL12B	chr18	18p11.31	1872.35	1997.66	0.937269	6	4	10.8482	10.4288
MT1HL1	chr1	1q43	1836.39	1761.16	1.04272	6	4	38.2163	29.1905
RPL30	chr8	8q22	1836.14	1866.34	0.983816	12	24	105.74	109.889
RPL22	chr1	1p36.31	1835.36	1723.45	1.06493	24	32	39.1623	55.6567
GAPDH	chr12	12p13	1823.96	1781.21	1.024	21	11	32.6069	42.2752
IFITM3	chr11	11p15.5	1787.68	730.681	2.44659	6	12	41.1139	90.7184
UBA52	chr19	19p13.1-p12	1773.36	2218.03	0.79952	6	4	19.4069	17.5826
Hs.661454	chr3	N/A	1766.01	1900.03	0.929465	6	4	35.934	99.4795
PARK7	chr1	1p36.23	1746.96	1505.28	1.16055	6	12	9.9173	21.7687
ATP1B1	chr1	1q24	1746.1	1518.23	1.15009	18	28	38.7934	81.0802
H3F3B	chr17	17q25.1	1732.04	1616.61	1.07141	24	14	65.839	63.8618
GNB2L1	chr5	5q35.3	1729.53	4708.22	0.367342	12	16	116.442	83.2886
NACA	chr12	12q23-q24.1	1729.27	1852.67	0.933393	18	10	68.627	87.6393
RPS28	chr19	19p13.2	1700.47	2454.98	0.692662	18	12	140.526	145.314
RPS21	chr20	20q13.3	1692.98	2290.29	0.739197	12	8	95.637	104.226
SLC26A4	chr7	7q31	1689.39	1106.54	1.52674	6	12	7.39295	89.554
HBA1	chr16	16p13.3	1681.48	2713.33	0.61971	30	18	50.9787	44.0998
Hs.496631	chrX	N/A	1677.22	1821.62	0.920726	6	4	57.9822	20.1422
ATP5E	chr20	20q13.32	1671.34	990.548	1.68729	6	12	7.73983	148.28
SAT1	chrX	Xp22.1	1635.41	2558.03	0.639322	24	32	80.7048	73.6082
RPL35	chr9	9q34.1	1627.97	1897.92	0.857769	6	12	23.7143	33.7951
RPS15A	chr16	16p	1626.65	1333.87	1.2195	12	16	103.353	137.742
EGR1	chr5	5q31.1	1617	3325.17	0.48629	18	20	59.4766	99.376
HUWE1	chrX	Xp11.22	1612.8	952.022	1.69408	30	22	195.936	289.498
RPL37	chr5	5p13	1611.17	881.702	1.82734	12	20	98.4436	108.927
RPS15	chr19	19p13.3	1605.1	2026.21	0.792168	12	8	106.74	106.749
RPL4	chr15	15q22	1590.06	2181.32	0.728942	18	36	24.2047	64.6003
FOS	chr14	14q24.3	1566.85	2467.38	0.635025	6	12	39.3457	101.08
HMGB1	chr13	13q12	1564.23	1201.62	1.30177	30	52	90.5659	97.8656
PPIA	chr7	7p13	1558.91	1156.01	1.34852	36	28	99.3236	132.474
CHCHD2	chr7	7p11.2	1542.81	1365.46	1.12988	6	4	12.5299	31.507
HSPA1B	chr6	6p21.3	1541.73	1002.11	1.53849	6	4	68.3093	42.0956
IGFBP7	chr4	4q12	1541.5	2402.68	0.641577	24	24	103.004	91.5213
Hs.709790	chr21	N/A	1540.72	2361.98	0.652301	6	4	18.3312	9.15478
TMSB10	chr2	2p11.2	1537.33	3236.4	0.475013	6	12	19.6125	44.538
RPL7	chr8	8q21.11	1524.51	2966.42	0.513924	36	18	129.047	117.767
HSP90B1	chr12	12q24.2-q24.3	1506.55	2455.59	0.613519	24	24	84.3971	81.1243
SUMO2	chr17	17q25.1	1493.79	1689.88	0.88396	18	12	34.2073	66.0745
RPL38	chr17	17q25.1	1492.8	1649	0.905275	18	12	91.7179	105.942
MIR1244-1	chr2	N/A	1483.8	1430.8	1.03704	6	2	9.87337	15.5624
EPCAM	chr2	2p21	1483.5	1862.88	0.796352	6	12	13.7253	39.8299
SPINT2	chr19	19q13.1	1471.54	445.052	3.30645	6	12	15.7671	148.508
FTH1	chr11	11q13	1456.61	1909.66	0.762758	12	8	74.6685	77.1635
RPS5	chr19	19q13.4	1449.23	1961.57	0.738809	6	4	21.7315	57.9286
RPL15	chr3	3p24.2	1445.75	1924.2	0.751355	18	18	69.3904	43.8831
MYL6	chr12	12q13.2	1444.95	3161.51	0.457042	12	16	99.0396	63.7922
RPL10	chrX	Xq28	1441.27	786.081	1.83349	18	28	134.955	171.151
Hs.143610	chr9	N/A	1436.67	1182.14	1.21531	6	4	28.3245	48.4921
RPS14	chr5	5q31-q33	1433.97	1197.14	1.19783	18	16	144.113	116.933
COX8A	chr11	11q12-q13	1432.93	2502.44	0.572613	6	12	13.7293	41.8792
RPS26	chr12	12q13	1430.04	2517.2	0.568108	6	4	38.017	45.4861
RPL5	chr1	1p22.1	1426.01	1662.81	0.857594	12	8	105.183	109.448
HBB	chr11	11p15.5	1410.8	1892.86	0.745328	24	12	80.7132	87.7088
EIF3E	chr8	8q22-q23	1409.75	2110.16	0.66808	6	12	17.7236	26.595
NEAT1	chr11	11q13.1	1404.63	1592.5	0.882032	30	20	99.2489	100.057
CAV1	chr7	7q31.1	1401.2	1461.8	0.958541	12	16	26.0466	60.2046
ZFP36	chr19	19q13.1	1398.99	934.08	1.49772	6	12	32.9606	105.73
GJA1	chr6	6q22.31	1397.19	2173.35	0.642871	6	12	7.74398	36.9831
C2orf40	chr2	2q12.2	1392.47	1420.23	0.980452	6	4	22.0048	17.4103
PLS3	chrX	Xq23	1382.14	952.738	1.4507	6	12	13.5607	72.2678
PSAP	chr10	10q21-q22	1381.56	2571.33	0.537296	12	16	66.3027	88.9998
COX6C	chr8	8q22.2	1379.96	1724.02	0.800432	6	12	17.0822	29.4624
PCP4	chr21	21q22.2	1370.06	1063.04	1.28882	6	12	39.1292	44.405
NPC2	chr14	14q24.3	1353.41	2279.76	0.593664	6	20	13.6178	51.5799
MATN2	chr8	8q22	1342.76	644.569	2.08319	6	12	34.189	149.047
HSPB1	chr7	7q11.23	1329.59	2485.07	0.53503	6	12	27.1635	38.9217
IER2	chr19	19p13.2	1327.8	721.712	1.83979	6	20	22.8178	157.118
SOD1	chr21	21q22.11	1285.12	1929.78	0.66594	6	12	6.73748	35.4517
METTL7A	chr12	12q13.12	1279.78	2110.79	0.606302	18	20	82.5334	74.794
PPIB	chr15	15q21-q22	1279.49	1680.14	0.76154	12	16	24.7575	41.4117
GABARAP	chr17	17p13.1	1277.57	1548.88	0.824836	6	20	12.4336	25.3183
SLC25A6	chrX	Xp22.32 and Yp11.3	1266.68	2143.31	0.590994	12	16	20.8528	51.924
SEPW1	chr19	19q13.3	1265.11	1487.27	0.850621	12	24	51.9008	57.1342
HSPA5	chr9	9q33.3	1260.74	900.934	1.39937	12	16	92.3117	137.469
MORF4L1	chr15	15q24	1255.36	887.348	1.41473	12	32	31.3105	80.9353
RPL13	chr16	17p11.2	1250.13	1348.29	0.927196	48	46	111.913	119.66
EIF3L	chr22	22q	1246.57	1593.78	0.782151	12	14	105.132	78.0132
RPLP2	chr11	11p15.5	1243.81	1698.89	0.732127	18	10	142.502	127.19
TMBIM6	chr12	12q12-q13	1243.66	5029.16	0.24729	12	16	68.1291	84.0199
RPS19	chr19	19q13.2	1231.73	1514.35	0.813371	24	16	99.8016	106.671
ERH	chr14	7q34	1226.41	594.598	2.06259	6	20	16.5898	74.9264
PRR11	chr17	17q22	1225.94	726.744	1.68689	18	20	93.9814	166.623
RPN2	chr20	20q12-q13.1	1223.07	1396.29	0.875942	18	12	19.9315	33.8392
Hs.705664	chr7	N/A	1221.19	1392.77	0.876802	6	4	12.0607	8.98013
ISCU	chr12	12q24.1	1218.77	1121.49	1.08674	6	12	8.19158	15.9515
ID4	chr6	6p22.3	1207.62	1804.11	0.669372	30	26	85.8681	97.1854
LDHB	chr12	12p12.2-p12.1	1202.63	1719.57	0.699377	12	8	14.7987	30.0986
Hs.644723	chr16	N/A	1193.78	1272.1	0.938436	6	4	19.5854	9.43738
SMR3B	chr4	4q13.3	1180.38	2612.43	0.451833	6	4	166.354	117.627
CMBL	chr5	5p15.2	1168.45	633.161	1.84542	18	16	138.927	239.672
DDX5	chr17	17q21	1166.82	2107.11	0.553753	12	16	95.9283	85.6471
LAMP1	chr13	13q34	1166.42	1944.35	0.599903	18	20	101.152	77.1159
RPL28	chr19	19q13.4	1164.24	799.727	1.4558	12	16	98.8337	181.93
DUSP1	chr5	5q34	1162.52	2682.92	0.433306	18	20	142.278	100.875
HSPA8	chr11	11q24.1	1159.95	1998.92	0.580287	24	32	42.6387	65.13
MT1G	chr16	16q13	1157.76	1542.54	0.750555	12	6	103.492	102.843
OAZ1	chr19	19p13.3	1155.27	1205.29	0.958499	18	20	89.2127	80.0449
COX7C	chr5	5q14	1145.91	3078.66	0.372212	18	18	55.5882	69.8328
RPL21	chr13	13q12.2	1135.5	2496.38	0.454859	18	8	142.914	110.353
HNRNPA1	chr12	12q13.1	1135.44	1294.98	0.876799	36	26	112.937	106.107
RPS9	chr19	19q13.4	1134.47	1355.55	0.836904	18	12	77.0471	94.8916
CCNI	chr4	4q21.1	1133.95	1466.62	0.773173	12	16	97.7832	64.3675
SPARCL1	chr4	4q22.1	1113.79	2177.95	0.511394	6	12	30.3981	48.165
RPL29	chr3	3p21.3-p21.2	1113.49	985.772	1.12956	12	16	40.6253	121.108
SLC25A3	chr12	12q23	1103.2	1376.95	0.801192	6	12	10.442	13.328
SERF2	chr15	15q15.3	1103.12	1092.33	1.00988	18	18	67.1012	59.7194
DSTN	chr20	20p12.1	1101.68	2153.49	0.511576	18	28	91.7988	66.5173
RPS8	chr1	1p34.1-p32	1100.5	1714.27	0.641965	12	8	104.829	111.366
TUBA1C	chr12	12q13.12	1099.5	475.575	2.31195	12	24	28.0374	133.794
ALDH9A1	chr1	1q23.1	1095.75	898.839	1.21907	6	12	17.268	38.2066
CEBPB	chr20	20q13.1	1093.53	1323.66	0.826142	6	12	25.3531	41.6315
FAM161B	chr14	14q24.3	1092.6	403.157	2.71012	6	10	45.0491	216.213
SNHG5	chr6	6q14.3	1091.43	1794.49	0.608209	12	8	76.5193	102.395
COX7A2	chr6	6q12	1085.87	881.342	1.23207	6	12	11.8552	61.8135
Hs.709696	chr11	N/A	1083.66	1362.45	0.795377	6	4	12.6238	8.78596
TSTD1	chr1	1q23.3	1082.91	1045.74	1.03555	6	4	23.3317	38.2329
RPL27	chr17	17q21	1082.01	1356.03	0.797925	18	12	141.012	147.822
PABPC3	chr13	13q12-q13	1077.87	1521.26	0.70854	6	4	25.9055	11.342
TUBA1B	chr12	12q13.12	1076.72	1509.52	0.713286	18	12	19.0358	27.0329
UBXN2A	chr2	2p23.3	1073.45	373.749	2.87212	6	10	24.8324	189.114
TMEM123	chr11	11q22.1	1068.69	941.522	1.13507	6	12	15.4027	25.6442
RTN4	chr2	2p16.3	1068.46	1378.95	0.774839	18	20	12.8489	30.8505
CFD	chr19	19p13.3	1065.37	471.649	2.25882	6	12	43.6451	107.218
HYOU1	chr11	11q23.1-q23.3	1061.82	392.423	2.70582	6	12	42.4065	84.2851
EEF1B2	chr2	2q33.3	1051.77	622.002	1.69094	6	12	12.7127	90.735
PFN2	chr3	3q25.1	1049.87	504.691	2.08022	6	12	13.6804	52.7512
HMGN1	chr21	21q22.2	1043.73	1133.62	0.920701	12	8	20.4922	18.7463
ID1	chr20	20q11	1042.24	2550.8	0.408594	6	12	56.9735	62.7026
NPM1	chr5	5q35.1	1040.8	1227.21	0.8481	18	12	91.8191	82.6235
ZG16B	chr16	16p13.3	1027.94	2251.98	0.456461	6	4	192.611	122.88
RPL14	chr3	3p22-p21.2	1026.55	1043.67	0.983598	18	20	96.6323	129.449
SPARC	chr5	5q31.3-q32	1017.74	1074.18	0.947458	6	4	29.4428	38.5825
RPL26	chr17	17p13	1014.61	681.763	1.48821	6	18	17.1986	41.6004
FAM69A	chr1	1p22.1	1013.53	1054.58	0.961076	30	28	198.179	248.236
C16orf89	chr16	16p13.3	1012.35	1423.33	0.711258	6	4	37.5792	13.6463
UQCRQ	chr5	5q31.1	1011.83	996.431	1.01546	6	12	11.3461	29.968
HNRNPK	chr9	9q21.32-q21.33	1010.32	1126.05	0.897229	12	16	17.1	37.4442
NDUFA4	chr7	7p21.3	1000.91	529.951	1.88868	6	12	12.5172	146.382
BEX2	chrX	Xq22	999.404	517.293	1.93199	6	12	16.4225	77.1608
DDX17	chr22	22q13.1	995.697	566.772	1.75678	30	24	96.1862	138.623
SKP1	chr5	5q31	991.461	996.101	0.995343	24	22	83.4024	84.3912
CCDC152	chr5	5p12	986.605	1655.63	0.595907	6	2	24.7632	16.4724
PTTG1IP	chr21	21q22.3	985.178	767.834	1.28306	6	12	10.1631	95.412
SLC25A29	chr14	14q32.2	981.052	730.036	1.34384	18	20	46.9195	100.163
ID3	chr1	1p36.13-p36.12	970.129	1554.94	0.623899	6	20	52.3518	98.1939
SLC26A7	chr8	8q23	965.64	1374.55	0.702515	18	20	143.729	109.127
EIF1	chr17	17q21.2	964.107	2111.18	0.456666	42	34	103.386	80.2624
RPL18	chr19	19q13	958.323	1216.18	0.787977	18	12	133.951	150.184
NPIP	chr16	16p13.11	957.282	845.926	1.13164	12	6	38.1034	39.6718
PAX8	chr2	2q13	955.66	759.167	1.25883	42	34	133.574	146.575
PDLIM1	chr10	10q23.1	955.541	2772.94	0.344595	6	12	16.4333	55.9167
IGFBP4	chr17	17q12-q21.1	953.31	353.079	2.69999	6	12	14.9044	128.553
KCNJ16	chr17	17q24.3	948.535	1530.33	0.619823	12	16	97.8693	72.6871
RPS4Y1	chrY	Yp11.3	948.333	61.6767	15.3759	6	4	11.545	102.746
APLP2	chr11	11q24	946.888	886.328	1.06833	48	40	88.4299	84.2189
PABPC1	chr8	8q22.2-q23	945.474	686.071	1.3781	18	16	79.7304	127.568
TMEM14C	chr6	6p24.2	944.062	1275.41	0.740203	12	8	42.1856	52.0214
RNASEK	chr17	17p13.1	943.69	911.171	1.03569	6	4	11.8273	7.81495
SDC2	chr8	8q22-q23	938.576	801.193	1.17147	12	16	43.9001	60.0312
CDH1	chr16	16q22.1	935.726	1722.59	0.543208	12	16	101.853	72.1975
PFDN5	chr12	12q12	934.431	1391.79	0.671388	12	16	13.5957	33.394
HINT1	chr5	5q31.2	933.092	1125.56	0.829003	30	16	56.6527	47.1933
TMEM258	chr11	11q12.2	930.236	939.754	0.989871	6	12	8.90613	24.0086
DCN	chr12	12q21.33	926.922	779.435	1.18922	36	32	97.8626	78.2071
HLA-E	chr6	6p21.3	926.639	846.73	1.09437	18	12	64.117	67.6682
NUMBL	chr19	19q13.13-q13.2	925.906	544.019	1.70197	12	16	108.42	206.449
SNHG6	chr8	8q13	925.283	1306.35	0.708296	6	4	20.6845	9.94497
SET	chr9	9q34	917.878	897.891	1.02226	36	24	58.6769	51.435
CLU	chr8	8p21-p12	917.718	1797.02	0.510689	24	24	97.7962	83.4271
LDHA	chr11	11p15.4	915.232	1267.72	0.72195	6	12	15.9778	21.3161
FHL1	chrX	Xq26	914.779	1187.46	0.770364	30	28	125.652	116.94
RPL18A	chr19	19p13	913.911	1666.48	0.548409	12	6	102.922	90.5006
GLTSCR2	chr19	19q13.3	912.21	1483.86	0.614756	18	10	127.176	110.332
GSTP1	chr11	11q13	911.608	2780.51	0.327856	6	20	35.3667	67.166
NDUFB9	chr8	8q13.3	911.268	789.816	1.15377	6	12	8.181	43.7116
MARCKSL1	chr1	1p35.1	908.173	631.312	1.43855	6	12	20.1446	47.3461
GLUL	chr1	1q31	907.931	1607.27	0.56489	24	20	141.895	96.643
ZFP36L2	chr2	2p22.3-p21	906.818	357.857	2.53402	24	22	120.205	154.727
HNRNPH1	chr5	5q35.3	903.356	940.861	0.960138	24	24	109.755	104.58
LIPG	chr18	18q21.1	902.771	575.996	1.56732	6	12	24.8201	68.2616
ANXA2	chr15	15q22.2	895.522	910.842	0.98318	24	16	62.4647	60.1585
NDUFA1	chrX	Xq24	893.637	1175.04	0.760517	6	12	23.6432	30.0218
ATP5B	chr12	12q13.13	892.306	2411.23	0.370062	6	12	15.6933	55.5746
CSTB	chr21	21q22.3	890.46	2631.21	0.338423	6	12	19.1799	102.856
SLC25A5	chrX	Xq24	883.978	687.361	1.28605	6	12	22.3276	38.9952
CYR61	chr1	1p22.3	882.092	1356.17	0.650427	12	16	71.8314	104.366
OPHN1	chrX	Xq12	881.596	239.836	3.67583	6	12	26.0614	154.981
NPTN	chr15	15q22	876.373	1082.58	0.80952	6	12	13.13	19.7344
SRP9	chr1	1q42.12	873.381	1240.48	0.70407	6	4	17.4178	42.9811
PHB2	chr12	12p13	869.49	386.006	2.25253	6	10	14.2975	53.1995
Hs.625698	chrX	N/A	866.62	1028.77	0.842384	6	4	26.5464	18.7622
JTB	chr1	1q21	857.998	764.006	1.12303	18	28	7.54438	26.5421
NDRG1	chr8	8q24.3	857.226	697.64	1.22875	6	12	25.4185	46.294
SFTA3	chr14	14q13.3	857.033	986.972	0.868346	6	4	11.1494	66.3065
HSP90AB1	chr6	6p12	853.172	885.862	0.963098	18	12	89.1884	71.9252
USMG5	chr10	10q24.33	851.594	251.997	3.37937	6	10	9.88406	197.273
MIF	chr22	22q11.23	849.088	5043.52	0.168352	6	12	17.062	73.8907
PDIA6	chr2	2p25.1	841.557	459.425	1.83176	18	18	33.2016	73.46
PNRC2	chr1	1p36.11	839.985	889.363	0.94448	6	36	9.86981	39.9678
HERPUD1	chr16	16q13	838.288	1780.73	0.470754	6	12	19.0686	41.9288
PTP4A2	chr1	1p35	832.342	880.231	0.945595	24	22	38.9406	50.1072
Hs.712678	chr11	N/A	832.26	595.165	1.39837	6	4	101.38	106.124
Hs.708526	chr14	N/A	830.348	552.28	1.50349	6	4	96.5479	89.7144
NCL	chr2	2q37.1	825.044	845.765	0.9755	6	12	13.5771	19.685
ATP5L	chr11	11q23.3	821.898	885.627	0.928041	24	24	41.5882	61.7938
NDUFB1	chr14	14q32.12	819.804	1303.78	0.628789	6	12	10.5706	18.8727
RPL31	chr2	2q11.2	818.911	1035.16	0.791095	30	20	190.316	190.955
EIF4A2	chr3	3q28	818.384	1768.82	0.462672	18	28	142.884	112.882
ATP5A1	chr18	18q21	817.31	1565.23	0.522166	12	6	103.287	82.8309
APOD	chr3	3q26.2-qter	816.769	626.972	1.30272	6	4	64.0823	82.9281
CAPNS1	chr19	19q13.12	816.567	423.793	1.92681	6	20	17.1255	35.8908
IGKC	chr2	2p12	815.361	499.008	1.63396	78	50	261.862	208.188
ATP1A1	chr1	1p21	815.281	2233.25	0.365065	12	24	105.313	55.3624
PFN1	chr17	17p13.3	809.887	714.812	1.13301	6	4	19.9127	22.9171
TMBIM4	chr12	12q14.1-q15	808.609	1299.4	0.622292	18	20	37.3179	39.2674
ATRAID	chr2	2p23.3	807.089	844.141	0.956107	6	4	15.7131	18.3199
YWHAB	chr20	20q13.1	804.36	667.994	1.20414	18	18	63.0801	67.37
NDUFB2	chr7	7q34	803.665	1518.76	0.529158	18	20	89.1068	70.2536
TXNL1	chr18	18q21.31	802.982	1687.92	0.475722	12	16	97.4475	68.3874
Hs.715113	chr9	N/A	801.361	545.913	1.46793	6	4	72.3711	63.067
LOC100507303	chr16	N/A	800.405	998.087	0.801939	6	4	18.6081	23.152
PLEKHH1	chr14	14q24.1	794.723	505.947	1.57076	12	16	53.7763	118.857
MKNK2	chr19	19p13.3	793.688	1428.6	0.55557	12	16	53.926	58.5639
ANP32B	chr9	9q22.32	793.381	716.077	1.10795	12	22	34.9493	51.2672
LOC728093	chr5	5q21.1	792.698	679.124	1.16724	6	4	40.5327	47.9839
ACADVL	chr17	17p13.1	791.205	1123	0.704548	6	12	28.5911	37.2569
GABARAPL2	chr16	16q22.1	788.281	905.119	0.870915	6	12	19.9694	16.488
KTN1	chr14	14q22.1	786.861	549.291	1.4325	18	20	32.5375	86.3564
REEP5	chr5	5q22-q23	785.387	694.423	1.13099	12	16	53.4877	96.1371
CRYAB	chr11	11q22.3-q23.1	783.871	859.915	0.911568	6	4	35.0986	20.2186
SDCBP	chr8	8q12	783.252	602.442	1.30013	6	20	7.11794	50.2738
NBPF1	chr1	1p36.13	781.102	743.465	1.05062	42	28	69.195	62.2222
CANX	chr5	5q35	780.9	1858.06	0.420278	24	24	100.696	102.295
HMGN3	chr6	6q14.1	780.362	818.48	0.953428	6	12	16.7075	55.807
ZNF721	chr4	4p16.3	775.129	894.258	0.866785	12	8	102.863	124.656
HLA-G	chr6	6p21.3	774.321	323.185	2.3959	24	24	91.9588	113.118
Hs.702684	chr20	N/A	773.772	1111.37	0.696231	6	4	22.1516	16.9559
IFITM2	chr11	11p15.5	767.874	893.35	0.859545	6	4	25.9659	46.2954
SEC11A	chr15	15q25.3	767.714	1015.42	0.756054	12	8	25.3054	57.1312
IYD	chr6	6q25.1	765.19	1157.26	0.661211	6	12	30.9402	55.5967
FOLR1	chr11	11q13.3-q14.1	765.143	345.429	2.21505	12	16	66.0843	66.903
PGF	chr14	14q24.3	764.942	1047.01	0.730599	12	8	92.4136	90.0387
PDE4C	chr19	19p13.11	761.818	453.88	1.67846	24	24	174.853	259.951
TBCA	chr5	5q14.1	761.649	1241.8	0.613341	6	4	11.74	16.5031
CUTA	chr6	6p21.32	758.974	806.291	0.941315	6	20	18.8558	58.7026
LGALS3BP	chr17	17q25	758.309	637.903	1.18875	6	12	36.7682	24.2397
PTGES3	chr12	12q13.3	756.053	1347.35	0.561141	6	12	13.6908	42.8741
PLVAP	chr19	19p13.2	753.415	409.773	1.83862	6	12	20.2107	81.669
ATP5F1	chr1	1p13.2	752.778	1204.58	0.624931	6	12	10.4156	24.7619
SPCS1	chr3	3p21.1	748.487	517.096	1.44748	6	12	17.9728	59.3116
APP	chr21	21q21.3	746.632	987.784	0.755865	18	20	76.9137	50.7665
BTF3	chr5	5q13.2	744.407	971.632	0.76614	30	18	84.6914	78.4518
BRD2	chr6	6p21.3	743.329	830.71	0.894811	18	10	47.6498	74.9353
NDUFS5	chr1	1p34.2-p33	742.216	1225.62	0.605584	6	12	10.5195	24.5222
ATF4	chr22	22q13.1	741.927	326.816	2.27017	6	12	14.02	139.044
PDIA3	chr15	15q15	740.518	1381.61	0.535983	12	24	93.2327	99.3769
ATP6AP2	chrX	Xp11.4	740.447	700.404	1.05717	18	20	86.0785	111.591
MGP	chr12	12p12.3	738.818	1356.83	0.544517	12	16	96.124	66.9084
CHCHD10	chr22	22q11.23	737.828	750.414	0.983227	6	4	27.1919	25.3034
VEGFA	chr6	6p12	733.447	626.405	1.17088	24	24	105.342	155.597
ATP8B1	chr18	18q21.31	732.095	394.205	1.85715	12	14	82.6226	189.7
CPQ	chr8	8q22.2	729.008	505.567	1.44196	12	6	21.3621	35.3723
RPL35A	chr3	3q29	726.884	1040.07	0.698881	30	20	111.205	119.308
CALR	chr19	19p13.3-p13.2	723.845	495.832	1.45986	18	18	73.5239	113.409
RAB13	chr1	1q21.2	722.371	1046.19	0.690477	6	12	29.6364	14.2914
Hs.745194	chr14	N/A	721.676	862.747	0.836487	6	4	30.9785	31.6394
S100A6	chr1	1q21	721.453	2368.66	0.304583	12	16	100.807	85.6613
RAP1GAP	chr1	1p36.1-p35	721.343	375.141	1.92286	12	14	123.944	122.904
CST3	chr20	20p11.21	716.327	1792.17	0.399699	12	16	100.437	75.2434
HNRNPA3	chr2	2q31.2	715.038	721.219	0.991429	30	22	131.723	171.626
S100A13	chr1	1q21	713.468	1022.12	0.698027	6	12	18.96	23.4113
HAUS2	chr15	15q15.2	711.868	494.536	1.43947	24	24	183.149	294.043
Hs.712879	chr5	N/A	710.122	793.439	0.894993	6	4	13.5858	9.91909
YWHAQ	chr2	2p25.1	709.473	845.679	0.838939	6	12	15.2084	21.2608
HLA-DPA1	chr6	6p21.3	706.212	573.58	1.23123	12	8	106.014	113.974
NDUFC2	chr11	11q14.1	704.322	528.284	1.33323	12	14	88.8874	132.618
NDUFAB1	chr16	16p12.2	703.162	872.194	0.8062	6	20	12.5294	24.3576
GSN	chr9	9q33	702.266	389.799	1.80161	24	24	171.481	219.565
KRT18	chr12	12q13	700.298	936.05	0.748141	6	4	18.9811	15.8789
Hs.592414	chr3	N/A	699.085	966.935	0.722991	6	4	15.7698	23.3735
DDX39B	chr6	6p21.3	697.909	653.261	1.06835	12	8	80.0856	80.1935
ADD3	chr10	10q25.2	696.904	578.793	1.20407	30	28	55.9107	85.1202
FTX	chrX	Xq13.2	694.678	789.571	0.879818	12	8	49.9626	49.8129
ZC3H11A	chr1	1q32.1	694.097	378.908	1.83183	6	12	16.5346	93.2526
COX7B	chrX	Xq21.1	688.885	922.903	0.746433	6	20	13.8833	37.001
CPE	chr4	4q32.3	686.394	623.108	1.10156	12	16	26.7639	48.679
OCIAD1	chr4	4p11	685.902	1059.82	0.647186	30	26	81.9623	84.95
DSP	chr6	6p24	685.759	509.936	1.34479	6	20	15.598	102.393
RTN3	chr11	11q13	683.693	559.513	1.22194	12	24	35.3623	47.7225
MAGED1	chrX	Xp11.23	681.634	802.073	0.84984	6	12	20.6915	57.464
NARS	chr18	18q21.31	680.397	892.626	0.762242	6	12	12.8548	26.1354
PRICKLE4	chr6	6p21.31	680.343	972.738	0.699411	6	2	9.67663	5.67752
Hs.655477	chr4	N/A	680.135	725.511	0.937457	6	4	50.5138	64.3563
Hs.715135	chr9	N/A	679.975	946.623	0.718316	6	4	18.9737	24.7828
CTBP2	chr10	10q26.13	678.745	604.766	1.12233	30	28	58.6488	95.1434
ABLIM1	chr10	10q25	678.564	295.933	2.29297	12	16	72.21	152.6
Hs.663149	chr5	N/A	677.042	941.862	0.718833	6	4	41.7885	29.3731
JUN	chr1	1p32-p31	676.988	1566.01	0.432301	24	22	86.5699	83.6598
CSDE1	chr1	1p22	676.674	850.778	0.795358	18	28	32.9724	28.6114
DEK	chr6	6p22.3	676.079	902.681	0.748968	6	12	19.7778	14.5964
GPX4	chr19	19p13.3	675.987	1659.27	0.407399	6	12	25.835	41.3628
C9orf64	chr9	9q21.32	675.17	519.324	1.30009	12	16	95.4987	162.582
Hs.708558	chr5	N/A	672.333	731.006	0.919737	6	4	26.7486	43.4588
DIO2	chr14	14q24.2-q24.3	671.73	813.714	0.825511	24	16	94.9791	105.785
PSME1	chr14	14q11.2	669.635	840.904	0.796328	6	20	33.0356	45.7428
CYBRD1	chr2	2q31.1	669.443	1480.41	0.452202	12	16	93.7653	69.5434
Hs.741028	chr15	N/A	668.256	1133.22	0.589698	6	4	17.3593	16.0822
CST4	chr20	20p11.21	666.112	3045.77	0.218701	6	4	88.3549	115.175
MGST1	chr12	12p12.3-p12.1	664.944	863.586	0.76998	18	20	74.8944	58.2446
UQCRB	chr8	8q22	664.904	520.687	1.27698	24	32	99.3084	165.498
MORF4L2	chrX	Xq22	663.26	510.586	1.29902	18	20	131.712	176.453
DBI	chr2	2q12-q21	661.814	846.73	0.781611	18	20	26.2541	43.677
DUT	chr15	15q21.1	661.004	512.701	1.28926	18	20	79.057	119.327
DYNLL1	chr12	12q24.23	660.42	1465.42	0.450669	6	12	17.9542	49.6657
ECHS1	chr10	10q26.2-q26.3	658.684	754.583	0.872911	6	12	9.23771	29.1507
DDR1	chr6	6p21.3	658.55	501.079	1.31426	24	14	25.4528	38.7779
HK1	chr10	10q22	656.653	1736.67	0.378111	6	12	38.4644	59.345
MXI1	chr10	10q24-q25	656.602	613.605	1.07007	6	12	25.6878	30.1141
CTGF	chr6	6q23.1	653.231	1312.74	0.497609	6	12	56.6717	107.557
HEBP1	chr12	12p13.1	652.45	275.309	2.36988	6	12	17.1186	111.943
NCOA4	chr10	10q11.2	652.104	629.726	1.03554	6	12	11.6791	32.6835
WBP5	chrX	Xq22.2	650.456	835.211	0.778793	6	20	23.3686	60.5627
TMBIM1	chr2	2q35	644.869	453.301	1.42261	6	4	16.0644	31.2942
Hs.732516	chr3	N/A	643.061	417.712	1.53948	6	4	12.3428	46.8368
COX5B	chr2	2q11.2	642.08	1514.59	0.423931	24	24	58.6954	82.2149
JUND	chr19	19p13.2	641.835	847.206	0.757591	24	24	164.22	164.248
BCAP31	chrX	Xq28	640.999	511.783	1.25248	6	12	30.1099	42.0083
USP11	chrX	Xp11.23	640.96	304.589	2.10435	6	12	18.8427	68.8547
ID2	chr2	2p25	639.405	527.809	1.21143	18	28	83.4947	111.245
OST4	chr2	2p23.3	639.281	716.144	0.892672	6	4	13.5235	21.8634
ANXA5	chr4	4q27	638.349	1434.69	0.44494	6	12	8.80517	50.9109
EIF3H	chr8	8q24.11	638.226	1251.02	0.510166	6	12	12.7301	31.9246
CREG1	chr1	1q24	637.578	685.5	0.930093	6	12	7.30773	33.4392
ALDOA	chr16	16p11.2	635.548	525.123	1.21028	18	20	66.6289	119.66
ACTN4	chr19	19q13	635.069	625.611	1.01512	6	10	29.6601	36.0105
Hs.567859	chr5	N/A	634.254	1012.68	0.626314	6	4	3.72834	12.7023
SNX3	chr6	6q21	631.81	1856.71	0.340285	18	18	45.0275	95.3265
CIRBP	chr19	19p13.3	631.7	1521.99	0.415049	30	28	82.2716	127.752
COX4I1	chr16	16q24.1	630.089	2921.44	0.215677	18	20	69.7505	87.151
LOC101060147	chr7	N/A	629.842	856.129	0.735686	6	4	18.3552	31.1667
PRDX5	chr11	11q13	629.064	1629.37	0.386078	12	16	26.3102	51.5794
Hs.723368	chr12	N/A	625.408	813.345	0.768934	6	4	15.4637	18.3748
YWHAE	chr17	17p13.3	624.947	199.007	3.14032	12	32	85.3596	219.259
UQCRH	chr1	1p34.1	624.69	875.104	0.713847	6	20	14.9578	18.9089
NUCKS1	chr1	1q32.1	623.726	744.189	0.838129	48	40	100.027	134.544
Hs.521782	chr8	N/A	622.152	671.781	0.926123	6	4	22.7213	13.26
DIO1	chr1	1p33-p32	622.04	565.349	1.10028	6	12	30.6974	94.8704
GTF2I	chr7	7q11.23	620.514	577.71	1.07409	24	32	101.74	106.475
DDOST	chr1	1p36.1	618.847	1056.89	0.585537	12	24	22.2338	56.6056
SRSF9	chr12	12q24.31	618.469	817.2	0.756815	12	24	18.6316	40.7039
SRSF5	chr14	14q24	617.892	692.051	0.892842	24	24	101.475	92.5806
PARM1	chr4	4q13.3-q21.3	616.633	513.995	1.19968	12	8	47.645	58.9486
PPA1	chr10	10q11.1-q24	615.417	735.246	0.837022	6	4	24.3531	39.814
IGFBP5	chr2	2q33-q36	615.018	592.122	1.03867	36	40	173.619	175.673
TMED2	chr12	12q24.31	614.494	1114.4	0.551415	18	20	115.903	78.1681
SSR4	chrX	Xq28	614.389	989.639	0.620821	6	12	16.6188	24.2737
EEF1D	chr8	8q24.3	612.28	1131.21	0.541263	24	24	105.774	88.1957
MZT2A	chr2	2q21.1	611.787	791.846	0.772609	6	4	30.2026	42.0042
TRMT112	chr11	11q13.1	608.942	759.767	0.801485	6	4	8.96781	18.4023
CD164	chr6	6q21	608.778	700.747	0.868756	18	20	82.7857	74.1779
Hs.191911	chr1	N/A	608.649	444.237	1.3701	6	4	86.4604	70.1935
MZT2B	chr2	2q21.1	603.553	767.875	0.786004	12	8	24.2189	54.6533
ADAR	chr1	1q21.3	601.774	400.626	1.50208	6	12	21.9745	59.9606
Hs.656630	chrX	N/A	600.294	324.23	1.85145	6	4	77.008	95.3934
RHOA	chr3	3p21.3	598.973	1643.41	0.36447	18	20	108.195	100.739
ITM2A	chrX	Xq13.3-Xq21.2	598.9	483.413	1.2389	12	14	36.4281	45.0564
MAL2	chr8	8q23	597.142	553.772	1.07832	6	12	23.2833	54.154
PGAM1	chr10	10q25.3	597.1	564.556	1.05765	6	4	4.01786	20.7571
ATP5J	chr21	21q21.1	595.324	381.349	1.5611	6	12	13.8034	153.791
LOC100289333	chr19	19p13.2	594.117	589.717	1.00746	6	4	25.8592	80.6819
PCBP1	chr2	2p13-p12	594.058	842.742	0.704911	6	20	28.2639	35.2888
EDF1	chr9	9q34.3	592.167	2086.53	0.283805	12	24	25.7055	61.5491
ATP5H	chr17	17q25	592.046	664.853	0.890492	12	8	90.7366	100.57
CRELD2	chr22	22q13.33	588.858	498.892	1.18033	6	12	30.8715	48.4528
SF3B1	chr2	2q33.1	586.148	346.679	1.69075	24	30	58.8983	86.8688
EIF4H	chr7	7q11.23	586.003	227.372	2.57729	6	12	12.1201	142.914
CD99	chrX	Xp22.32 and Yp11.3	585.441	582.926	1.00432	12	16	63.0276	59.6769
RPL36A	chrX	Xq22.1	585.062	1432.71	0.408361	18	20	112.716	78.5803
CLIC3	chr9	9q34.3	583.779	1398.82	0.417338	6	12	21.8555	78.779
CD74	chr5	5q32	583.576	581.359	1.00381	18	20	173.443	136.706
SEP15	chr1	1p31	583.227	932.28	0.625592	6	4	20.8401	44.8149
Hs.663956	chr3	N/A	582.931	539.995	1.07951	6	4	36.3711	36.9559
C4A	chr6	6p21.3	581.75	560.143	1.03858	12	6	37.2557	42.936
HHEX	chr10	10q23.33	581.224	1009.48	0.575768	12	14	23.867	59.5674
OS9	chr12	12q13	580.96	521.371	1.11429	12	8	48.0355	56.1963
FOSB	chr19	19q13.32	580.144	921.044	0.629877	6	12	58.0629	109.749
HIF1A	chr14	14q23.2	580.141	405.053	1.43226	6	12	17.5067	93.6484
MAFB	chr20	20q11.2-q13.1	579.054	635.725	0.910857	12	16	28.5612	70.1729
EIF4G2	chr11	11p15	578.644	1157.41	0.499947	18	20	137.608	87.0289
ERP29	chr12	12q24.13	578.311	683.062	0.846645	6	12	15.8036	21.948
HLA-F	chr6	6p21.3	578.22	384.128	1.50528	18	12	95.7967	100.98
PRDX3	chr10	10q25-q26	576.931	408.787	1.41132	6	12	13.6408	23.812
TM9SF2	chr13	13q32.3	576.787	511.292	1.1281	6	12	30.4933	16.0993
CEBPD	chr8	8p11.2-p11.1	576.293	1938.21	0.297333	12	16	105.492	97.9178
LAMTOR1	chr11	11q13.4	576.135	429.016	1.34292	6	20	15.0409	54.1007
FAM63A	chr1	1q21.3	575.301	409.373	1.40532	12	16	54.06	122.685
ATP6V0C	chr16	16p13.3	575.143	431.495	1.33291	12	8	65.6138	91.5199
NUPR1	chr16	16p11.2	574.029	889.398	0.645413	6	4	38.5796	31.1531
KLHDC2	chr14	14q21.3	571.704	472.243	1.21061	6	20	11.2114	39.7465
KDELR1	chr19	19q13.3	570.349	526.062	1.08418	12	16	62.7803	67.3785
TMEM59	chr1	1p32.3	569.832	873.201	0.652578	12	16	102.666	62.1374
FKBP2	chr11	11q13.1-q13.3	569.825	2073.51	0.274812	6	12	13.585	56.6295
CYB5R3	chr22	22q13.2	567.264	279.146	2.03215	12	16	74.8667	140.678
NPNT	chr4	4q24	566.151	421.55	1.34302	12	16	99.1743	139.05
DYNLT1	chr6	6q25.2-q25.3	565.338	697.075	0.811014	6	12	14.9262	37.9568
STAU1	chr20	20q13.1	563.182	587.616	0.95842	24	24	42.0412	60.1265
COMMD6	chr13	13q22	562.848	920.533	0.611437	12	16	98.4682	72.8178
FBXW12	chr3	3p21.31	561.915	335.133	1.67669	12	16	111.814	212.146
MSN	chrX	Xq11.1	561.699	409.008	1.37332	6	20	9.32073	63.3629
Hs.682295	chr12	N/A	560.645	783.292	0.715756	6	4	25.4332	13.3637
PRDX6	chr1	1q25.1	560.433	680.833	0.823158	12	16	34.738	27.7502
DUOX2	chr15	15q15.3	559.583	236.679	2.36431	6	12	14.1447	95.7453
CLIC1	chr6	6p21.3	559.095	644.092	0.868037	6	4	11.6203	1.87478
SGK223	chr8	8p23.1	557.558	909.835	0.612812	6	4	27.9601	20.8739
GNG5	chr1	1p22	557.248	521.574	1.0684	6	20	19.5776	89.0259
Hs.715763	chr14	N/A	556.286	404.538	1.37511	6	4	49.3342	27.7924
NFIC	chr19	19p13.3	555.831	332.091	1.67373	24	24	69.0567	130.178
TMEM14B	chr6	6p25.1-p23	555.52	809.24	0.686471	12	8	15.2283	33.4041
EPHX1	chr1	1q42.1	555.31	876.832	0.633315	6	12	17.7014	47.2264
SEC61G	chr7	7p11.2	555.212	713.3	0.778371	6	12	26.773	17.4696
NDUFC1	chr4	4q31.1	554.908	1139.64	0.486915	12	14	99.6267	46.355
CSRP1	chr1	1q32	551.215	446.282	1.23513	6	12	22.359	40.1309
CERS2	chr1	1q21.3	550.805	779.929	0.706225	6	12	7.09749	47.9647
Hs.172028	chr15	N/A	548.404	679.833	0.806675	6	4	14.2953	27.833
TMEM66	chr8	8p12	548.14	1135.84	0.482588	12	16	100.075	63.0783
TIMP3	chr22	22q12.3	547.193	837.929	0.65303	24	24	63.0184	96.1955
CD9	chr12	12p13.3	546.697	1632.21	0.334942	18	20	132.705	95.3048
Hs.536218	chr11	N/A	546.149	272.64	2.00319	6	4	43.851	39.7061
MLEC	chr12	12q24.31	544.177	522.56	1.04137	12	16	22.8303	32.8998
LOC100131564	chr1	1p22.1	544.154	440.055	1.23656	6	4	35.391	41.0187
MYL12A	chr18	18p11.31	543.113	780.24	0.696084	18	12	102.776	104.372
COPRS	chr17	17q11.2	542.536	595.254	0.911436	6	20	13.9857	25.7378
C4orf3	chr4	4q26	541.249	692.235	0.781886	18	12	34.3847	62.8451
STUB1	chr16	16p13.3	540.447	526.245	1.02699	18	20	57.0936	83.4218
CDK5RAP3	chr17	17q21.32	539.527	682.673	0.790314	6	10	24.3662	41.0601
PPP2CB	chr8	8p12	538.337	345.517	1.55807	12	14	104.929	92.79
NDUFA12	chr12	12q22	536.522	769.449	0.697281	6	12	12.455	29.2351
KARS	chr16	16q23.1	536.27	553.692	0.968535	12	16	51.6318	79.5664
TSHR	chr14	14q31	535.977	594.346	0.901792	24	30	63.5401	103.926
TALDO1	chr11	11p15.5-p15.4	533.688	998.62	0.534426	6	12	14.7285	28.1543
Hs.702102	chr17	N/A	533.521	502.788	1.06113	6	4	25.0227	62.7752
PPP1R14C	chr6	6q24.3-q25.3	532.624	325.378	1.63694	6	12	17.3886	52.7382
SGK1	chr6	6q23	532.581	371.082	1.43521	6	12	17.5601	83.0288
HDGF	chr1	1q21-q23	532.188	465.343	1.14365	6	12	9.64314	23.9818
ZFAS1	chr20	20q13.13	531.869	441.004	1.20604	24	24	60.7256	73.0645
USP54	chr10	10q22.2	530.263	177.671	2.98453	6	12	24.8043	133.329
P4HB	chr17	17q25	528.685	1728.6	0.305845	18	20	80.1248	98.7977
ATP5I	chr4	4p16.3	527.914	1001.78	0.526975	12	16	35.6246	32.0676
TOMM20	chr1	1q42	527.763	916.079	0.57611	12	16	42.719	40.4419
PTPLAD1	chr15	15q22.2	527.729	361.046	1.46167	24	32	50.6944	94.717
BANF1	chr11	11q13.1	527.268	391.221	1.34775	6	12	17.5067	23.086
TMEM230	chr20	20p13	527.097	1002.45	0.525809	12	16	70.7486	62.0052
SELENBP1	chr1	1q21.3	527.015	882.521	0.59717	12	14	101.24	73.1969
SNHG8	chr4	4q26	525.788	502.438	1.04647	6	4	4.35064	44.8164
TUBB	chr6	6p21.33	525.781	550.129	0.95574	18	12	22.4425	31.6967
MUC7	chr4	4q13.3	525.564	746.019	0.704491	12	16	204.982	289.703
YBX1	chr1	1p34	525.421	849.3	0.618652	12	6	98.594	81.8686
S100A4	chr1	1q21	525.288	568.539	0.923926	6	12	16.3988	51.7288
SEC31A	chr4	4q21.22	525.094	841.566	0.623949	12	14	23.126	48.1056
INPP5J	chr22	22q12.2	523.982	269.605	1.94351	6	12	30.0281	132.883
PMP22	chr17	17p12	523.769	291.356	1.79769	6	12	38.5424	46.5959
ARF4	chr3	3p21.2-p21.1	523.167	792.978	0.65975	12	16	68.9839	59.146
SERINC1	chr6	6q22.31	523.138	548.07	0.95451	6	12	26.2452	63.3028
TBL1XR1	chr3	3q26.32	521.503	698.119	0.747011	30	16	103.204	94.3529
ADIRF	chr10	10q23.2	521.426	806.615	0.646438	6	4	38.4784	46.576
Hs.703520	chr5	N/A	521.214	510.218	1.02155	6	4	11.1309	8.50361
CDIPT	chr16	16p11.2	519.533	373.086	1.39253	6	12	19.1897	73.867
C14orf166	chr14	14q22.1	519.482	666.904	0.778945	6	12	5.51476	26.1232
C6orf62	chr6	6p22.3	519.42	484.486	1.07211	6	12	16.7553	46.9942
COX6B1	chr19	19q13.1	519.105	872.007	0.5953	6	20	6.78295	74.7126
FBXO7	chr22	22q12-q13	519.043	574.536	0.903414	18	18	71.1173	47.0137
CAT	chr11	11p13	518.716	756.737	0.685464	18	20	108.19	74.1568
ARPC2	chr2	2q36.1	518.393	615.525	0.842196	18	28	24.0864	65.6031
SNRPG	chr2	2p13.3	518.2	937.638	0.552666	6	4	21.4876	26.1339
MANF	chr3	3p21.1	516.611	500.018	1.03319	6	12	30.2735	37.9622
ATP5C1	chr10	10p15.1	516.331	866.169	0.596109	24	24	54.8999	56.1553
PDIA4	chr7	7q35	516.317	518.259	0.996253	12	16	43.9295	44.3971
IFITM1	chr11	11p15.5	515.742	968.369	0.532588	12	16	34.2399	61.2917
Hs.657607	chr4	N/A	515.128	603.03	0.854232	18	12	135.575	140.229
Hs.586747	chr11	N/A	514.443	434.315	1.18449	12	8	113.468	119.548
SULT1A1	chr16	16p12.1	513.743	363.006	1.41525	12	14	30.5157	80.6755
ATP6V0E2	chr7	7q36.1	513.147	380.707	1.34788	6	20	23.2983	83.2269
PRKAR1A	chr17	17q23-q24	512.003	1206.89	0.424233	18	20	63.1578	69.2077
NDFIP1	chr5	5q31.3	511.732	415.515	1.23156	18	20	58.0763	94.4572
IGLC1	chr22	22q11.2	510.902	272.711	1.87342	48	30	293.232	194.626
HES1	chr3	3q28-q29	509.598	457.244	1.1145	18	20	95.8811	157.739
TMEM245	chr9	9q31	508.804	832.12	0.611456	30	28	74.3392	88.7731
TMEM147	chr19	19q13.1	508.791	273.886	1.85768	6	10	5.17357	64.4299
Hs.744879	chr3	N/A	508.333	622.686	0.816355	6	4	26.2598	17.5781
GCSH	chr16	16q23.2	508.016	537.243	0.945599	6	12	44.0263	44.91
GOLGA8A	chr15	15q11.2	506.255	553.018	0.915439	24	16	102.831	101.91
COX6A1	chr12	12q24.2	505.454	620.884	0.814088	18	10	142.997	129.699
Hs.744452	chr5	N/A	503.806	670.509	0.751378	6	4	22.3228	22.2084
ARL6IP5	chr3	3p14	503.655	555.909	0.906003	12	24	26.6786	41.3088
NDUFB8	chr10	10q24.31	503.528	597.249	0.843079	18	12	57.4628	77.93
HEXB	chr5	5q13	503.32	447.821	1.12393	6	12	11.6887	41.4224
ASAH1	chr8	8p22	502.161	1202.63	0.417554	24	22	78.3782	84.5811
RAB1A	chr2	2p14	501.471	715.649	0.700723	24	24	139.006	90.8274
PABPN1	chr14	14q11.2	500.661	317.752	1.57563	18	20	51.3169	94.6384
SNRPD2	chr19	19q13.2	499.486	321.691	1.55269	6	12	24.3193	164.328
NONO	chrX	Xq13.1	498.86	872.54	0.571734	18	28	96.2538	64.1428
Hs.506435	chr12	N/A	498.537	324.107	1.53819	6	4	18.4944	21.662
CAP1	chr1	1p34.2	498.348	726.635	0.685831	12	16	25.0503	25.9354
IPW	chr15	15q11-q12	498.285	495.331	1.00596	6	2	30.8012	16.7754
LUC7L3	chr17	17q21.33	497.504	741.219	0.671197	24	14	69.7702	55.1308
C1orf63	chr1	1p36.13-p35.1	497.274	393.262	1.26448	12	22	65.0785	94.0668
Hs.708272	chr6	N/A	496.17	664.223	0.746993	6	4	32.4196	39.3901
RPL36AL	chr14	14q21	495.773	1213.08	0.408689	6	4	28.2439	43.0656
ANAPC16	chr10	10q22.1	494.967	460.825	1.07409	24	28	53.1474	73.0655
Hs.707170	chr17	N/A	494.554	651.471	0.759134	6	4	16.4497	72.5285
RPS17	chr15	15q	494.467	703.445	0.702922	6	2	8.16293	5.12599
SPG21	chr15	15q21-q22	493.307	302.376	1.63143	12	24	20.1764	54.8901
PDE8B	chr5	5q13.3	493.158	642.963	0.767007	18	20	99.0537	85.2889
SELK	chr3	3p21.31	490.628	661.96	0.741175	6	4	23.0125	18.3946
ZBTB4	chr17	17p13.1	490.027	538.895	0.909318	12	16	27.0094	67.8362
SH3BP5	chr3	3p24.3	489.73	628.559	0.779131	12	8	26.0226	54.1498
SAT2	chr17	17p13.1	488.944	308.686	1.58395	6	12	16.331	78.5185
DAD1	chr14	14q11.2	486.686	1359.82	0.357905	6	12	8.65286	50.699
UBL5	chr19	19p13.3	486.313	676.217	0.719167	6	12	10.4256	25.046
CYSTM1	chr5	5q31.3	485.349	287.821	1.68629	6	12	10.2633	87.4533
KIT	chr4	4q11-q12	483.879	326.342	1.48274	6	12	35.8166	57.9598
MYO5C	chr15	15q21	483.06	268.711	1.79769	6	12	33.6278	53.5973
Hs.707173	chr2	N/A	482.938	958.393	0.503904	6	4	17.725	47.3106
C11orf92	chr11	11q23.1	482.258	419.357	1.14999	12	8	104.261	112.342
ATP5G2	chr12	12q13.13	481.827	243.278	1.98056	12	16	101.907	173.419
ATP6V0E1	chr5	5q35.1	481.723	657.243	0.732945	30	20	85.6397	92.2542
SULT1C4	chr2	2q12.3	481.257	172.066	2.79693	12	24	103.525	231.344
Hs.598247	chr8	N/A	480.684	369.899	1.2995	6	4	27.8941	27.9208
C14orf2	chr14	14q32.33	480.681	988.679	0.486185	12	24	51.0752	82.5042
QARS	chr3	3p21.31	478.864	356.647	1.34268	6	12	8.29085	58.2331
SOD3	chr4	4p15.2	478.529	713.696	0.670494	6	12	11.5817	40.6755
NDUFB4	chr3	3q13.33	478.32	323.84	1.47703	12	16	99.3125	98.617
TMED10	chr14	14q24.3	478.148	659.683	0.724815	18	20	71.4686	56.5274
EIF3C	chr16	16p11.2	477.587	660.207	0.723389	24	14	60.7564	49.4154
TRMT5	chr14	14q23.1	476.685	529.942	0.899504	12	24	96.6482	104.765
CTNNAL1	chr9	9q31.2	474.59	525.868	0.902489	6	20	13.793	50.5076
ARL6IP1	chr16	16p12-p11.2	474.034	617.927	0.767136	6	12	10.8296	18.0097
ATP5G3	chr2	2q31.1	473.284	773.556	0.611829	18	18	67.3568	43.5773
SASH1	chr6	6q24.3	472.961	712.652	0.663663	18	20	33.1278	42.7178
HNRNPA2B1	chr7	7p15	472.103	774.799	0.609324	24	32	82.0731	85.0879
CDK2AP1	chr12	12q24.31	471.857	448.245	1.05267	6	12	14.825	29.6846
ZBED2	chr3	3q13.2	471.704	258.208	1.82684	6	12	45.8191	83.5517
OLFML2A	chr9	9q33.3	471.343	255.297	1.84625	6	12	32.2887	40.1077
Hs.701243	chr1	N/A	470.922	370.557	1.27085	6	4	32.6828	31.4001
TXNDC15	chr5	5q31.1	470.827	209.984	2.24221	6	12	14.7342	112.658
ITGAV	chr2	2q31-q32	470.152	267.265	1.75912	6	12	12.9087	161.436
RBBP7	chrX	Xp22.2	470.119	351.235	1.33847	6	12	11.1638	52.1324
PAM	chr5	5q14-q21	469.867	632.759	0.742568	18	20	49.4117	55.5384
ALDH2	chr12	12q24.2	469.05	1390.28	0.337379	6	12	7.4574	81.0842
NDUFA13	chr19	19p13.2	468.804	1128.77	0.415321	6	12	10.795	29.7222
AMY1C	chr1	1p21	468.547	308.202	1.52026	6	4	176.722	61.1484
GPR56	chr16	16q13	467.712	396.062	1.18091	12	16	84.4934	95.177
PNRC1	chr6	6q15	467.425	216.082	2.16318	6	20	23.7608	78.8769
COL1A2	chr7	7q22.1	467.42	344.866	1.35537	18	20	103.528	153.664
NSA2	chr5	5q13.3	466.936	574.656	0.812549	6	4	8.07496	33.4637
GOLGA8B	chr15	15q14	465.876	173.487	2.68536	6	2	47.7143	17.253
SPCS2	chr11	11q13.4	465.31	643.415	0.723188	18	28	93.9913	59.5156
Hs.642796	chr4	N/A	464.578	582.44	0.797641	6	4	10.8405	6.43213
UQCR11	chr19	19p13.3	464.269	966.348	0.480436	12	24	96.4275	104.971
SRSF2	chr17	17q25.1	463.744	296.09	1.56623	18	28	74.7454	105.48
CITED2	chr6	6q23.3	462.945	684.664	0.676165	18	28	84.0595	79.6681
UBA1	chrX	Xp11.23	462.628	404.822	1.1428	12	14	99.2003	114.967
NOTCH2NL	chr1	1q21.2	462.177	398.964	1.15844	12	16	80.6041	167.965
PKM	chr15	15q22	461.244	180.501	2.55536	6	12	24.4724	83.1772
TDRD9	chr14	14q32.33	460.862	513.918	0.896762	6	12	48.916	84.4378
WDR83OS	chr19	19p13.2	460.607	991.599	0.46451	6	12	8.46048	56.8059
TIMP1	chrX	Xp11.3-p11.23	460.522	681.929	0.675323	6	12	54.2769	33.4359
SORBS2	chr4	4q35.1	460.024	856.81	0.536903	42	32	116.777	107.694
STARD7	chr2	2q11.2	459.863	561.743	0.818636	6	12	17.9571	19.3312
PILRB	chr7	7q22.1	459.306	298.74	1.53748	12	14	66.3909	94.8166
HP1BP3	chr1	1p36.12	458.588	427.196	1.07348	30	24	101.628	154.083
UQCR10	chr22	22q12.2	458.494	547.474	0.837473	12	8	85.5383	99.77
TNPO1	chr5	5q13.2	457.822	515.966	0.88731	48	40	104.017	113.176
TMEM205	chr19	19p13.2	457.716	460.196	0.994612	6	4	10.8105	14.3178
Hs.193784	chr3	N/A	457.324	457.026	1.00065	12	8	25.5104	23.842
CGNL1	chr15	15q21.3	457.009	381.409	1.19821	6	12	12.4726	46.3733
Hs.662110	chr18	N/A	456.692	333.14	1.37087	6	4	34.6335	60.0503
EFEMP1	chr2	2p16	456.567	380.65	1.19944	18	18	98.5518	79.6906
AFF1	chr4	4q21	456.499	727.659	0.627353	18	18	136.213	93.6878
AIF1L	chr9	9q34.13-q34.3	455.24	292.352	1.55717	12	16	94.0278	123.471
SEC61B	chr9	9q22.32-q31.3	455.224	1019.27	0.446616	12	24	100.8	52.1983
RAB5B	chr12	12q13	454.962	649.906	0.700043	6	12	19.5309	42.3685
SSR2	chr1	1q21-q23	454.869	405.698	1.1212	6	12	12.3382	15.5431
PSMA6	chr14	14q13	454.343	589.339	0.770937	6	4	9.31113	29.6067
A2M	chr12	12p13.31	454.251	242.595	1.87246	12	16	102.082	184.203
SLC38A2	chr12	12q	453.299	847.704	0.534738	18	18	44.5659	49.0634
MRPS6	chr21	21q22.11	453.23	657.636	0.68918	24	16	100.859	113.032
Hs.731837	chr20	N/A	452.442	513.717	0.880723	6	4	14.99	18.1097
Hs.663897	chr5	N/A	451.907	578.696	0.780906	6	4	34.837	50.9619
AP3S1	chr5	5q22	451.218	483.89	0.932479	6	4	13.2444	15.7576
GLG1	chr16	16q22.3	450.729	449.757	1.00216	24	24	56.9684	51.5203
PSMB1	chr6	6q27	450.368	1135.56	0.396603	18	20	84.8204	75.2683
EIF4A1	chr17	17p13	450.34	705.384	0.638433	18	10	52.9406	39.318
WBP1L	chr10	10q24.32	449.277	334.225	1.34424	6	4	22.3525	109.56
RGS5	chr1	1q23.1	448.48	1361.36	0.329436	36	30	121.248	156.828
GAS6	chr13	13q34	447.689	296.254	1.51117	12	16	58.6662	88.3235
Hs.514368	chr17	N/A	447.399	708.127	0.631806	6	4	12.4352	14.3525
MRPL49	chr11	11q13	446.816	445.953	1.00194	6	12	13.821	34.9478
FIS1	chr7	7q22.1	446.165	715.689	0.623407	6	12	14.1053	31.9981
HADHB	chr2	2p23	446.164	344.605	1.29471	6	20	20.7175	80.3928
HLA-DRB1	chr6	6p21.3	446.076	436.764	1.02132	48	40	137.038	126.332
NAP1L1	chr12	12q21.2	446.014	442.326	1.00834	42	44	72.4167	94.1313
GRN	chr17	17q21.32	445.865	336.165	1.32633	18	20	30.1552	48.665
OAT	chr10	10q26	445.776	670.868	0.664476	6	12	10.9176	42.3875
NGRN	chr15	15q26.1	444.255	726.908	0.611157	12	14	53.9507	50.4316
MDH1	chr2	2p13.3	443.343	697.088	0.635994	6	20	16.7248	24.4467
HEG1	chr3	3q21.2	442.355	247.208	1.7894	12	16	19.3799	78.9587
PPP1CC	chr12	12q24.1-q24.2	441.754	601.912	0.733917	6	12	10.3743	24.9844
TAGLN	chr11	11q23.2	441.15	448.813	0.982928	12	8	40.7804	68.0556
WDR82	chr3	3p21.2	440.378	559.228	0.787475	6	4	7.68748	12.8345
ATP6AP1	chrX	Xq28	440.107	425.779	1.03365	6	12	18.1709	39.7678
SPATA20	chr17	17q21.33	439.396	189.723	2.31598	6	20	15.2796	65.8239
Hs.705873	chr7	N/A	439.054	448.344	0.979281	12	8	32.0695	47.3016
MYLIP	chr6	6p23-p22.3	438.488	493.964	0.887691	36	32	94.5065	76.9443
MAGT1	chrX	Xq21.1	438.207	430.775	1.01725	18	12	63.5156	74.5732
ATP6V0D1	chr16	16q22.1	438.2	552.698	0.792839	6	12	13.4008	28.2628
ASS1	chr9	9q34.1	437.797	474.723	0.922217	6	4	7.54082	13.9924
RASEF	chr9	9q21.32	437.653	391.31	1.11843	30	28	90.9438	91.825
ATP6V1G1	chr9	9q32	437.218	877.775	0.498098	12	16	93.0933	70.7681
GNB1	chr1	1p36.33	437.164	304.964	1.4335	18	20	48.1885	69.8051
ECHDC2	chr1	1p32.3	436.805	430.834	1.01386	18	18	88.6279	72.6478
MRPS21	chr1	1q21	436.543	654.093	0.667403	6	4	9.45898	17.1218
PIP	chr7	7q34	436.251	513.957	0.848809	6	12	145.096	202.829
MMADHC	chr2	2q23.2	436.069	410.964	1.06109	6	12	21.2009	33.3875
ST13	chr22	22q13.2	435.961	552.516	0.789047	18	12	38.7682	55.1696
GDI1	chrX	Xq28	435.076	309.487	1.4058	6	12	22.1117	61.7517
YWHAZ	chr8	8q23.1	434.801	681.272	0.63822	24	24	43.4702	64.3736
UQCRFS1	chr19	19q12	434.156	517.231	0.839385	6	4	19.6959	8.61472
PRPF8	chr17	17p13.3	433.584	422.87	1.02533	6	12	11.2372	19.0513
Hs.708510	chr4	N/A	433.573	323.924	1.3385	6	4	63.6179	24.7609
LBH	chr2	2p23.1	433.334	329.133	1.31659	6	4	17.2696	25.8083
SEC62	chr3	3q26.2	433.18	740.572	0.584927	30	32	90.8769	90.1249
PPAP2A	chr5	5q11	432.803	229.274	1.88771	12	24	38.6561	73.943
SNRPD3	chr22	22q11.23	432.519	252.566	1.7125	6	12	14.415	73.6779
NPIPL3	chr16	16p12.2	431.659	658.167	0.655851	18	10	100.464	119.949
LARP1	chr5	5q33.2	431.099	268.328	1.60661	24	24	73.2792	141.959
HDAC1	chr1	1p34	430.693	557.372	0.772722	6	12	10.7023	29.4823
KIAA1191	chr5	5q35.2	430.266	472.036	0.91151	6	12	20.9291	18.8155
Hs.662171	chr2	N/A	430.251	437.849	0.982648	6	4	53.8425	96.4494
SON	chr21	21q22.11	429.513	415.838	1.03289	30	26	57.5565	112.289
C6orf48	chr6	6p21.3	428.876	358.071	1.19774	12	4	88.6866	106.981
NTRK2	chr9	9q22.1	428.189	303.245	1.41202	30	36	105.358	198.224
MGST3	chr1	1q23	427.952	1185.95	0.360851	12	16	97.7541	76.9036
TCEAL4	chrX	Xq22.2	426.931	446.152	0.956919	6	20	17.5212	86.3255
SATB1	chr3	3p23	426.214	214.996	1.98243	6	12	23.2136	124.89
NOP10	chr15	15q14-q15	426.209	653.88	0.651815	6	12	13.584	21.5095
COX7A2L	chr2	2p21	425.956	640.913	0.664609	6	20	11.2356	33.6864
PGRMC1	chrX	Xq22-q24	425.685	700.02	0.608104	12	16	52.4564	55.6641
IMPDH2	chr3	3p21.2	424.601	571.459	0.743012	6	20	14.6716	31.3512
NFKBIA	chr14	14q13	424.507	949.946	0.446875	12	16	101.72	94.0338
FAM96A	chr15	15q22.31	424.044	201.909	2.10017	6	12	14.1898	91.8811
SRRM2	chr16	16p13.3	422.637	396.907	1.06483	24	22	131.133	155.368
LRP2	chr2	2q31.1	422.532	281.932	1.4987	12	16	53.5114	106.812
SERINC3	chr20	20q13.12	422.376	361.436	1.1686	24	22	45.7075	24.0102
TRIB1	chr8	8q24.13	422.184	641.195	0.658434	18	20	155.437	163.596
TCEAL2	chrX	Xq22.1-q22.3	422.126	310.359	1.36012	6	10	17.0652	13.8326
Hs.592692	chr6	N/A	421.717	421.595	1.00029	12	8	21.7005	26.6914
DDX24	chr14	14q32	421.383	294.813	1.42933	12	24	24.4347	83.5676
SCP2	chr1	1p32	421.328	772.131	0.545669	12	16	29.7028	43.0838
PDCD4	chr10	10q24	420.424	481.998	0.872253	24	32	78.37	104.647
EIF3D	chr22	22q13.1	419.802	907.781	0.462449	6	12	12.2613	37.198
LGALS1	chr22	22q13.1	418.861	838.354	0.499623	6	20	27.3495	62.5491
EIF4B	chr12	12q13.13	418.629	1857.1	0.225421	12	14	79.4916	69.4735
GOLPH3	chr5	5p13.3	418.595	400.088	1.04626	6	20	14.4161	20.4805
VGLL4	chr3	3p25.3	416.382	483.956	0.860372	12	16	34.0417	29.4441
Hs.633361	chr6	N/A	415.967	485.356	0.857034	6	4	27.0864	21.2303
SELM	chr22	22q12.2	415.59	439.105	0.946447	6	4	18.779	17.5336
Hs.745075	chr13	N/A	415.212	314.946	1.31836	6	4	8.32351	33.4066
Hs.658187	chr1	N/A	415.078	391.975	1.05894	12	8	54.6607	50.6282
LUM	chr12	12q21.3-q22	414.534	417.468	0.992972	6	20	18.8113	62.8643
PSMB3	chr17	17q12	414.415	461.348	0.898269	6	12	19.5362	19.6823
GPD1L	chr3	3p22.3	413.894	461.36	0.897117	6	12	14.9884	26.0058
MRPS24	chr7	7p14	413.855	663.831	0.623434	6	12	12.2649	37.8036
VDAC2	chr10	10q22	413.604	576.583	0.717337	6	4	16.8226	14.086
ARMCX2	chrX	Xq21.33-q22.2	413.206	278.932	1.48138	6	12	11.9761	55.5838
FAM96B	chr16	16q22.1	413.129	716.19	0.576842	6	20	10.8311	44.6514
PAN3	chr13	13q12.2	412.956	223.216	1.85003	6	12	12.6888	103.086
PSMG2	chr18	18p11.21	412.701	348.525	1.18414	6	20	16.6535	45.7597
AES	chr19	19p13.3	412.669	216.17	1.90901	6	12	14.6839	58.4941
TPI1	chr12	12p13	412.62	523.369	0.788391	18	10	68.6539	54.5504
PNN	chr14	14q21.1	412.301	327.834	1.25765	30	26	116.361	125.706
ALDH1A1	chr9	9q21.13	411.912	1944.02	0.211887	6	12	19.4608	76.3955
FNDC1	chr6	6q25	411.866	160.325	2.56895	6	12	14.0187	141.241
DARS	chr2	2q21.3	411.726	412.995	0.996926	12	16	64.715	46.3393
PPT1	chr1	1p32	411.567	438.771	0.937999	6	12	6.7475	33.2929
GPX1	chr3	3p21.3	411.521	413.277	0.995753	6	4	14.0463	6.14858
MAT2A	chr2	2p11.2	411.498	346.708	1.18687	18	20	105.653	138.252
EMC4	chr15	15q14	411.157	539.968	0.761447	12	16	16.7291	33.707
C1R	chr12	12p13	411.075	445.514	0.922698	6	4	44.2369	72.3896
Hs.655482	chr4	N/A	410.619	624.972	0.65702	6	4	22.5843	21.8549
HLA-DRA	chr6	6p21.3	410.58	191.195	2.14744	12	8	102.852	31.5765
PLOD2	chr3	3q24	409.974	542.771	0.755335	12	16	18.0042	51.8723
Hs.712810	chr11	N/A	409.664	576.858	0.710164	6	4	5.37333	22.0918
EIF3K	chr19	19q13.2	409.481	491.068	0.833857	24	22	54.9137	67.9891
COL6A3	chr2	2q37	408.929	265.142	1.5423	6	12	28.5739	71.5224
Hs.660733	chr1	N/A	408.733	437.842	0.933518	6	4	13.9883	29.5503
KRT10	chr17	17q21	408.195	483.015	0.845098	18	18	17.3153	37.7618
CBX7	chr22	22q13.1	407.803	394.976	1.03248	6	12	23.82	43.4315
FAM134C	chr17	17q21.2	407.787	476.283	0.856187	6	12	18.1271	33.848
RBM39	chr20	20q11.22	407.324	541.555	0.752139	18	20	74.3817	67.7725
TMEM50B	chr21	21q22.11	407.054	334.361	1.21741	30	26	89.98	61.856
HSBP1	chr16	16q23.3	406.241	437.086	0.929432	12	16	20.9555	29.0157
TRAM1	chr8	8q13.3	405.959	760.338	0.533919	18	20	93.9739	77.7748
FAM127A	chrX	Xq26	405.765	504.533	0.804238	6	2	17.55	32.9658
NFIA	chr1	1p31.3-p31.2	405.289	426.035	0.951303	36	30	85.257	99.6265
GINM1	chr6	6q25.1	405.272	409.833	0.988872	6	12	6.27953	21.0534
CAPN2	chr1	1q41-q42	405.057	496.903	0.815163	12	16	88.3732	67.0322
NID2	chr14	14q22.1	404.405	182.351	2.21772	6	12	19.644	106.859
VPS28	chr8	8q24.3	404.211	410.155	0.985509	6	12	17.3346	19.086
TM2D3	chr15	15q26.3	404.194	295.391	1.36833	12	16	17.415	59.6629
ADI1	chr2	2p25.3	403.943	312.604	1.29218	12	16	21.0771	39.7675
PUM1	chr1	1p35.2	403.93	435.977	0.926494	18	28	25.771	31.3597
TXNDC5	chr6	6p24.3	403.718	240.881	1.67601	6	12	36.2264	34.7412
Hs.744461	chr6	N/A	403.547	435.963	0.925644	6	4	18.1279	21.9431
CALM1	chr14	14q32.11	403.358	567.604	0.710632	36	24	59.9134	70.0033
DNAJC1	chr10	10p12.31	403.337	468.294	0.861291	18	20	71.6412	86.27
SLC40A1	chr2	2q32	403.192	654.356	0.616166	12	14	92.6534	46.5793
ANXA7	chr10	10q22.2	402.604	312.556	1.2881	12	16	16.3823	47.58
IRF2BP2	chr1	1q42.3	402.494	409.385	0.983167	30	28	150.218	154.909
RAP1B	chr12	12q14	402.059	464.614	0.865361	6	4	11.5854	17.7072
TERF2IP	chr16	16q23.1	401.984	699.042	0.57505	6	12	8.02586	24.8043
JUP	chr17	17q21	401.694	348.078	1.15403	6	12	23.7401	52.2734
SUCLG1	chr2	2p11.2	401.492	606.383	0.66211	12	24	101.642	68.5831
TPBG	chr6	6q14-q15	401.151	260.556	1.53959	6	12	19.1654	45.4041
MLPH	chr2	2q37.3	400.987	394.193	1.01723	6	12	37.4958	46.2759
COL23A1	chr5	5q35.3	400.377	192.725	2.07745	6	12	24.0459	39.7586
SMIM19	chr8	8p11.21	400.281	492.414	0.812895	6	12	25.3082	30.046
RPN1	chr3	3q21.3	400.24	784.928	0.509907	6	12	11.8033	43.6405
APMAP	chr20	20p11.2	400.22	511.046	0.783139	18	18	127.325	98.5859
CLSTN1	chr1	1p36.22	399.717	223.249	1.79045	6	12	13.2061	54.205
CAV2	chr7	7q31.1	399.505	330.039	1.21048	18	20	67.8412	96.0909
NEDD8	chr14	14q12	399.298	604.428	0.660621	6	4	11.713	23.0803
PLXNB2	chr22	22q13.33	399.171	348.799	1.14442	12	16	103.718	72.6716
SMDT1	chr22	22q13.2	398.561	307.384	1.29662	18	20	91.1086	140.136
ZBTB20	chr3	3q13.2	398.329	465.225	0.856206	24	24	72.0885	86.7214
CRYBG3	chr3	3q11.2	397.356	598.935	0.663438	6	4	15.3841	43.882
CLTA	chr9	9p13	396.92	485.344	0.817812	30	22	78.8866	69.1026
SBDS	chr7	7q11.21	395.819	635.059	0.623279	6	12	19.7086	38.3295
AARS	chr16	16q22	394.735	340.438	1.15949	6	12	15.7308	29.4683
Hs.149244	chr17	N/A	394.399	414.086	0.952456	12	8	110.337	167.965
NFE2L1	chr17	17q21.3	393.585	424.163	0.92791	18	20	19.3854	32.6837
AK3	chr9	9p24.1	393.571	466.991	0.84278	12	24	50.8637	57.2539
EID1	chr15	15q21.1	393.568	647.706	0.607633	12	16	25.6633	37.023
Hs.632960	chr8	N/A	393.452	623.28	0.63126	6	4	15.9814	15.8373
NOMO1	chr16	16p13.11	393.449	472.67	0.832397	12	4	81.1506	103.139
DNAJB11	chr3	3q27.3	393.162	226.781	1.73367	6	20	26.983	91.8177
CD59	chr11	11p13	393.145	534.264	0.735862	30	28	60.0356	64.6914
TRAPPC8	chr18	18q12.1	392.679	215.119	1.82541	6	12	9.78909	71.8756
SERPING1	chr11	11q12.1	392.616	373.913	1.05002	6	12	29.8833	28.3707
SEPT2	chr2	2q37	391.724	382.806	1.02329	30	20	119.044	133.602
CTSL1	chr9	9q21.33	391.638	793.103	0.493804	6	12	10.56	63.9504
MYL9	chr20	20q11.23	391.636	209.28	1.87135	6	20	20.3753	88.2342
TLE2	chr19	19p13.3	391.33	228.599	1.71187	12	16	59.1418	77.3315
LTBP2	chr14	14q24	391.054	458.163	0.853527	12	24	17.2629	45.1477
BEX4	chrX	Xq22.1-q22.3	390.875	742.834	0.526194	6	12	15.5489	32.3215
NDUFB11	chrX	Xp11.23	390.861	1160.77	0.336725	6	12	9.75247	40.8933
SACM1L	chr3	3p21.3	390.82	357.431	1.09341	6	12	22.4905	38.9308
EIF3G	chr19	19p13.2	390.703	484.299	0.80674	6	20	19.9961	91.9584
RNPS1	chr16	16p13.3	390.6	214.793	1.81849	12	32	77.339	111.888
CNBP	chr3	3q21	389.454	882.529	0.441293	12	24	62.2068	61.8549
CARKD	chr13	13q34	389.395	351.078	1.10914	6	4	12.163	44.9142
SERP1	chr3	3q25.1	388.685	509.998	0.76213	18	12	28.8208	44.1815
R3HDM2	chr12	12q13.3	388.072	208.688	1.85958	6	10	23.3771	71.4431
YWHAG	chr7	7q11.23	387.619	285.113	1.35953	6	12	11.7816	83.5377
PSME2	chr14	14q11.2	387.039	114.488	3.3806	6	20	23.0117	193.879
PEF1	chr1	1p34	387.014	518.464	0.746463	6	12	12.209	31.7537
RAB10	chr2	2p23.3	386.328	324.266	1.19139	12	16	59.2464	59.255
XRCC6	chr22	22q13.2	386.096	634.251	0.608742	12	16	98.5927	59.0719
Hs.707733	chr11	N/A	385.94	554.041	0.696591	6	4	29.4455	31.8048
MRPL3	chr3	3q21-q23	385.616	244.065	1.57997	6	12	22.8187	68.7992
MAOA	chrX	Xp11.3	385.349	416.897	0.924327	18	28	81.4167	103.658
CMTM4	chr16	16q21-q22.1	385.339	241.13	1.59806	18	28	76.158	114.051
SLIRP	chr14	14q24.3	385.267	467.023	0.824942	6	12	12.7709	15.7291
SPIN1	chr9	9q22.1	384.627	158.032	2.43385	12	24	50.3099	159.564
MTPN	chr7	7q33	384.404	602.521	0.637993	12	16	101.953	62.3563
GANAB	chr11	11q12.3	384.269	230.7	1.66566	12	16	24.3305	115.62
DLG5	chr10	10q23	383.759	357.841	1.07243	12	14	54.0814	58.8623
TCF25	chr16	16q24.3	383.414	424.126	0.904009	18	20	81.4946	70.8827
CLDN3	chr7	7q11.23	383.405	869.058	0.441173	12	22	36.8836	49.3273
ATP6V0B	chr1	1p32.3	383.104	413.561	0.926355	6	12	12.8546	35.4158
EIF3I	chr1	1p34.1	383.071	440.555	0.869519	6	12	18.7619	20.4843
PSMC1	chr14	14q32.11	381.654	318.492	1.19832	6	12	12.2545	41.3626
AHCYL1	chr1	1p13.2	381.64	457.582	0.834036	24	22	65.4318	51.7706
POR	chr7	7q11.2	381.27	237.579	1.60481	6	12	28.9854	40.6109
TTC3	chr21	21q22.2	378.402	437.93	0.864069	42	36	73.1672	94.3888
PPDPF	chr20	20q13.33	378.042	266.332	1.41944	18	18	39.2898	112.491
CHMP3	chr2	2p11.2	377.71	498.419	0.757816	18	28	55.7026	77.9539
TNS1	chr2	2q35-q36	377.302	295.121	1.27847	30	26	132.938	161.808
APEX1	chr14	14q11.2	376.415	518.163	0.726441	6	12	11.02	27.9693
LRRC47	chr1	1p36.32	376.367	366.255	1.02761	6	12	12.0753	30.2061
CSNK2B	chr6	6p21.3	376.305	396.94	0.948014	6	4	13.1391	8.89858
RPL36	chr19	19p13.3	376.259	535.831	0.702197	12	8	101.162	106.702
SLC35E1	chr19	19p13.11	376.095	326.521	1.15182	36	32	171.993	219.844
IFI6	chr1	1p35	375.67	103.127	3.64278	6	20	86.6022	26.1029
TRIM44	chr11	11p13	375.551	302.632	1.24095	6	12	17.8716	27.6979
CDK13	chr7	7p13	375.087	402.989	0.930762	42	36	213.938	240.253
UBE2D3	chr4	4q24	374.851	722.495	0.518828	24	32	45.0831	57.7305
HSD17B10	chrX	Xp11.2	374.774	404.589	0.926307	6	20	22.0264	38.8336
EPAS1	chr2	2p21-p16	373.885	262.725	1.42311	18	20	142.528	194.867
CWC15	chr11	11q21	372.855	223.36	1.6693	6	20	15.8441	50.6918
RING1	chr6	6p21.3	372.739	345.418	1.0791	12	6	49.7611	75.9557
GDI2	chr10	10p15	372.276	845.95	0.440069	12	16	66.1484	56.9094
ROMO1	chr20	20q11.22	372.053	521.208	0.713829	6	4	23.7009	42.8666
IPCEF1	chr6	6q25.2	371.806	479.663	0.775141	6	4	27.769	32.073
TRA2B	chr3	3q26.2-q27	371.744	489.46	0.759498	18	20	94.2697	106.065
RRAGA	chr9	9p22.1	371.447	737.928	0.503365	6	12	13.3945	50.7684
PHF1	chr6	6p21.3	370.994	161.401	2.29858	12	14	71.4253	146.307
RABAC1	chr19	19q13.2	370.914	416.877	0.889744	6	12	15.2869	29.521
COL9A3	chr20	20q13.3	370.672	400.833	0.924754	6	12	25.9136	173.413
TRIM28	chr19	19q13.4	370.345	268.794	1.37781	6	12	10.7173	41.0665
GSTM2	chr1	1p13.3	370.029	303.516	1.21914	6	4	19.9779	53.787
NDUFB5	chr3	3q26.33	369.742	269.172	1.37363	6	12	21.8612	37.6567
PCYOX1	chr2	2p13.3	369.487	245.408	1.5056	12	16	61.3884	96.4573
PYURF	chr4	4q	368.937	469.281	0.786175	6	4	27.3395	32.906
YPEL5	chr2	2p23.1	368.757	864.596	0.426508	12	16	24.5754	50.343
ZBTB16	chr11	11q23.1	368.636	417.584	0.882782	6	12	42.2993	58.1346
EIF5	chr14	14q32.32	368.608	505.647	0.728983	30	28	104.364	84.8078
UBQLN2	chrX	Xp11.21	368.402	168.382	2.1879	6	12	12.533	147.444
H2AFZ	chr4	4q24	368.144	352.828	1.04341	12	24	33.4473	60.6365
CSGALNACT1	chr8	8p21.3	368.094	447.379	0.822779	12	8	71.2652	93.9522
ARRDC3	chr5	5q14.3	367.991	636.123	0.578489	6	12	35.1785	38.9313
CAPZB	chr1	1p36.1	367.896	498.753	0.737633	24	24	70.5627	67.4915
FAM213A	chr10	10q23.1	367.503	335.55	1.09523	18	20	45.1332	103.33
DHX15	chr4	4p15.3	366.897	422.913	0.867547	12	16	58.031	47.583
MICU2	chr13	13q12.11	366.767	368.611	0.994997	6	12	8.32237	27.4587
CETN2	chrX	Xq28	366.141	448.589	0.816208	6	20	18.2498	47.2713
TMED4	chr7	7p13	365.892	317.309	1.15311	30	26	101.904	88.7414
COL4A2	chr13	13q34	365.842	426.164	0.858454	12	16	66.3531	85.6525
PECR	chr2	2q35	365.614	193.053	1.89385	12	14	110.848	160.008
ARPC1B	chr7	7q22.1	365.44	553.976	0.659667	6	20	30.6784	72.5085
TOB1	chr17	17q21	365.002	341.916	1.06752	12	16	85.9841	104.5
GALNT11	chr7	7q36.1	364.354	239.909	1.51872	6	12	13.8367	87.9774
YTHDF1	chr20	20q13.33	364.338	267.567	1.36167	6	10	9.8351	19.6084
LEPROT	chr1	1p31.3	364.093	469.92	0.774796	18	12	50.8953	45.271
COPB1	chr11	11p15.2	363.724	416.357	0.873585	18	18	81.636	94.3132
DCTD	chr4	4q35.1	363.689	342.269	1.06258	18	20	49.4576	47.6317
RAC1	chr7	7p22	363.447	576.198	0.630767	18	20	125.568	73.1561
COPZ1	chr12	12q13.2-q13.3	363.391	348.461	1.04285	12	16	26.4433	23.4225
RAN	chr12	12q24.3	362.938	459.797	0.789345	6	4	18.7761	27.9126
AP2M1	chr3	3q28	362.31	589.003	0.615125	6	12	3.53775	30.9427
NFKBIZ	chr3	3p12-q12	361.276	361.05	1.00063	12	24	39.3423	62.622
POLR2J2	chr7	7q22.1	361.239	379.254	0.952498	6	2	31.3124	18.984
SCPEP1	chr17	17q22	360.419	547.035	0.65886	12	14	96.1218	44.3854
SMR3A	chr4	4q13.3	360.312	588.935	0.611804	12	8	243.438	178.83
Hs.190440	chr2	N/A	360.309	517.571	0.696155	6	4	10.2705	52.2926
VCL	chr10	10q22.2	360.303	723.528	0.497981	12	24	102.272	77.3143
TMEM243	chr7	7q21.12	359.64	943.164	0.381313	6	12	11.1879	42.8083
JUNB	chr19	19p13.2	359.317	459.95	0.781209	6	12	28.5991	76.2168
PRR15L	chr17	17q21.32	359.232	310.645	1.1564	6	12	25.4868	38.1107
TMEM98	chr17	17q11.2	358.997	155.087	2.31481	6	12	22.3461	31.762
SNRNP70	chr19	19q13.3	358.814	469.023	0.765023	12	16	95.6835	81.3371
SLC22A3	chr6	6q25.3	358.377	226.391	1.583	12	16	116.595	211.805
WDR45B	chr17	17q25.3	358.138	184.448	1.94168	6	10	10.1866	108.196
SF3B5	chr6	6q24.2	357.951	619.363	0.577934	6	12	16.5704	36.4587
METTL23	chr17	17q25.1	357.834	357.198	1.00178	6	4	8.84785	16.4566
LAMTOR5	chr1	1p13.3	357.381	564.323	0.633291	12	16	14.3881	40.7343
NDUFA11	chr19	19p13.3	357.135	406.782	0.877951	18	12	79.9652	94.9264
TSPAN31	chr12	12q13.3	357.122	242.203	1.47447	12	16	61.5596	97.0951
LASP1	chr17	17q11-q21.3	357.035	382.022	0.934592	6	12	16.6882	36.8446
ACTR10	chr14	14q23.1	356.922	297.792	1.19856	6	12	12.661	40.8862
H1F0	chr22	22q13.1	356.878	295.751	1.20669	6	12	13.9305	51.3339
PCBP2	chr12	12q13.12-q13.13	356.825	380.119	0.938721	36	32	113.09	93.6516
MLF2	chr12	12p13	356.543	142.164	2.50797	6	20	4.9325	69.9889
TCEAL3	chrX	Xq22.2	356.462	367.527	0.969893	6	4	22.3637	21.8827
CNN3	chr1	1p22-p21	356.293	374.744	0.950764	12	16	67.5321	57.2448
LOC100996255	chr15	N/A	356.086	318.897	1.11662	6	4	11.6048	69.8909
ZNF706	chr8	8q22.3	355.871	403.377	0.882229	6	4	10.7425	4.20337
RNF11	chr1	1p32	355.744	254.358	1.3986	6	20	28.5535	93.4457
SUMF1	chr3	3p26.1	355.326	333.687	1.06485	6	12	19.7596	19.9019
SH3BGRL	chrX	Xq13.3	355.155	415.941	0.85386	12	16	67.4286	74.4445
CLTC	chr17	17q11-qter	354.534	683.42	0.518765	18	20	144.16	88.2806
TGOLN2	chr2	2p11.2	354.402	241.091	1.46999	30	28	102.608	137.805
DHRS3	chr1	1p36.1	353.974	469	0.754744	6	20	36.7411	129.938
Hs.598668	chr3	N/A	353.875	431.121	0.820826	6	4	18.8369	26.3104
TAF7	chr5	5q31	353.34	326.614	1.08182	6	12	10.4525	23.6956
VDAC3	chr8	8p11.2	353.074	516.178	0.684017	18	16	98.9631	77.7436
TTC19	chr17	17p12	352.789	342.561	1.02986	6	12	11.8017	27.8426
MRPL33	chr2	2p21	352.583	449.144	0.785012	6	20	18.5204	73.9511
SDR39U1	chr14	14q12	352.57	476.643	0.739693	6	12	19.0291	26.3428
SEC11C	chr18	18q21.32	352.131	481.655	0.731086	6	12	20.6017	34.3787
CPSF7	chr11	11q12.2	352.131	206.618	1.70427	6	4	23.1021	35.6335
TAX1BP1	chr7	7p15	351.702	479.656	0.733237	18	20	62.6444	64.9007
DAZAP2	chr12	12q12	351.624	581.507	0.604677	30	28	117.596	98.4252
MRP63	chr13	13q12.11	351.575	287.198	1.22416	24	24	76.9329	113.906
LDOC1	chrX	Xq27	351.427	159.444	2.20408	6	20	4.73827	85.245
HNRNPR	chr1	1p36.12	351.077	330.424	1.06251	18	28	70.0813	113.402
MYO1C	chr17	17p13.3	350.824	213.156	1.64586	18	16	32.4914	90.2007
FKBP1A	chr20	20p13	350.704	302.666	1.15872	24	16	88.9761	132.319
PGM1	chr1	1p31	350.585	161.946	2.16483	6	12	9.20695	65.4944
FMOD	chr1	1q32	350.529	151.071	2.32029	6	12	34.8829	98.1329
CCL21	chr9	9p13	350.526	405.472	0.864488	6	12	43.9835	72.7202
UFC1	chr1	1q23.3	350.39	476.416	0.735469	6	12	12.0451	36.3507
Hs.708149	chr1	N/A	349.909	462.683	0.75626	6	4	5.5893	6.78477
BOD1	chr5	5q35.2	349.875	498.316	0.702116	6	12	10.7064	39.0767
BEX1	chrX	Xq22	349.802	233.161	1.50026	6	20	28.9627	56.0838
SYPL1	chr7	7q22.3	349.53	480.17	0.727929	12	24	51.9115	54.7317
NT5C3B	chr17	17q21.2	349.508	239.025	1.46222	6	12	16.6687	59.9332
PNISR	chr6	6q16.3	349.256	421.368	0.828861	36	32	52.3829	56.2526
RABGAP1	chr9	9q34.11	348.702	349.746	0.997015	18	20	58.6122	79.5778
PEA15	chr1	1q21.1	348.61	267.058	1.30537	12	16	57.1725	89.8334
TPST2	chr22	22q12.1	348.409	319.359	1.09096	6	20	24.8067	65.8748
PSMA1	chr11	11p15.1	348.039	273.723	1.2715	18	28	26.6385	71.5434
FSTL1	chr3	3q13.33	346.983	493.019	0.703793	12	16	86.9228	54.8919
Hs.661071	chrX	N/A	346.815	394.843	0.878362	6	4	20.9355	59.1717
Hs.706927	chr6	N/A	346.6	305.468	1.13465	6	4	8.60584	7.58907
ARMCX6	chrX	Xq21.33-q22.3	346.47	417.002	0.830859	6	12	25.3935	23.8908
LUC7L2	chr7	7q34	345.772	296.63	1.16567	12	14	62.4152	44.0651
MINOS1	chr1	1p36.13	345.771	273.104	1.26608	12	22	83.2431	106.007
CAMLG	chr5	5q23	345.503	166.705	2.07255	6	12	31.4778	146.481
GLO1	chr6	6p21.3-p21.1	345.475	391.183	0.883153	6	12	9.65386	37.6116
C10orf32	chr10	10q24.32	344.59	250.729	1.37435	6	12	16.8372	100.422
Hs.632997	chr12	N/A	344.324	631.94	0.544869	6	4	46.6297	16.9415
TIMP2	chr17	17q25	343.894	335.216	1.02589	18	20	72.3049	71.2888
ANKRD10-IT1	chr13	N/A	343.484	210.717	1.63008	6	4	27.4999	110.723
NCKAP1	chr2	2q32	343.334	602.204	0.570128	12	16	105.774	69.8687
Hs.732900	chr12	N/A	342.592	395.221	0.866837	6	4	12.9894	4.93693
ATXN10	chr22	22q13.31	342.383	217.359	1.57519	12	16	77.8616	119.697
CBWD5	chr9	9q21.11	342.295	445.914	0.767626	6	4	10.4014	18.931
LGALS3	chr14	14q22.3	342.255	746.427	0.458525	12	14	99.8955	82.0812
Hs.608901	chr7	N/A	342.145	442.085	0.773935	6	4	24.827	49.9187
F11R	chr1	1q21.2-q21.3	342.109	446.708	0.765845	24	22	109.019	128.734
CHRDL1	chrX	Xq23	341.878	91.7403	3.72659	6	10	15.1206	196.741
MRPL53	chr2	2p13.1	341.766	435	0.785669	6	12	18.3323	24.9475
DNAJA1	chr9	9p13.3	341.571	555.753	0.614609	12	8	37.2429	42.5878
GGA1	chr22	22q13.31	341.545	203.981	1.67439	24	24	81.0581	150.102
NLN	chr5	5q12.3	341.527	220.263	1.55054	36	30	213.665	350.798
NBL1	chr1	1p36.13	341.455	494.408	0.690635	12	16	50.6631	65.0065
TCP1	chr6	6q25.3-q26	341.025	183.11	1.8624	6	12	15.6127	65.9888
WSB1	chr17	17q11.1	340.931	334.172	1.02023	30	28	85.906	95.3454
ATP6V1F	chr7	7q32	340.872	328.385	1.03803	6	4	13.9387	13.3926
CALCOCO1	chr12	12q13.13	340.737	142.06	2.39855	6	12	25.3578	52.3088
PBX1	chr1	1q23	340.518	234.214	1.45388	18	20	68.5016	109.511
ESD	chr13	13q14.1-q14.2	340.476	555.449	0.612974	30	28	107.71	86.6173
EFR3A	chr8	8q24.22	340.418	375.521	0.906521	12	8	50.511	63.7147
VAMP8	chr2	2p12-p11.2	340.411	418.014	0.814355	6	12	20.9811	25.1663
NKX2-1	chr14	14q13	340.332	692.425	0.491507	12	16	67.5114	64.6497
WASF2	chr1	1p36.11	340.221	123.655	2.75138	12	16	42.0844	117.83
SDF4	chr1	1p36.33	340.053	372.433	0.91306	24	22	48.8033	60.8341
DPM1	chr20	20q13.13	339.91	357.124	0.951797	6	12	21.0344	44.1924
IPO7	chr11	11p15.4	339.284	334.97	1.01288	18	20	11.8859	48.0839
SRPX	chrX	Xp21.1	339.21	166.805	2.03358	6	12	13.6037	94.6994
PSMB6	chr17	17p13	339.192	913.111	0.371468	6	20	17.7216	44.1368
C1S	chr12	12p13	339.087	321.226	1.0556	12	14	106.996	79.6786
MBD6	chr12	N/A	339.065	239.782	1.41406	12	16	83.0209	107.467
VKORC1	chr16	16p11.2	338.699	499.656	0.677865	6	12	10.3396	41.0711
RMST	chr12	12q21	338.264	285.245	1.18587	18	12	129.873	125.479
PRR13	chr12	12q12	338.096	388.981	0.869183	6	4	16.0029	18.9998
Hs.88651	chr8	N/A	337.9	347.673	0.971891	6	4	37.5322	67.4247
ATP6V1C2	chr2	N/A	337.467	426.335	0.791554	18	12	143.777	145.526
IFNGR2	chr21	21q22.11	337.402	322.262	1.04698	6	12	31.8275	29.2766
CFH	chr1	1q32	337.309	343.259	0.982667	12	14	53.4343	52.6584
Hs.231852	chr3	N/A	337.004	299.187	1.1264	6	4	27.7268	24.7154
HSD17B4	chr5	5q21	336.963	1241.56	0.271403	12	16	106.708	88.6086
CRIP1	chr14	14q32.33	336.599	386.125	0.871736	6	4	18.165	3.07415
CYFIP1	chr15	15q11	336.581	279.409	1.20462	6	12	6.05586	43.135
EIF4A3	chr17	17q25.3	336.388	432.238	0.778248	6	12	19.0458	35.7025
LITAF	chr16	16p13.13	336.289	1144	0.29396	18	18	71.0957	80.892
Hs.743502	chr7	N/A	336.094	427.363	0.786436	6	4	38.376	20.9428
RSRC2	chr12	12q24.31	335.61	424.719	0.790193	12	16	40.8981	25.0516
TMEM50A	chr1	1p36.11	335.16	278.15	1.20496	12	16	59.9511	56.6693
STX12	chr1	1p35.3	335.122	665.49	0.503572	6	12	32.329	44.1352
ZRANB2	chr1	1p31	334.754	561.078	0.596626	12	16	45.125	49.7738
ARGLU1	chr13	13q33.3	334.609	404.591	0.827031	18	12	60.83	80.6406
DCTN3	chr9	9p13	333.835	270.01	1.23638	6	20	7.93497	87.115
DPY30	chr2	2p22.3	333.248	354.915	0.938951	6	4	7.84793	14.8952
FBXL3	chr13	13q22	333.244	357.535	0.932059	12	14	41.6388	36.0632
ZNF160	chr19	19q13.42	332.863	305.716	1.0888	30	28	193.603	236.232
POLR2G	chr11	11q13.1	332.493	283.3	1.17364	6	20	5.28389	24.5567
BNIP3L	chr8	8p21	332.275	371.798	0.893698	12	8	16.4439	28.6423
CCDC28A	chr6	6q23.1-q24.1	332.158	121.524	2.73326	6	12	15.294	131.365
CXXC1	chr18	18q12	331.972	200.323	1.65719	12	24	68.9273	85.1487
SHISA2	chr13	13q12.13	331.381	166.96	1.98479	6	12	22.2884	149.558
DBT	chr1	1p31	331.35	201.09	1.64777	36	48	207.422	281.605
ZMYND11	chr10	10p14	331.211	283.461	1.16845	24	24	152.243	198.88
TMEM109	chr11	11q12.2	331.207	360.916	0.917685	6	12	18.8527	39.1894
AFG3L2	chr18	18p11	331.193	374.966	0.883263	12	16	54.8851	85.7298
CXXC5	chr5	5q31.2	330.819	324.39	1.01982	18	20	30.2981	47.4833
KCTD12	chr13	13q22.3	330.614	209.339	1.57932	12	16	25.3353	107.492
LTA4H	chr12	12q22	329.925	518.975	0.635724	6	12	11.7386	37.1273
POM121C	chr7	7q11.2	329.896	436.23	0.756243	6	4	6.32632	9.93257
FAM189A2	chr9	9q21.11	329.876	293.771	1.1229	6	12	16.5959	77.7665
SPAG7	chr17	17p13.2	329.529	367.238	0.897317	6	12	16.3432	26.585
C2CD5	chr12	12p12.1	329.496	354.429	0.929654	6	12	34.254	51.7756
NXF1	chr11	11q12-q13	329.438	738.143	0.446307	6	12	26.225	49.9359
MEA1	chr6	6p21.3-p21.1	329.276	282.672	1.16487	6	12	19.3931	26.0598
UBE2E3	chr2	2q32.1	329.114	504.281	0.652641	6	4	7.00204	43.6866
GSTO1	chr10	10q25.1	328.923	476.9	0.68971	12	16	45.6141	43.5535
RPL7L1	chr6	6p21.1	328.826	248.687	1.32225	12	32	28.215	80.8904
Hs.722308	chr8	N/A	328.158	333.716	0.983344	6	4	10.2811	10.9558
HOOK2	chr19	19p13.2	328.09	203.664	1.61094	6	12	48.379	33.1151
VPS51	chr11	11q13	327.867	520.63	0.629751	6	12	9.41913	25.8346
RNPEP	chr1	1q32	327.734	277.818	1.17967	12	14	18.7109	23.9064
PPP1CB	chr2	2p23	327.718	265.591	1.23392	24	24	118.239	61.7949
CPVL	chr7	7p15.1	327.712	270.732	1.21047	6	12	20.7856	30.0116
TIMMDC1	chr3	3q13.33	327.144	185.807	1.76067	6	12	11.3642	59.6624
SETD1B	chr12	12q24.31	327.088	188.977	1.73083	6	12	34.071	84.3117
CREB3L2	chr7	7q34	327.024	224.462	1.45692	18	20	129.597	181.645
CD302	chr2	2q24.2	326.708	313.666	1.04158	6	12	11.3826	49.3072
Hs.205952	chr4	N/A	326.461	292.39	1.11653	12	8	36.4849	47.0195
FAM156A	chrX	Xp11.22	326.095	221.286	1.47364	6	4	23.9592	40.0884
Hs.664073	chr4	N/A	326.016	441.048	0.739185	6	4	25.3242	24.1762
Hs.649237	chr16	N/A	325.76	496.517	0.656091	6	4	33.5255	41.2304
TKT	chr3	3p14.3	325.742	1049.99	0.310233	18	20	74.8277	103.434
PLSCR4	chr3	3q24	325.693	161.919	2.01146	6	12	13.7575	72.864
DRAP1	chr11	11q13.3	325.633	179.501	1.8141	6	12	31.1342	54.7598
LRRFIP1	chr2	2q37.3	325.605	245.432	1.32666	60	52	193.146	266.796
USP34	chr2	2p15	325.569	356.101	0.914262	42	30	157.903	146.596
TNFRSF1A	chr12	12p13.2	325.419	117.151	2.77778	6	12	17.9566	145.22
ZNF580	chr19	19q13.42	325.352	139.491	2.33243	6	12	30.7354	175.529
CDKN1B	chr12	12p13.1-p12	325.196	385.223	0.844174	6	12	18.7483	33.04
LOC441461	chr9	9q31.1	325.068	203.197	1.59977	12	8	109.54	155.525
C20orf24	chr20	20q11.23	324.42	321.931	1.00773	18	18	20.4907	44.6543
SDC4	chr20	20q12	324.354	431.437	0.7518	6	12	22.0764	33.9451
HINT2	chr9	9p13.3	324.131	170.216	1.90423	6	20	21.0782	86.5922
EIF2A	chr3	3q25.1	324.107	296.041	1.0948	6	12	13.109	25.9355
GLB1	chr3	3p21.33	323.941	272.886	1.18709	6	12	3.24849	19.4008
Hs.731407	chr13	N/A	323.88	311.696	1.03909	6	4	18.3161	50.1352
HOPX	chr4	4q12	323.8	734.96	0.440568	18	8	130.321	101.187
POLR2J	chr7	7q22.1	323.342	595.902	0.54261	6	12	17.501	35.791
ZNF791	chr19	19p13.2	323.222	247.162	1.30773	12	16	26.7313	95.0061
BTBD1	chr15	15q24	322.996	431.713	0.748173	6	12	13.5035	16.0414
BLCAP	chr20	20q11.23	322.938	456.562	0.707325	6	12	7.47349	26.4883
SRSF6	chr20	20q12-q13.1	322.855	257.972	1.25151	12	14	54.5029	89.523
DNAJB1	chr19	19p13.2	322.835	471.611	0.684536	12	14	72.6198	69.4213
ARL5A	chr2	2q23.3	322.569	229.333	1.40655	12	24	53.0582	91.7903
ZFAND6	chr15	15q25.1	322.281	406.075	0.793649	12	8	62.9945	74.4103
Hs.514934	chr1	N/A	322.073	144.105	2.23498	6	4	120.582	85.3136
LGMN	chr14	14q32.1	322.023	311.611	1.03341	6	12	23.3644	39.7006
PURA	chr5	5q31	321.394	280.786	1.14462	18	20	77.7837	82.2321
CS	chr12	12q13.2	321.341	123.471	2.60256	6	12	5.1775	126.535
SH2B2	chr7	7q22	321.325	123.134	2.60955	6	12	38.063	136.875
Hs.743773	chr17	N/A	321.043	271.782	1.18125	6	4	75.2101	13.7895
SDF2L1	chr22	22q11.21	320.809	718.962	0.446211	6	12	35.2953	66.5805
Hs.737941	chr19	N/A	320.657	274.42	1.16849	6	4	18.7609	27.206
SORL1	chr11	11q23.2-q24.2	320.294	179.311	1.78625	18	20	66.4415	88.4553
ATPIF1	chr1	1p35.3	320.083	478.905	0.668364	18	16	35.9037	47.4151
KHDRBS1	chr1	1p32	319.971	558.955	0.572446	18	20	66.8818	67.324
FNBP1L	chr1	1p22.1	319.916	214.306	1.4928	6	20	25.9793	57.8669
MFSD1	chr3	3q25.32	319.902	414.716	0.771375	6	12	11.6391	39.0415
ABL1	chr9	9q34.1	319.708	223.201	1.43238	6	12	17.577	27.947
ATP5O	chr21	21q22.11	319.698	929.817	0.343829	18	26	97.062	49.5088
RNF128	chrX	Xq22.3	319.496	189.784	1.68347	6	12	16.6933	61.705
FKBP9	chr7	7p11.1	319.401	351.138	0.909615	6	4	9.77814	47.7255
ECI1	chr16	16p13.3	319.161	1410.24	0.226317	6	12	23.6152	63.9162
RILPL2	chr12	12q24.31	319.157	374.37	0.852519	6	4	20.0478	32.9305
Hs.734867	chr17	N/A	319.136	215.896	1.47819	6	4	27.7199	90.8814
CBX6	chr22	22q13.1	318.601	312.544	1.01938	12	8	42.9579	67.659
IARS	chr9	9q21	318.235	495.088	0.642785	6	12	28.5178	37.6397
SCARB2	chr4	4q21.1	318.224	297.507	1.06964	24	22	134.019	142.436
STAG2	chrX	Xq25	318.109	420.036	0.757338	18	20	47.0605	64.3756
TP53INP2	chr20	20q11.22	317.9	238.345	1.33378	6	10	20.25	92.0697
UBE4A	chr11	11q23.3	317.871	342.059	0.929287	6	12	12.1523	30.3747
Hs.405427	chr1	N/A	317.77	297.88	1.06677	6	4	23.5498	8.4523
TMEM167B	chr1	1p13.3	317.374	449.202	0.706528	6	12	11.2512	21.8227
Hs.678169	chr3	N/A	317.273	617.091	0.514142	6	4	21.8014	48.6641
FBXO21	chr12	12q24.22	317.075	237.639	1.33427	12	24	21.218	57.3007
PJA2	chr5	5q21.3	316.806	492.441	0.643338	6	12	18.7097	37.4022
DPP8	chr15	15q22	316.661	350.258	0.904078	6	12	22.7284	29.6395
SLC17A5	chr6	6q13	316.403	273.125	1.15845	12	16	34.4487	42.3717
UXT	chrX	Xp11.23-p11.22	315.784	301.618	1.04697	6	20	20.7763	78.7334
BBX	chr3	3q13.1	315.747	295.258	1.06939	36	32	41.144	43.8891
BDH2	chr4	4q24	315.529	278.733	1.13201	12	8	90.6422	100.346
TOP2B	chr3	3p24	315.513	250.345	1.26031	6	12	28.3185	65.605
HNRNPA0	chr5	5q31	315.454	231.828	1.36073	12	24	50.1514	90.7632
SLC39A14	chr8	8p21.3	315.194	237.226	1.32866	18	20	135.514	199.511
SMAD9	chr13	13q12-q14	314.956	205	1.53637	12	16	82.9284	156.873
Hs.675465	chr2	N/A	314.852	219.255	1.436	6	4	34.5128	45.2419
ALCAM	chr3	3q13.1	314.807	211.532	1.48822	18	20	92.5062	116.746
ANXA4	chr2	2p13	314.777	519.922	0.605431	12	16	17.6887	45.8591
Hs.276976	chrX	N/A	314.724	534.546	0.58877	6	4	25.1597	26.9469
CCT4	chr2	2p15	314.417	745.5	0.421752	12	16	86.7358	75.9047
ABHD17A	chr19	19p13.3	314.046	318.423	0.986255	6	4	18.3662	5.70652
DEPTOR	chr8	8q24.12	314.016	472.238	0.664953	12	14	101.342	52.4442
Hs.714413	chr1	N/A	313.979	409.744	0.766281	6	4	29.8675	14.6414
PRNP	chr20	20p13	313.674	556.913	0.563237	12	16	81.3191	75.3954
CADM1	chr11	11q23.2	313.565	296.57	1.0573	30	28	106.333	97.7474
CTDSP1	chr2	2q35	313.472	200.956	1.55991	6	12	8.78242	18.3214
TSC22D3	chrX	Xq22.3	313.38	865.927	0.361902	18	20	128.669	101.797
EIF3A	chr10	10q26	313.341	516.153	0.60707	12	16	28.2191	35.5043
RAB1B	chr11	11q12	313.236	299.134	1.04714	6	4	13.8001	43.0743
DPYSL2	chr8	8p22-p21	313.193	278.771	1.12348	6	12	5.73929	43.3691
MRPL40	chr22	22q11.2	313.072	459.631	0.681139	6	12	24.6364	20.8873
ARMCX3	chrX	Xq22.1	312.848	213.486	1.46543	12	22	56.2675	88.576
CHD4	chr12	12p13	312.774	344.72	0.907328	18	28	40.1135	47.5481
NDUFV2	chr18	18p11.22	312.204	281.208	1.11023	6	4	20.1971	17.851
DDX47	chr12	12p13.1	311.712	247.752	1.25816	6	12	12.1471	30.7061
CDK4	chr12	12q14	311.656	502.607	0.620078	6	20	8.19333	41.5815
FBL	chr19	19q13.1	311.394	977.166	0.31867	6	10	21.0193	38.6515
TCEB2	chr16	16p12.3	311.358	673.084	0.462585	12	16	78.8454	60.4499
POLR2L	chr11	11p15	311.336	1293.94	0.24061	12	16	97.5853	81.5874
TCF4	chr18	18q21.1	310.749	409.685	0.758507	48	40	64.1571	92.3717
HNRPDL	chr4	4q21.22	310.695	360.585	0.86164	36	30	86.555	81.9063
SNRPN	chr15	15q11.2	310.668	339.046	0.916299	90	60	148.01	141.902
SHFM1	chr7	7q21.3	310.528	372.306	0.834066	6	20	12.6945	65.5651
MKRN1	chr7	7q34	310.272	237.301	1.3075	12	24	51.1102	82.9086
PRKCSH	chr19	19p13.2	310.142	143.017	2.16857	12	16	26.5939	110.201
FAXDC2	chr5	5q31-q32	309.949	113.233	2.73727	18	26	44.75	131.072
SUMO1	chr2	2q33	309.887	423.156	0.732324	18	12	82.0055	91.4684
ERRFI1	chr1	1p36	309.828	326.476	0.949009	6	10	20.58	47.3303
FBXL5	chr4	4p15.32	309.196	288.521	1.07166	12	16	58.4048	125.265
Hs.595524	chr9	N/A	309.145	388.877	0.794969	12	8	20.6967	55.4769
ODC1	chr2	2p25	309.124	679.655	0.454825	6	12	10.8638	46.2751
CKB	chr14	14q32	308.891	382.708	0.80712	6	12	25.3595	30.6515
ARCN1	chr11	11q23.3	308.888	301.614	1.02411	6	12	29.1085	42.6813
Hs.705877	chr19	N/A	308.779	281.459	1.09707	12	8	65.1156	47.8266
PHPT1	chr9	9q34.3	308.728	430.889	0.716492	12	16	78.1798	51.0847
EPM2AIP1	chr3	3p22.1	308.563	386.124	0.799129	18	12	66.078	92.4812
KLF4	chr9	9q31	308.516	212.361	1.45279	12	16	93.9751	126.852
MAPRE1	chr20	20q11.1-q11.23	308.438	343.807	0.897125	12	16	71.2785	58.9699
NME2	chr17	17q21.3	308.237	398.515	0.773463	12	16	51.1359	53.7349
TUSC1	chr9	9p21.2	308.208	274.07	1.12456	6	4	9.43022	32.5402
CLN5	chr13	13q21.1-q32	308.123	212.946	1.44695	18	26	61.9481	82.4935
RRAGD	chr6	6q15-q16	307.848	227.291	1.35442	12	14	47.351	70.4078
DDX1	chr2	2p24	307.808	328.053	0.938288	6	12	14.514	27.9209
SLCO2A1	chr3	3q21	307.287	128.668	2.38822	6	12	29.3539	111.827
HIGD1A	chr3	3p22.1	307.23	454.384	0.676147	12	24	95.7749	95.9245
COX20	chr1	1q44	307.068	347.69	0.883166	12	8	51.8025	55.4092
COL1A1	chr17	17q21.33	306.955	364.757	0.841533	30	26	127.758	163.025
CCNB1IP1	chr14	14q11.2	306.422	411.992	0.743757	6	12	21.6109	23.6493
RAD21	chr8	8q24	306.398	790.886	0.387411	12	16	47.2378	68.5746
HSD17B7	chr1	1q23	306.286	111.656	2.74311	6	12	15.1313	130.872
DDX21	chr10	10q21	305.701	157.084	1.9461	6	20	12.7349	42.5089
UHRF2	chr9	9p24.1	305.272	206.602	1.47759	6	20	23.0445	25.814
PHYH	chr10	10p13	305.127	293.188	1.04072	6	12	23.2119	39.7673
TMX2	chr11	11cen-q22.3	304.9	395.815	0.770309	6	20	13.0705	58.2685
HMGN4	chr6	6p21.3	304.814	259.083	1.17651	18	20	19.6719	44.0404
ZDHHC7	chr16	16q24.1	304.23	242.439	1.25487	6	12	12.6965	28.836
Hs.597951	chr6	N/A	304.163	201.843	1.50692	6	4	9.26557	111.159
BIRC2	chr11	11q22	304.092	320.55	0.948657	6	12	19.5263	37.1067
VIMP	chr15	15q26.3	303.907	348.066	0.87313	6	4	20.9112	13.1176
C11orf31	chr11	11q12.1	303.775	384.934	0.789162	36	24	94.6017	107.367
NDUFS8	chr11	11q13	303.677	520.887	0.583	18	28	80.3145	68.1692
SUMO3	chr21	21q22.3	303.62	254.293	1.19398	12	24	68.6545	56.0037
CRYZ	chr1	1p31.1	303.496	253.828	1.19568	6	12	9.00499	24.925
MXRA5	chrX	Xp22.33	303.415	142.883	2.12352	6	12	36.2566	151.855
PTBP1	chr19	19p13.3	303.272	534.589	0.5673	54	44	83.8058	110.992
ESAM	chr11	11q24.2	303.053	398.41	0.760655	6	12	11.0891	37.0308
FAM85A	chr8	8p23.1	302.916	297.231	1.01913	6	2	19.64	8.67685
NDUFS6	chr5	5p15.33	302.722	1106.34	0.273626	6	12	9.24411	33.6601
GADD45B	chr19	19p13.3	302.713	925.555	0.327061	24	24	85.464	115.535
PSMC5	chr17	17q23.3	302.702	627.063	0.48273	6	10	18.2665	26.5757
KRTCAP2	chr1	1q22	302.372	838.881	0.360447	12	16	92.8878	63.5095
SERPINF1	chr17	17p13.3	302.34	402.871	0.750465	6	20	24.6314	69.7117
RNF181	chr2	2p11.2	302.05	453.49	0.666055	6	20	26.3811	54.1674
CBX1	chr17	17q21.32	301.783	124.743	2.41924	6	12	16.9259	143.235
ZFYVE21	chr14	14q32.33	301.035	211.349	1.42435	12	24	79.8027	93.6749
GBAS	chr7	7p12	300.831	560.602	0.536622	6	12	14.7883	38.3129
STAT3	chr17	17q21.31	300.809	316.646	0.949985	18	28	58.1596	69.6908
TMEM47	chrX	Xp11.4	300.756	286.21	1.05082	12	16	58.7715	69.6119
HEIH	chr5	5q35.3	300.576	269.65	1.11469	6	4	25.2948	18.408
TOMM5	chr9	9p13.2	300.518	380.543	0.789707	12	8	21.6399	34.2483
TCF7	chr5	5q31.1	300.37	129.08	2.327	6	12	14.8801	145.362
GTF3C1	chr16	16p12	299.579	139.797	2.14296	12	16	26.0545	122.15
NDUFS3	chr11	11p11.11	299.228	817.002	0.36625	6	20	10.2848	46.4951
SNRPB	chr20	20p13	299.061	355.754	0.840641	12	14	24.6243	28.6881
ARF1	chr1	1q42	298.783	511.221	0.584448	24	22	140.154	86.2483
C11orf58	chr11	11p15.1	298.675	359.636	0.830494	24	32	63.1433	86.7063
ACADM	chr1	1p31	298.194	396.37	0.752314	6	12	15.6757	26.327
FAM13A	chr4	4q22.1	298.045	304.673	0.978247	30	28	87.9502	99.8625
OSTC	chr4	4q25	297.437	226.437	1.31356	6	4	31.5158	26.122
PSMB5	chr14	14q11.2	297.272	560.525	0.530346	6	10	12.8359	31.1645
KDELR2	chr7	7p22.1	296.987	297.694	0.997627	6	20	51.4856	43.1819
NDUFA3	chr19	19q13.42	296.872	544.799	0.54492	6	4	5.16619	31.7063
FABP4	chr8	8q21	296.605	334.097	0.88778	12	16	110.102	136.167
CCDC92	chr12	12q24.31	296.457	106.717	2.77798	6	12	12.7654	104.066
DMTF1	chr7	7q21	296.219	68.8212	4.30418	6	20	35.3484	179.832
STK24	chr13	13q31.2-q32.3	296.109	595.308	0.497405	18	20	98.5853	77.712
LATS2	chr13	13q11-q12	296.04	219.455	1.34898	18	20	69.6426	108.08
PDGFRL	chr8	8p22-p21.3	295.874	189.117	1.5645	6	12	37.7024	24.9222
MGST2	chr4	4q28.3	295.577	818.682	0.36104	6	12	12.8867	54.8851
Hs.202577	chr3	N/A	295.547	382.365	0.772945	12	8	63.6251	80.0142
COX14	chr12	12q13.12	295.448	342.735	0.86203	6	12	10.6697	32.6187
AKR1B1	chr7	7q35	295.376	243.229	1.21439	6	4	18.8922	48.234
PPIC	chr5	5q23.2	295.198	319.599	0.923653	12	14	46.6905	37.7276
PITPNB	chr22	22q12.1	294.902	231.827	1.27208	6	18	10.7647	41.4235
CIB1	chr15	15q25.3-q26	294.585	378.507	0.77828	6	12	19.0457	21.8477
SUMO4	chr6	6q25	294.358	266.442	1.10477	6	2	17.1565	34.6948
PTDSS1	chr8	8q22	294.267	296.907	0.991111	6	12	7.35227	16.0742
ILK	chr11	11p15.4	294.1	227.879	1.2906	6	4	21.1933	31.2734
U2AF1	chr21	21q22.3	293.272	332.25	0.882685	24	22	136.114	88.7886
EBPL	chr13	13q12-q13	293.269	276.396	1.06105	6	20	14.8159	54.4592
BZW2	chr7	7p21.1	292.897	371.475	0.788469	6	12	17.7563	20.3084
WBSCR22	chr7	N/A	292.758	307.545	0.951921	6	20	15.701	42.6906
CCNG1	chr5	5q32-q34	292.426	326.057	0.896854	6	12	8.60887	37.2291
Hs.731820	chr3	N/A	292.264	285.317	1.02435	6	4	21.9159	30.3044
MCL1	chr1	1q21	292.009	617.156	0.473152	30	28	159.177	117.947
MPPED2	chr11	11p13	291.993	222.784	1.31066	12	16	36.7017	89.4207
MATR3	chr5	5q31.2	291.911	372.818	0.782984	60	46	184.303	174.291
DAP	chr5	5p15.2	291.765	298.022	0.979002	6	12	27.9205	36.7556
OSBPL9	chr1	1p32.3	291.757	288.64	1.0108	6	12	15.5798	14.7853
EPB41L4A-AS1	chr5	5q22.2	291.664	252.755	1.15394	6	4	15.7167	17.5692
SNX5	chr20	20p11	291.6	344.169	0.847258	36	38	102.116	98.2915
FZD1	chr7	7q21	291.569	332.983	0.875626	12	16	95.7662	72.9201
ENOSF1	chr18	18p11.32	291.51	259.522	1.12326	18	18	23.9137	48.2449
XPO1	chr2	2p15	291.352	340.23	0.85634	18	20	103.165	82.9851
LSM3	chr3	3p25.1	291.147	132.259	2.20133	6	12	17.0994	128.31
FLNB	chr3	3p14.3	291.081	454.006	0.641138	12	16	61.6844	58.6667
MORF4	chr4	4q34.1	290.901	143.617	2.02553	6	2	30.0937	5.67755
PSMB4	chr1	1q21	290.858	868.509	0.334893	18	20	64.8136	71.6601
C12orf23	chr12	12q23.3	290.849	351.585	0.827251	6	12	18.1114	62.0828
ATOX1	chr5	5q32	290.401	395.548	0.734174	6	12	29.7248	23.9045
Hs.714503	chr6	N/A	290.236	217.848	1.33229	6	4	54.3287	61.2287
PTPRO	chr12	12p13-p12	290.005	118.342	2.45057	18	18	140.32	265.418
Hs.463382	chr17	N/A	289.846	290.399	0.998095	6	4	24.8013	40.1768
SPTBN1	chr2	2p21	289.811	183.686	1.57776	60	46	213.769	197.244
CHMP5	chr9	9p13.3	289.782	437.872	0.661795	12	22	22.9361	37.6175
UNC50	chr2	2q11.2	289.518	374.329	0.773432	6	12	13.5487	26.6753
CHMP2A	chr19	19q	289.509	509.231	0.568522	6	12	26.7692	36.3143
SERBP1	chr1	1p31	289.483	411.205	0.703986	36	40	71.4126	90.9927
CASC3	chr17	17q21.1	289.295	472.676	0.612037	6	12	12.4189	29.8941
Hs.680526	chr1	N/A	289.284	304.517	0.949976	12	8	46.5296	49.6382
CTDSP2	chr12	12q14.1	289.261	140.573	2.05773	12	16	70.7115	129.431
PBXIP1	chr1	1q21.3	289.146	213.928	1.3516	24	24	86.5122	116.587
TRAK2	chr2	2q33	289.12	248.803	1.16204	12	14	13.7916	43.8177
IGKV1D-13	chr2	2p12	289.055	95.1597	3.03758	6	4	148.765	81.4362
MAGED2	chrX	Xp11.2	288.973	281.882	1.02516	12	16	31.1407	38.0048
GOLGA4	chr3	3p22-p21.3	288.906	268.023	1.07791	6	12	30.0313	47.1795
CLK1	chr2	2q33	288.898	520.669	0.554859	6	12	22.7398	32.6457
PIAS1	chr15	15q	288.596	368.732	0.782672	6	20	25.6573	26.3457
NAA20	chr20	20p11.23	288.542	263.868	1.09351	6	4	23.06	12.3104
UQCRC1	chr3	3p21.3	288.332	473.682	0.608704	6	12	15.3355	27.5951
KLF6	chr10	10p15	288.159	630.042	0.457366	30	42	71.1842	118.852
KPNB1	chr17	17q21.32	288.126	463.536	0.621582	24	22	71.1856	78.6715
PTTG1	chr5	5q35.1	288.097	460.404	0.625748	6	4	21.5147	53.0867
Hs.714388	chr11	N/A	288.07	151.848	1.8971	6	4	107.889	80.4499
CPNE3	chr8	8q21.3	287.802	461	0.6243	12	16	17.7479	38.8492
RNF13	chr3	3q25.1	287.709	387.551	0.742377	12	24	41.263	28.7779
SRSF7	chr2	2p22.1	287.648	248.317	1.15839	24	20	60.9839	70.2021
ATXN7L3B	chr12	12q21	287.647	229.879	1.2513	12	8	71.1949	77.4984
MYADM	chr19	19q13.42	287.407	248.355	1.15724	12	24	72.2492	135.03
HIST1H2AC	chr6	6p22.1	287.195	279.101	1.029	6	10	22.3019	69.1407
NDUFAF3	chr3	3p21.31	287.109	113.841	2.52203	6	12	18.3128	92.7849
TMED9	chr5	5q35.3	286.381	823.914	0.347586	6	12	38.9397	61.7841
Hs.710774	chr22	N/A	286.092	262.443	1.09011	6	4	21.1019	60.1026
ELF1	chr13	13q13	285.862	405.814	0.704416	12	16	29.3173	49.3412
TSPAN13	chr7	7p21.1	285.767	339.839	0.840889	6	12	23.9843	42.9082
ANAPC13	chr3	3q22.2	285.604	516.88	0.552555	12	16	103.764	60.6285
LMBRD1	chr6	6q13	285.412	352.773	0.809054	12	16	99.5154	60.3121
ERLIN2	chr8	8p11.2	285.386	135.573	2.10504	6	10	11.1699	71.1695
MANBAL	chr20	20q11.23-q12	285.078	184.959	1.5413	6	10	13.2007	49.2299
BTG1	chr12	12q22	285.032	420.414	0.67798	18	20	72.389	56.3278
CLK2	chr1	1q21	284.792	120.151	2.37028	6	20	22.7111	62.7457
RBX1	chr22	22q13.2	284.64	656.213	0.433762	6	12	6.80098	32.6078
HSPD1	chr2	2q33.1	284.498	318.858	0.89224	30	26	134.924	149.587
SLTM	chr15	15q22.1	284.469	211.807	1.34306	6	12	28.449	78.215
Hs.5327	chr15	N/A	284.101	442.248	0.642402	6	4	9.28994	47.9656
FMR1	chrX	Xq27.3	283.823	501.169	0.566323	12	16	40.5423	46.3524
CTNND1	chr11	11q11	283.423	203.073	1.39567	24	22	51.1532	82.8807
YAP1	chr11	11q13	283.095	342.958	0.82545	18	20	64.5839	60.5509
IRS1	chr2	2q36	282.847	229.722	1.23126	12	14	65.6484	81.3931
PALLD	chr4	4q32.3	282.825	329.202	0.859125	24	24	77.8653	65.2667
C3	chr19	19p13.3-p13.2	282.613	235.704	1.19902	6	12	75.2854	71.4339
NR1D2	chr3	3p24.2	282.269	169.446	1.66584	12	16	38.7768	152.314
TMEM9	chr1	N/A	282.168	255.78	1.10317	12	16	41.6188	42.807
C1orf43	chr1	1q21.2	282.01	690.824	0.408223	18	20	94.3776	81.8292
SMS	chrX	Xp22.1	281.993	263.988	1.06821	6	20	24.9142	87.1213
THOC3	chr5	5q35.2	281.983	215.708	1.30724	6	4	10.7847	69.52
Hs.99528	chr18	N/A	281.665	298.127	0.944782	6	4	9.03037	12.0277
ARL8B	chr3	3p26.1	281.281	460.318	0.611058	12	24	80.4529	53.6863
SNRPA	chr19	19q13.1	281.278	355.775	0.790607	6	20	32.3879	59.3079
SRRM1	chr1	1p36.11	281.127	174.28	1.61308	12	16	53.9749	108.821
ASH1L	chr1	1q22	281.028	190.484	1.47533	18	20	77.2722	123.416
UBXN6	chr19	19p13	280.854	281.192	0.998798	18	20	98.5457	121.221
SEC13	chr3	3p25-p24	280.685	844.378	0.332416	6	10	22.2858	38.9392
SURF4	chr9	9q34.2	280.594	573.284	0.48945	18	20	71.967	78.8104
PRDX2	chr19	19p13.2	280.209	689.696	0.406279	24	26	76.8753	76.6096
Hs.731761	chr2	N/A	279.974	410.874	0.681411	6	4	35.3208	59.3583
F3	chr1	1p22-p21	279.933	152.393	1.83691	6	12	25.2478	62.9021
ANKRD13A	chr12	12q24.11	279.629	307.042	0.910719	12	16	58.7334	61.2639
VAMP3	chr1	1p36.23	279.626	255.773	1.09326	18	20	92.1899	97.969
S100A16	chr1	1q21	279.436	287.485	0.972001	6	20	7.03058	106.791
CHKB	chr22	22q13.33	279.264	269.786	1.03513	6	4	16.9357	42.0303
VAT1	chr17	17q21	279.07	187.233	1.4905	6	12	27.789	42.5109
PET100	chr19	19p13.2	279.009	413.595	0.674595	6	4	20.2491	18.2608
TOP1	chr20	20q12-q13.1	278.988	157.013	1.77684	12	16	23.541	94.849
TAGLN2	chr1	1q21-q25	278.836	182.664	1.5265	12	16	55.8264	66.4911
RBM47	chr4	4p14	278.67	290.582	0.959008	30	20	129.595	146.217
NCK2	chr2	2q12	278.466	128.64	2.16469	6	20	13.9512	65.1106
FLNA	chrX	Xq28	278.222	287.934	0.966271	18	20	37.649	42.0622
ZSCAN18	chr19	19q13.43	278.143	224.242	1.24037	12	16	39.9297	34.5268
PPP1CA	chr11	11q13	277.674	381.081	0.728647	6	12	27.2502	23.8311
BRI3	chr7	7q21.3	276.9	1043.11	0.265456	12	16	63.1982	80.0995
SEPP1	chr5	5q31	276.756	453.808	0.609851	24	24	169.487	140.548
HIST1H2BK	chr6	6p21.33	276.701	414.01	0.668342	6	12	13.401	51.7763
SEPT9	chr17	17q25	276.679	255.361	1.08348	18	12	122.348	148.873
TMEM106B	chr7	7p21.3	276.44	259.452	1.06548	24	24	71.2531	71.5227
SLC44A1	chr9	9q31.2	276.412	256.168	1.07902	30	34	91.7296	110.943
GLCCI1	chr7	7p21.3	276.275	276.763	0.998235	30	26	110.032	111.894
FAM8A1	chr6	6p23	276.222	384.027	0.719277	6	12	9.87463	24.712
HSD17B8	chr6	6p21.3	276.171	302.269	0.913659	6	2	23.6992	29.4236
S100A14	chr1	1q21.3	275.711	715.591	0.385292	6	20	17.6155	104.776
NDUFB3	chr2	2q31.3	275.462	142.635	1.93124	6	12	14.4387	99.103
EFEMP2	chr11	11q13.1	275.291	245.238	1.12255	12	16	32.7817	51.7334
Hs.712916	chr11	N/A	275.158	340.269	0.808648	6	4	12.6902	18.2829
CASC4	chr15	15q15.3	275.024	501.496	0.548408	18	20	124.481	84.2231
PSMD2	chr3	3q27.1	274.921	467.996	0.587443	6	12	13.7536	38.0085
POMP	chr13	13q12.3	274.644	331.822	0.827683	12	16	89.8039	80.8
COL4A1	chr13	13q34	274.539	437.565	0.627423	12	16	57.6575	75.0459
YY1	chr14	14q	274.373	315.246	0.870346	36	30	89.8174	84.0907
TSPAN1	chr1	1p34.1	274.151	723.855	0.378738	6	12	37.4985	64.36
SULT1A3	chr16	16p11.2	274.032	271.929	1.00773	12	8	26.5405	60.344
CRABP1	chr15	15q24	273.898	198.539	1.37957	12	16	95.5861	129.395
AGAP7	chr10	10q11.23	273.763	302.032	0.906405	6	4	16.7208	39.8122
CHMP4B	chr20	20q11.22	273.641	363.206	0.753403	12	24	81.6526	86.2902
PIGP	chr21	21q22.2	273.632	217.396	1.25868	6	12	14.9372	27.0484
ADIPOR2	chr12	12p13.31	273.389	295.77	0.924329	6	12	29.1088	22.7208
ANXA3	chr4	4q21.21	273.313	536.884	0.509073	6	12	45.725	82.0879
VAPA	chr18	18p11.22	273.263	574.165	0.475932	30	26	149.566	99.3719
HDHD2	chr18	18q21.1	273.079	198.742	1.37404	6	20	7.19467	49.9609
KRT7	chr12	12q13.13	273.032	634.09	0.430589	24	24	149.3	107.897
RELL1	chr4	4p14	272.965	341.41	0.799524	12	8	105.335	112.995
CXCL12	chr10	10q11.1	272.793	172.676	1.5798	12	14	72.4452	148.533
MACF1	chr1	1p32-p31	272.689	345.43	0.789419	48	38	71.473	92.2674
AHSA1	chr14	14q24	272.637	513.648	0.530785	6	20	8.79702	87.7449
Hs.713819	chr5	N/A	272.572	258.365	1.05499	6	4	8.55221	23.5358
PDIA5	chr3	3q21.1	272.501	248.906	1.0948	6	12	14.5265	35.1598
ADH5	chr4	4q23	272.205	235.983	1.15349	12	16	26.1003	64.8882
ABHD14B	chr3	3p21.2	272.193	91.2037	2.98445	6	12	13.3599	128.795
CLEC3B	chr3	3p22-p21.3	271.901	239.457	1.13549	6	12	10.1177	73.4071
PSMA4	chr15	15q25.1	271.785	159.357	1.70551	6	12	16.1613	142.018
PRKCI	chr3	3q26.3	271.499	245.83	1.10442	18	20	89.2438	87.7759
GAS5	chr1	1q25.1	271.345	288.298	0.941199	30	20	92.4176	99.337
TMEM42	chr3	3p21.31	271.203	201.318	1.34714	6	20	13.2794	61.9975
PTH	chr11	11p15.3-p15.1	271.161	347.266	0.780846	6	12	240.12	144.919
TSEN34	chr19	19q13.4	270.858	269.33	1.00568	6	12	12.1057	29.6343
MRPL32	chr7	7p14	270.826	250.689	1.08033	6	12	12.4705	54.3702
GHITM	chr10	10q23.1	270.819	579.022	0.467718	18	20	46.3004	68.7873
FNBP1	chr9	9q34	270.806	354.826	0.763207	24	24	41.9174	66.5799
EMC10	chr19	19q13.33	270.757	609.477	0.444244	6	12	26.5101	55.8111
CISD1	chr10	10q21.1	270.601	240.919	1.12321	6	12	30.4623	23.3332
SNTA1	chr20	20q11.2	270.578	305.733	0.885016	6	12	14.7518	34.8051
TSG101	chr11	11p15	270.527	336.612	0.803676	6	12	13.8641	28.462
NELFCD	chr20	20q13	270.198	241.358	1.11949	24	20	12.8643	21.7332
RNF167	chr17	17p13.2	269.748	114.486	2.35615	6	12	25.7095	64.8948
PUM2	chr2	2p22-p21	269.601	198.184	1.36036	18	28	71.8356	91.4066
NDUFS2	chr1	1q23	269.007	266.046	1.01113	6	12	13.4045	18.5905
ARFIP2	chr11	11p15	268.879	229.826	1.16992	6	12	2.1918	22.4163
MRFAP1L1	chr4	4p16.1	268.86	335.889	0.800444	6	12	9.50517	32.8259
LINC00493	chr20	20p11.23	268.727	387.778	0.692992	6	4	22.0756	28.5832
GLT8D1	chr3	3p21.1	268.544	314.335	0.854323	12	16	32.1806	31.2937
COX7A1	chr19	19q13.1	268.474	508.023	0.528468	6	12	31.5371	33.2096
AGPAT1	chr6	6p21.3	268.414	162.453	1.65225	12	8	21.5027	36.4471
SNHG16	chr17	N/A	267.942	278.154	0.963288	12	8	44.7215	60.1669
BSG	chr19	19p13.3	267.869	266.739	1.00424	6	20	16.9748	37.0601
EIF3F	chr11	11p15.4	267.782	317.555	0.843262	18	12	142.913	147.907
AMOTL2	chr3	3q21-q22	267.603	184.61	1.44956	6	12	14.1568	143.728
PGK1	chrX	Xq13.3	267.536	265.751	1.00672	30	28	102.955	151.925
AMZ2	chr17	17q24.2	267.53	312.797	0.855281	6	4	8.35283	25.9743
ATP6V1A	chr3	3q13.31	267.395	434.485	0.615429	12	16	76.2601	60.9171
HIRA	chr22	22q11.21	267.39	345.893	0.773041	12	16	108.167	87.3314
SSR1	chr6	6p24.3	267.113	445.074	0.600154	18	20	68.2003	114.498
DYNLT3	chrX	Xp21	267.108	229.539	1.16367	6	12	10.8648	35.5556
NISCH	chr3	3p21.1	266.799	336.192	0.793591	12	16	96.1748	72.7309
HMBOX1	chr8	8p21.1	266.669	303.438	0.878825	6	12	26.7332	59.0708
KIAA0247	chr14	14q24.1	266.522	163.27	1.6324	6	12	17.7155	47.228
Hs.730747	chr5	N/A	266.286	313.631	0.849042	6	4	14.0645	11.2574
Hs.133916	chr4	N/A	266.226	234.298	1.13627	6	4	19.1284	9.43702
Hs.670421	chr5	N/A	266.109	246.625	1.079	6	4	34.3985	112.051
SOX9	chr17	17q23	265.921	288.518	0.921676	6	12	15.9634	44.2324
Hs.605206	chr4	N/A	265.733	387.634	0.685525	6	4	10.5629	20.375
PRKAR2A	chr3	3p21.3-p21.2	265.524	181.119	1.46601	24	22	58.6743	107.301
UQCRC2	chr16	16p12	265.353	200.821	1.32134	18	26	78.8697	104.485
Hs.551898	chr11	N/A	265.157	351.584	0.75418	6	4	25.082	38.4383
RPS27L	chr15	15q22.2	265.086	383.49	0.691247	18	18	119.873	96.7525
UBE2Z	chr17	17q21.32	264.4	231.527	1.14198	18	20	67.6825	59.1047
PLIN3	chr19	19p13.3	264.087	303.935	0.868893	6	12	25.4043	35.2906
MDH2	chr7	7cen-q22	264.061	381.439	0.692274	12	16	70.7769	54.2172
FOXP1	chr3	3p14.1	264.054	383.208	0.689061	36	32	100.347	82.9598
STARD3NL	chr7	7p14-p13	263.79	172.534	1.52892	6	12	10.5732	43.8547
Hs.655980	chr11	N/A	263.745	381.639	0.691087	6	4	14.3419	59.0525
DLGAP4	chr20	20q11.23	263.731	169.902	1.55226	30	26	168.255	299.155
H2AFV	chr7	7p13	263.685	297.014	0.887785	24	16	67.9847	101.371
TRA2A	chr7	7p15.3	263.59	211.603	1.24568	18	12	94.7401	94.4388
ST3GAL1	chr8	8q24.22	263.308	230.466	1.1425	18	12	45.0657	47.3514
MSANTD2	chr11	11q24.2	263.176	161.069	1.63393	6	12	22.0497	35.7245
Hs.662054	chr2	N/A	263.074	461.461	0.57009	6	4	24.9777	70.1502
POLR2H	chr3	3q28	263.02	377.499	0.696743	6	12	8.4982	30.134
TMEM214	chr2	2p23.3	262.43	212.618	1.23428	6	4	17.5682	52.9038
YTHDF2	chr1	1p35	262.337	325.778	0.805265	12	8	15.8894	23.5556
Hs.658202	chr3	N/A	262.177	625.916	0.418869	6	4	35.6509	40.4339
SUPT5H	chr19	19q13	262.063	77.0817	3.39981	6	28	16.2738	94.9486
GTF3C6	chr6	6q21	262.032	401.278	0.652995	6	4	12.0417	26.4249
Hs.594321	chr4	N/A	261.964	196.148	1.33554	6	4	103.07	16.9196
IQGAP1	chr15	15q26.1	261.74	432.751	0.604828	18	20	36.3226	51.9613
ARL6IP4	chr12	12q24.31	261.663	406.858	0.64313	12	16	25.713	36.8639
AKR1A1	chr1	1p33-p32	261.612	412.295	0.634527	6	12	6.60486	44.2437
UPF3A	chr13	13q34	261.534	289.24	0.904212	24	24	94.5575	93.0358
AKR7A2	chr1	1p36.13	261.501	310.014	0.843514	12	16	39.6335	41.1085
RAB8A	chr19	19p13.1	261.457	153.485	1.70348	6	12	32.5784	34.1655
Hs.595245	chr17	N/A	261.394	236.875	1.10351	18	12	72.0119	73.4863
FCGRT	chr19	19q13.3	261.279	403.572	0.647415	6	12	27.8878	42.8384
KDM3B	chr5	5q31	261.266	226.494	1.15352	12	24	24.416	57.7202
RPS19BP1	chr22	22q13.1	261.259	296.867	0.880054	6	12	15.1192	33.5275
VPS52	chr6	6p21.3	261.07	250.871	1.04065	6	4	14.953	26.9623
MYEOV2	chr2	2q37.3	261.03	193.971	1.34572	12	16	100.428	173.759
CCT3	chr1	1q23	260.904	695.862	0.374936	6	12	9.13918	45.3513
MAEA	chr4	4p16.3	260.89	139.388	1.87169	6	12	18.3276	69.6895
KIAA0556	chr16	16p12.1	260.584	97.6383	2.66887	6	12	11.9063	109.038
PCNP	chr3	3q12.3	260.559	529.809	0.491799	18	20	91.3978	78.0823
IRF9	chr14	14q11.2	260.505	230.451	1.13041	6	12	36.4311	36.6695
LOC100507577	chr16	N/A	260.375	285.778	0.911108	6	4	7.76197	34.6629
HTRA1	chr10	10q26.3	260.05	209.106	1.24363	6	12	17.8858	60.0912
ATP5J2	chr7	7q22.1	260.026	404.96	0.642102	12	16	95.3343	60.9284
CNOT7	chr8	8p22-p21.3	260.022	327.081	0.794979	24	22	89.1353	83.5179
C19orf53	chr19	19p13.2	259.997	652.881	0.39823	6	12	25.3329	48.7052
PACSIN2	chr22	22q13.2-q13.33	259.983	187.087	1.38964	18	20	106.795	83.9895
GOT2	chr16	16q21	259.802	309.658	0.838997	6	12	31.2332	30.0349
PFKP	chr10	10p15.3-p15.2	259.573	196.023	1.3242	6	12	27.444	25.8988
POLR2I	chr19	19q12	259.533	134.442	1.93044	6	28	31.1406	103.965
HEBP2	chr6	6q24	259.469	487.805	0.53191	6	12	18.6951	49.9757
HNRNPH3	chr10	10q22	259.141	408.145	0.634924	24	20	32.4306	46.5926
RBM23	chr14	14q11.2	259.11	278.7	0.929708	6	12	6.52227	18.5375
ACVR1	chr2	2q23-q24	259.06	193.968	1.33559	6	12	26.6578	26.4754
RBMX	chrX	Xq26.3	259.037	358.296	0.72297	18	28	47.3485	41.6918
Hs.662227	chr10	N/A	259.037	320.33	0.808656	6	4	41.4768	38.7553
TEX2	chr17	17q23.3	258.697	219.057	1.18096	6	12	10.7752	21.215
HNRNPC	chr14	14q11.2	258.594	313.256	0.825504	42	24	82.9841	80.0944
HLA-DMB	chr6	6p21.3	258.417	240.005	1.07672	6	4	28.4239	21.2035
HNRNPL	chr19	19q13.2	258.345	100.817	2.56251	12	16	39.512	115.034
LETMD1	chr12	12q13.12	258.329	220.495	1.17159	6	12	10.1082	18.5468
VEZF1	chr17	17q22	258.286	223.601	1.15512	18	20	21.0724	74.9688
SRSF1	chr17	17q22	258.208	271.363	0.951524	30	26	92.2606	99.8276
FXYD6	chr11	11q23.3	258.206	122.593	2.10621	6	12	17.1988	70.2172
APOA1BP	chr1	1q21	258.111	240.285	1.07419	6	20	13.3505	34.257
SLC41A1	chr1	1q32.1	257.996	195.497	1.31969	6	12	6.82227	33.4192
CSRP2	chr12	12q21.1	257.702	249.036	1.0348	12	16	37.9026	54.7508
SAFB2	chr19	19p13.3	257.665	126.998	2.02888	12	16	63.6036	142.41
SULT1A2	chr16	16p12.1	257.573	208.569	1.23496	12	8	15.7252	53.9171
NOTCH2	chr1	1p13-p11	257.546	206.273	1.24857	24	24	87.4231	127.725
C1orf198	chr1	1q42.2	257.337	263.422	0.9769	6	12	10.4016	34.8464
PSMA7	chr20	20q13.33	257.14	793.553	0.324036	12	22	72.0389	53.9586
PKIG	chr20	20q12-q13.1	257.13	559.212	0.459808	6	12	15.0513	43.1555
UCP2	chr11	11q13	256.889	183.963	1.39642	12	16	61.1627	141.739
GAA	chr17	17q25.2-q25.3	256.887	162.075	1.58499	6	12	13.0814	43.2788
SNRPB2	chr20	20p12.1	256.732	400.812	0.640529	6	12	29.6087	23.5708
GNG12	chr1	1p31.3	256.616	234.768	1.09306	18	28	70.585	84.7449
RNF20	chr9	9q22	256.517	163.421	1.56967	6	12	9.51159	61.2647
F8A1	chrX	Xq28	256.373	174.653	1.4679	6	4	19.8415	28.3049
KIF5B	chr10	10p11.22	256.258	252.685	1.01414	18	20	67.5273	124.683
GNG11	chr7	7q21	256.188	176.188	1.45406	6	12	29.478	70.1033
ITPA	chr20	20p	256.096	274.341	0.933494	6	20	23.9758	65.2373
AFAP1L2	chr10	10q25.3	255.997	297.199	0.861368	6	12	23.2241	30.0501
COL3A1	chr2	2q31	255.817	536.095	0.477186	30	26	94.6783	204.916
WAC	chr10	10p12.1-p11.2	255.796	409.554	0.624572	36	38	94.4907	90.4105
NFAT5	chr16	16q22.1	255.708	275.131	0.929404	18	20	50.4061	61.6843
CHP1	chr15	15q13.3	255.683	288.271	0.886953	12	8	93.8943	101.946
ZCRB1	chr12	12q12	255.599	135.225	1.89018	12	24	11.8659	108.527
HSPE1	chr2	2q33.1	255.393	391.68	0.652046	6	12	37.8509	52.9334
TTC14	chr3	3q26.33	255.214	248.695	1.02622	12	16	40.7201	50.0061
CAPZA1	chr1	1p13.2	255.207	250.748	1.01778	12	16	100.832	90.7777
UBE2E1	chr3	3p24.2	255.189	525.305	0.485792	12	16	100.068	68.1592
RAB34	chr17	17q11.2	255.14	303.61	0.840353	12	16	21.234	31.5629
Hs.709003	chr1	N/A	255.13	693.882	0.367685	6	4	180.873	115.661
PDCD10	chr3	3q26.1	254.895	228.478	1.11562	6	12	18.5003	25.1312
BCAM	chr19	19q13.2	254.857	233.58	1.09109	12	16	80.9012	66.8767
XBP1	chr22	22q12	254.454	665.983	0.382073	12	14	77.0583	61.4786
CES2	chr16	16q22.1	254.348	163.723	1.55353	18	28	16.301	56.7722
D2HGDH	chr2	2q37.3	254.199	257.81	0.985994	6	12	34.1853	67.6333
Hs.662501	chr12	N/A	254.199	247.878	1.0255	6	4	28.0665	20.4102
SAP18	chr13	13q12.11	254.18	781.416	0.325281	18	28	86.6214	103.265
FAM162A	chr3	3q21.1	254.175	402.546	0.631419	24	22	52.2954	44.1596
Hs.660369	chr13	N/A	254.036	223.49	1.13668	6	4	15.984	20.0633
TMEM181	chr6	6q25.3	253.917	236.83	1.07215	6	10	27.4022	35.8424
STMN3	chr20	20q13.3	253.705	199.787	1.26988	12	6	103.601	147.655
PAPSS1	chr4	4q24	253.67	167.166	1.51747	6	12	11.9103	26.2253
LMAN1	chr18	18q21.3-q22	253.44	190.132	1.33297	18	20	135.721	164.286
ZMIZ1	chr10	10q22.3	253.244	284.232	0.890977	18	28	122.73	95.7804
FTO	chr16	16q12.2	253.216	209.132	1.2108	6	12	17.0729	11.314
TXN2	chr22	22q13.1	253.154	265.247	0.954408	12	14	22.5607	36.0648
LAMC1	chr1	1q31	252.732	302.136	0.836485	12	16	57.0877	50.2362
CST1	chr20	20p11.21	252.382	250.565	1.00725	6	12	134.283	244.097
ANXA1	chr9	9q21.13	252.357	1507.35	0.167418	12	16	104.109	176.004
MAPK1IP1L	chr14	14q22.3	252.289	243.955	1.03416	30	36	101.255	127.527
VCP	chr9	9p13.3	252.178	245.036	1.02914	12	24	20.1207	65.3911
AKAP1	chr17	17q22	252.027	352.262	0.715452	24	20	79.1306	55.1456
HIGD2A	chr5	5q35.2	251.993	251.805	1.00075	12	14	92.5259	66.6538
SMN1	chr5	5q13.2	251.734	289.502	0.869542	24	14	81.6613	76.7052
AAK1	chr2	2p14	251.683	234.144	1.0749	42	36	151.466	196.652
BAG6	chr6	6p21.3	251.451	276.176	0.910474	24	16	54.6259	60.7178
PIGT	chr20	20q12-q13.12	251.267	191.92	1.30923	12	14	27.4951	54.0699
C19orf10	chr19	19p13.3	251.169	502.401	0.499936	12	22	38.0666	39.2515
EIF1AX	chrX	Xp22.12	251.014	492.656	0.509511	18	12	61.5041	81.6646
FBXW4	chr10	10q24	250.895	258.302	0.971323	6	12	15.9166	21.9243
PJA1	chrX	Xq13.1	250.843	236.952	1.05862	6	12	11.8922	21.1455
Hs.444290	chr3	N/A	250.791	285.995	0.876907	6	4	34.6654	28.6278
COX5A	chr15	15q24.1	250.571	511.739	0.489647	12	16	90.659	59.6275
CYC1	chr8	8q24.3	250.174	261.291	0.957451	6	12	29.5648	28.4104
PRR4	chr12	12p13	250.156	283.547	0.882238	6	12	129.414	208.024
PTRHD1	chr2	2p23.3	250.142	313.897	0.796891	6	4	17.9507	9.39874
ARPC3	chr12	12q24.11	250.126	403.897	0.619283	6	4	27.7053	45.4266
MAT2B	chr5	5q34-q35	250.081	236.146	1.05901	12	16	94.7657	67.6997
INPPL1	chr11	11q13	249.929	120.823	2.06855	6	12	20.3818	54.8058
CCNDBP1	chr15	15q14-q15	249.623	319.945	0.780205	6	12	13.5172	38.3298
GPRASP1	chrX	Xq22.1	249.602	187.678	1.32995	6	20	28.0678	42.4392
SMCO4	chr11	11q21	249.568	485.512	0.514031	6	12	29.1795	59.9518
IER3	chr6	6p21.3	249.451	419.536	0.594589	6	4	25.1702	67.6946
LSMD1	chr17	17p13.1	249.303	668.223	0.373084	12	16	17.7914	59.327
ZMAT2	chr5	5q31.3	249.216	148.455	1.67872	6	20	15.2874	81.2808
MYCBP2	chr13	13q22	249.091	270.653	0.920336	18	20	50.8511	81.8429
HSPB11	chr1	1p32	248.914	390.215	0.637889	18	20	83.6528	85.0348
TUBA1A	chr12	12q13.12	248.781	720.173	0.345446	6	4	27.5293	18.2458
DYNLRB1	chr20	20q11.21	248.766	330.895	0.751796	24	16	99.0923	103.797
TFCP2L1	chr2	2q14	248.18	116.299	2.13397	18	20	57.0161	98.9567
RHOB	chr2	2p24	248.081	279.68	0.887015	30	36	218.056	127.249
RBPJ	chr4	4p15.2	247.999	172.199	1.44018	18	20	86.9758	145.222
Hs.743967	chr6	N/A	247.939	247.697	1.00098	12	8	44.7807	75.8871
M6PR	chr12	12p13	247.936	286.726	0.864716	12	16	23.5777	39.2255
CMPK1	chr1	1p32	247.759	470.449	0.526643	18	20	80.102	63.9804
WSB2	chr12	12q24.23	247.688	237.426	1.04322	6	12	17.6769	23.952
LIMCH1	chr4	4p13	247.408	254.245	0.973106	24	24	75.4342	95.9868
SFPQ	chr1	1p34.3	247.406	320.925	0.770915	24	24	73.111	97.5439
SND1	chr7	7q31.3	247.288	337.406	0.732909	6	12	28.8932	39.2229
SDHD	chr11	11q23	247.242	696.312	0.355073	12	14	103.602	54.688
MRPL51	chr12	12p13.3-p13.1	247.173	446.856	0.553138	12	16	58.0337	54.2758
TMEM248	chr7	7q11.21	246.65	421.928	0.584579	12	24	25.3331	51.2618
CTDNEP1	chr17	17p13	246.507	279.949	0.880544	6	12	25.4956	28.2244
COX16	chr14	14q24.2	246.35	353.603	0.696684	12	16	51.8252	50.3252
PTPRM	chr18	18p11.2	246.087	354.67	0.693848	18	24	70.0985	52.1474
USO1	chr4	4q21.1	246.044	427.065	0.576128	12	16	37.79	49.0496
DPM3	chr1	1q22	246.042	103.064	2.38729	6	12	13.192	146.081
UBXN4	chr2	2q21.3	245.925	518.775	0.47405	24	24	94.0196	81.7587
SLC25A36	chr3	3q23	245.742	181.235	1.35592	30	28	70.2066	102.883
GMPR2	chr14	14q12	245.654	327.109	0.750986	6	12	14.8129	42.8774
BLOC1S6	chr15	15q21.1	245.589	254.108	0.966478	18	18	62.3051	70.3063
RSL24D1	chr15	15q21	245.518	742.945	0.330466	12	16	26.9143	63.1594
Hs.600844	chr1	N/A	245.46	237.266	1.03454	6	4	11.8871	25.7514
AFTPH	chr2	2p14	245.452	195.641	1.25461	12	16	12.8639	38.9156
KMT2E	chr7	7q22.1	245.285	250.144	0.980576	18	20	48.4068	100.283
SRP68	chr17	17q25.1	245.201	209.799	1.16874	6	20	3.12075	17.6451
MLH1	chr3	3p21.3	245.079	188.606	1.29942	6	12	13.1995	21.9128
CAPG	chr2	2p11.2	245.008	307.048	0.797945	6	20	38.349	79.6612
OAZ2	chr15	15q22.31	244.878	232.444	1.05349	12	16	32.9897	50.2534
TJP1	chr15	15q13	244.789	368.051	0.665096	12	16	81.3067	77.9039
OCIAD2	chr4	4p11	244.498	362.988	0.67357	6	10	14.6205	15.9505
EIF2S3	chrX	Xp22.2-p22.1	244.442	405.81	0.602355	18	20	55.643	64.3368
GLIS2	chr16	16p13.3	244.424	55.6938	4.38871	6	12	20.1396	161.484
CRTC3	chr15	15q26.1	244.421	171.575	1.42457	12	16	87.4623	98.7011
Hs.714048	chr15	N/A	244.38	266.904	0.915609	6	4	17.7808	17.3073
SEC16A	chr9	9q34.3	244.18	127.38	1.91694	6	12	15.8276	90.7032
BAG3	chr10	10q25.2-q26.2	244.169	303.605	0.804232	6	12	40.7078	45.0109
ARF3	chr12	12q13	244.149	341.803	0.714297	18	18	65.3208	50.7425
BEX5	chrX	Xq22.1	244.105	120.93	2.01856	6	12	15.7014	143.573
RIOK3	chr18	18q11.2	244.081	212.284	1.14978	24	22	141.45	171.302
USP14	chr18	18p11.32	243.896	198.293	1.22997	18	20	29.5071	29.5862
SNAPIN	chr1	1q21.3	243.826	271.499	0.898072	6	12	8.65667	20.5779
Hs.655763	chr8	N/A	243.62	314.903	0.773635	6	4	25.7344	47.3279
LRP8	chr1	1p34	243.435	161.565	1.50673	18	20	62.2969	77.2147
STRAP	chr12	12p12.3	243.138	331.429	0.733605	12	8	84.1101	91.0467
TOMM6	chr6	6p21.1	243.078	416.535	0.583573	6	4	12.1322	48.0106
FAM32A	chr19	19pter-p13.3	243.072	204.845	1.18661	6	20	17.4058	21.753
KDR	chr4	4q11-q12	243.033	114.236	2.12746	6	12	32.2176	94.4648
PRDX4	chrX	Xp22.11	242.905	388.534	0.625183	6	12	23.9712	29.6706
Hs.655433	chr1	N/A	242.899	256.693	0.946261	6	4	48.276	44.6661
ATP5D	chr19	19p13.3	242.867	272.167	0.892345	12	24	55.123	69.0422
HIST1H4C	chr6	6p22.1	242.848	294.723	0.823986	6	4	29.2408	21.3355
C1orf122	chr1	1p34.3	242.844	401.624	0.604655	6	12	13.9019	43.6934
OXA1L	chr14	14q11.2	242.822	324.943	0.747276	6	12	31.376	29.8098
ARL5B-AS1	chr10	N/A	242.772	314.815	0.771158	6	4	29.13	11.9587
SF3B14	chr2	2pter-p25.1	242.716	311.036	0.780346	12	8	106.665	121.912
Hs.536748	chr10	N/A	242.589	187.416	1.29439	6	4	12.7985	6.30957
RBM5	chr3	3p21.3	242.499	325.606	0.744762	18	20	70.0934	74.167
SNRPC	chr6	6p21.31	242.287	762.176	0.317889	6	12	20.934	60.8226
GNAQ	chr9	9q21	242.147	172.39	1.40465	12	16	68.6931	100.117
ATP5G1	chr17	17q21.32	242.074	252.523	0.958622	6	4	6.87197	21.6639
RAF1	chr3	3p25	241.933	177.263	1.36482	12	16	42.5161	56.8408
VPS35	chr16	16q12	241.888	455.743	0.530756	30	26	77.533	77.1422
ADNP	chr20	20q13.13	241.727	181.79	1.3297	6	12	14.9778	72.2262
COL15A1	chr9	9q21-q22	241.722	133.996	1.80395	6	12	38.8688	101.11
APH1A	chr1	1p36.13-q31.3	241.711	477.791	0.505892	12	16	66.626	77.9788
C19orf43	chr19	19p13.2	241.667	258.496	0.934896	12	16	62.2097	58.3306
RAB25	chr1	1q22	241.455	210.044	1.14954	6	12	7.10751	24.0249
NET1	chr10	10p15	241.414	249.892	0.966073	12	16	24.057	39.3391
EXOC3L2	chr19	19q13.32	241.118	68.0594	3.54276	6	12	26.4075	105.509
Hs.664312	chr4	N/A	241.042	99.9214	2.41232	6	4	28.111	117.517
TUFM	chr16	16p11.2	240.822	257.589	0.934908	12	24	95.3453	52.6885
TMC4	chr19	19q13.42	240.819	249.536	0.96507	6	12	30.2395	21.4875
NME4	chr16	16p13.3	240.807	230.964	1.04262	6	20	12.1616	75.4112
MYH9	chr22	22q13.1	240.756	622.088	0.387012	6	12	32.0774	70.7739
TSPO	chr22	22q13.31	240.753	608.469	0.395671	6	12	13.8419	106.505
ZNF611	chr19	19q13.41	240.661	371.856	0.647188	12	6	106.187	92.1799
KRT8	chr12	12q13	240.444	462.341	0.520057	12	6	100.129	95.085
RNASET2	chr6	6q27	240.313	446.342	0.538406	30	22	118.505	75.1965
DANCR	chr4	4q12	240.284	171.82	1.39846	6	4	12.6997	17.8244
EIF4G1	chr3	3q27-qter	240.199	267.494	0.897961	12	16	54.707	46.2737
PUF60	chr8	8q24.3	240.188	287.486	0.835477	6	12	14.993	16.914
LRP10	chr14	14q11.2	239.943	589.022	0.407359	12	16	67.8587	70.5904
C11orf74	chr11	11p12	239.7	94.5033	2.53642	6	20	34.698	127.833
DNAJC3	chr13	13q32.1	239.356	178.295	1.34247	24	24	95.1874	122.142
MTDH	chr8	8q22.1	239.272	401.975	0.595241	30	26	89.1901	69.8606
Hs.707091	chr14	N/A	239.254	334.508	0.715242	18	12	108.534	122.83
TSC22D1	chr13	13q14	239.098	391.385	0.610903	24	32	171.221	134.215
FN1	chr2	2q34	239.093	561.837	0.425556	36	30	75.5506	216.768
ANAPC5	chr12	12q24.31	238.82	271.09	0.88096	30	28	86.1675	90.4789
MAP1LC3B	chr16	16q24.2	238.756	327.317	0.729434	6	12	17.0301	22.4146
CNDP2	chr18	18q22.3	238.711	299.238	0.79773	18	20	120.415	111.869
ZYG11B	chr1	1p32.3	238.66	210.808	1.13212	18	20	67.0168	63.1607
KCTD10	chr12	12q24.11	238.64	323.57	0.737524	12	16	32.924	50.6157
DIABLO	chr12	12q24.31	238.615	243.92	0.978251	6	12	10.641	13.9813
CCND3	chr6	6p21	238.471	307.683	0.775056	12	16	42.3863	63.2316
HLA-DMA	chr6	6p21.3	238.454	224.804	1.06072	6	2	64.8301	35.5355
OLA1	chr2	2q31.1	238.324	172.666	1.38026	12	16	101.556	163.074
N4BP2L2	chr13	13q13.1	238.235	290.21	0.820908	42	22	103.117	86.5266
OGDHL	chr10	10q11.23	238.226	104.73	2.27467	6	12	30.2751	54.3861
Hs.670607	chr4	N/A	238.208	230.188	1.03484	6	4	14.7002	5.41021
Hs.705718	chr6	N/A	238.188	250.273	0.951713	6	4	27.9648	29.6279
SUMF2	chr7	7q11.1	238.096	406.885	0.585169	6	10	27.2422	23.0909
FBN1	chr15	15q21.1	237.857	747.266	0.318304	18	20	99.3287	91.7169
ZNF638	chr2	2p13.1	237.596	275.834	0.861374	24	22	89.7387	83.8286
DDIT4	chr10	10q22.1	237.587	284.772	0.834306	6	12	27.2002	54.7276
RBMS1	chr2	2q24.2	237.578	348.7	0.681326	30	16	34.0991	65.3097
CCZ1B	chr7	7p22.1	237.57	413.498	0.574538	12	8	77.7714	100.67
ACBD3	chr1	1q42.12	237.535	289.729	0.819853	12	16	31.8399	36.988
PRPSAP1	chr17	17q24-q25	237.445	261.68	0.907389	12	16	81.6352	63.6373
Hs.86538	chr3	N/A	237.439	226.111	1.0501	6	4	49.9264	42.4509
Hs.655631	chr1	N/A	237.381	110.135	2.15536	6	4	44.4017	31.3232
GRAMD3	chr5	5q23.2	237.363	288.368	0.823125	6	12	9.72049	63.8925
ERLEC1	chr2	2p16.2	237.329	393.825	0.602626	18	20	79.4999	72.4784
RGL2	chr6	6p21.3	237.208	197.761	1.19947	6	4	17.6449	41.5768
Hs.660321	chr11	N/A	237.2	326.704	0.72604	12	8	90.2979	99.9632
SNHG1	chr11	11q12.3	237.156	167.239	1.41806	6	4	16.3975	58.0059
Hs.374460	chrX	N/A	237.028	284.142	0.834189	6	4	18.5869	12.9388
ACTR1B	chr2	2q11.1-q11.2	236.963	444.097	0.533585	6	12	12.2133	49.9485
LAPTM4B	chr8	8q22.1	236.926	309.732	0.764939	24	24	74.9541	72.754
WDR13	chrX	Xp11.23	236.795	133.545	1.77315	6	20	29.3268	55.5361
ASAP2	chr2	2p24	236.757	334.656	0.707463	6	12	11.1727	28.1801
Hs.670908	chr11	N/A	236.741	301.38	0.785524	6	4	32.0922	23.1706
TMEM161A	chr19	19p13.11	236.682	160.682	1.47299	12	16	41.3487	75.7581
FLOT1	chr6	6p21.3	236.66	194.235	1.21842	24	16	88.3433	113.772
ENO1	chr1	1p36.2	236.658	1398.91	0.169172	18	18	105.63	109.725
TSPYL1	chr6	6q22.1	236.493	382.48	0.618315	18	16	139.673	101.553
FDFT1	chr8	8p23.1-p22	236.388	384.506	0.614784	18	20	50.8046	59.4336
ALMS1	chr2	2p13	236.371	163.191	1.44843	18	20	108.594	137.562
MEPCE	chr7	7q22.1	236.251	247.176	0.955799	6	12	30.8397	45.178
Hs.648567	chr3	N/A	235.953	223.77	1.05444	6	4	20.071	14.068
GORASP2	chr2	2q31.1	235.909	276.289	0.853847	18	20	20.967	36.9914
RAD23A	chr19	19p13.2	235.802	244.493	0.964454	12	16	34.583	34.6079
S100A11	chr1	1q21	235.71	763.921	0.308553	12	22	20.2799	83.5835
Hs.210043	chr2	N/A	235.605	182.5	1.29099	6	4	33.0505	20.0885
NINL	chr20	20p11.22-p11.1	235.136	181.04	1.29881	6	4	22.267	47.5542
POGZ	chr1	1q21.3	235.131	283.329	0.829887	12	14	65.2782	50.8135
MAP3K1	chr5	5q11.2	235.109	141.841	1.65755	12	14	93.4567	129.949
Hs.723997	chr10	N/A	234.895	296.329	0.792681	6	4	40.1327	22.0501
TM2D2	chr8	8p11.22	234.572	266.055	0.881667	6	12	18.6767	16.8633
Hs.633338	chr7	N/A	234.545	280.901	0.834973	6	4	13.1686	29.3869
Hs.628728	chr5	N/A	234.53	434.122	0.54024	6	4	16.7372	35.7499
RAB31	chr18	18p11.3	234.486	208.704	1.12353	12	16	24.3294	31.8928
MAF1	chr8	8q24.3	234.341	230.801	1.01534	6	12	20.0832	50.2692
MOAP1	chr14	14q32	234.233	450.608	0.519814	6	12	15.3692	20.6088
SALL2	chr14	14q11.1-q12	234.209	90.2511	2.59508	6	12	42.8461	71.0814
MOB1B	chr4	4q13.3	234.163	153.418	1.5263	6	12	20.8757	48.3501
LSM14A	chr19	19q13.11	234.05	458.42	0.510558	18	20	23.6234	62.1619
UNG	chr12	12q23-q24.1	233.96	116.612	2.00631	6	12	37.8474	67.9439
SYK	chr9	9q22	233.891	161.949	1.44423	18	20	34.9885	40.4071
HNRNPD	chr4	4q21	233.787	429.105	0.544824	54	42	128.105	107.161
EIF2D	chr1	1q32.1	233.767	120.143	1.94574	6	12	9.20596	47.771
FUCA1	chr1	1p34	233.74	334.129	0.699549	12	16	99.8574	99.838
TMEM9B	chr11	11p15.3	233.697	333.65	0.700424	12	16	69.64	53.6507
XKR8	chr1	1p35.3	233.442	170.004	1.37315	6	4	41.5308	85.8512
CTSO	chr4	4q32.1	233.395	109.392	2.13356	6	12	13.8794	60.9337
ARFGAP3	chr22	22q13.2	232.955	377.282	0.617457	6	12	16.2718	32.2856
GPBP1	chr5	5q11.2	232.682	522.755	0.445108	12	24	50.6772	46.7275
CRBN	chr3	3p26.2	232.632	389.526	0.597217	12	16	20.3423	46.1334
COL4A3BP	chr5	5q13.3	232.381	205.052	1.13328	24	22	33.0389	56.713
BRK1	chr3	3p25.3	232.344	687.722	0.337845	12	30	81.3234	42.2554
TRIP12	chr2	2q36.3	232.034	290.9	0.797641	6	12	27.8346	20.0115
CCT2	chr12	12q15	231.855	264.846	0.875435	12	24	67.1105	56.0898
PAIP2	chr5	5q31.2	231.84	493.206	0.470066	18	20	78.948	74.7536
SECISBP2L	chr15	15q21.1	231.81	304.584	0.761071	12	8	25.4712	41.8692
SHISA5	chr3	3p21.31	231.63	311.736	0.743031	6	4	17.2314	13.0832
SH3YL1	chr2	2p25.3	231.621	184.818	1.25323	12	16	90.6373	95.7734
DRG1	chr22	22q12.2	231.541	375.165	0.617172	6	12	10.7206	31.144
YBX3	chr12	12p13.1	231.5	409.76	0.564964	24	24	108.186	104.918
DCXR	chr17	17q25.3	231.265	221.439	1.04437	6	12	13.2594	29.2185
RBL2	chr16	16q12.2	231.24	189.175	1.22236	12	16	27.789	64.3228
Hs.636112	chr17	N/A	231.235	260.055	0.889175	6	4	15.7294	32.3701
DDB1	chr11	11q12-q13	231.124	236.151	0.978715	6	12	22.6614	22.7612
GSTM1	chr1	1p13.3	230.693	182.35	1.26511	12	8	21.5256	49.4156
LY75	chr2	2q24	230.669	114.305	2.01802	6	12	15.8704	97.1791
IP6K2	chr3	3p21.31	230.657	163.505	1.4107	12	24	61.0938	56.9454
ANKIB1	chr7	7q21.2	230.648	150.428	1.53328	12	16	22.7214	48.7017
Hs.677268	chrX	N/A	230.639	288.285	0.800039	6	4	16.3368	89.6373
BLOC1S1	chr12	12q13-q14	230.599	363.079	0.635122	6	12	25.4039	20.2244
MAN1C1	chr1	1p35	230.48	135.484	1.70116	12	16	30.4981	48.1938
AMY2B	chr1	1p21	230.415	167.109	1.37883	6	4	30.5548	26.5263
SMOC2	chr6	6q27	230.247	267.707	0.860071	12	16	87.1231	104.514
ORAI2	chr7	7q22.1	230.166	167.152	1.37699	36	28	179.053	248.317
ZNF91	chr19	19p12	230.144	284.239	0.809686	12	30	102.736	49.9694
DAZAP1	chr19	19p13.3	229.921	322.848	0.712164	18	20	38.2666	35.7715
FAM210B	chr20	20q13.2	229.823	208.938	1.09996	12	16	47.8864	60.7902
AP3D1	chr19	19p13.3	229.684	192.324	1.19426	18	20	74.5455	82.8939
IMPA1	chr8	8q21.13-q21.3	229.624	158.08	1.45258	6	12	31.3315	71.1709
VMP1	chr17	17q23.1	229.596	383.274	0.599039	18	20	84.46	132.713
PODXL	chr7	7q32-q33	229.071	399.374	0.573576	6	12	26.4012	41.7688
SRSF11	chr1	1p31	228.861	616.57	0.371184	30	26	154.165	103.459
SF1	chr11	11q13	228.669	210.246	1.08763	18	16	88.2771	103.774
PCMTD2	chr20	20q13.33	228.606	60.7205	3.76489	6	18	26.1527	86.9116
GARS	chr7	7p15	228.201	181.396	1.25803	6	12	11.0677	33.781
TMEM125	chr1	1p34.2	228.109	360.007	0.633625	6	12	20.3898	43.045
FABP5	chr8	8q21.13	228.074	310.839	0.733738	6	4	38.6557	34.8783
HNRNPUL1	chr19	19q13.2	227.877	165.756	1.37477	12	16	37.0479	50.6222
OTUB1	chr11	11q13.1	227.799	183.615	1.24063	18	20	88.76	107.404
THUMPD1	chr16	16p12.3	227.647	220.031	1.03461	12	16	20.8269	45.6591
ANKRD17	chr4	4q13.3	227.576	152.913	1.48828	12	16	47.541	100.309
Hs.507978	chr1	N/A	227.509	265.51	0.856876	6	4	10.9034	25.8179
Hs.658986	chr16	N/A	227.46	281.548	0.80789	6	4	25.0371	14.0399
MFAP1	chr15	15q15-q21	227.302	211.219	1.07615	6	20	12.5127	15.9085
NDUFA5	chr7	7q31.33	227.264	214.836	1.05785	12	22	97.2109	128.685
UBP1	chr3	3p22.3	227.207	231.688	0.980658	6	12	16.2526	27.4784
SECISBP2	chr9	9q22.2	227.204	189.929	1.19626	12	24	16.5733	60.3342
BZW1	chr2	2q33	227.189	425.965	0.533351	6	28	21.3989	65.401
CPNE1	chr20	20q11.22	227.143	168.298	1.34965	6	4	30.8999	42.3601
NFIB	chr9	9p24.1	227.126	286.489	0.792791	30	36	111.57	95.4542
DTX3L	chr3	3q21.1	226.854	172.257	1.31695	6	12	30.6841	31.6265
TBCB	chr19	19q13.11-q13.12	226.8	217.644	1.04207	18	26	10.4023	74.0351
GPAA1	chr8	8q24.3	226.623	143.026	1.58449	18	18	22.5448	74.8286
SMIM15	chr5	5q12.1	226.544	285.401	0.793773	6	4	23.1876	68.954
TMEM241	chr18	18q11.2	226.528	88.1596	2.56952	12	14	30.9408	113.885
Hs.718709	chr12	N/A	226.506	383.564	0.590529	6	4	19.3648	18.0256
ARID1A	chr1	1p35.3	226.5	209.612	1.08057	24	22	61.7439	58.9084
Hs.718947	chr17	N/A	226.394	243.956	0.928012	6	4	11.6574	28.276
ABI3BP	chr3	3q12	226.353	218.892	1.03408	18	18	131.722	95.5219
NUCB1	chr19	19q13.33	226.216	151.911	1.48913	12	16	69.8558	77.4837
ALG5	chr13	13q13.3	226.214	467.516	0.483863	12	14	92.2706	45.4064
KLF10	chr8	8q22.2	226.182	380.484	0.594458	6	12	26.7889	63.6669
DECR1	chr8	8q21.3	226.163	354.086	0.638724	6	12	20.2379	40.819
GLUD1	chr10	10q23.3	226.121	166.529	1.35785	12	8	40.6944	67.3207
SLC39A10	chr2	2q32.3	226.086	228.011	0.99156	6	12	14.2982	35.1207
ACTR3	chr2	2q14.1	225.947	482.93	0.467867	24	22	82.7891	58.9856
ALDH3A2	chr17	17p11.2	225.936	342.64	0.659397	18	20	34.8048	58.2769
CTBP1	chr4	4p16	225.772	204.793	1.10244	30	16	79.602	87.4955
SH3RF1	chr4	4q32.3	225.269	154.799	1.45524	12	16	44.4384	87.6059
LSM1	chr8	8p11.2	225.256	138.819	1.62266	6	20	29.583	43.598
GSTK1	chr7	7q34	225.245	379.263	0.593901	12	22	102.997	40.3647
CDC25B	chr20	20p13	225.144	115.688	1.94613	6	12	23.3003	51.9087
Hs.713983	chr2	N/A	225.112	269.841	0.834238	6	4	35.5287	21.6564
TMED3	chr15	15q24-q25	225.074	500.866	0.449369	6	12	20.266	30.2955
FNTA	chr8	8p11	224.904	572.545	0.392814	18	18	98.7874	66.1823
ZNF148	chr3	3q21	224.82	250.301	0.898198	42	28	88.6889	96.9592
SCNN1A	chr12	12p13	224.33	398.026	0.563605	18	16	128.091	77.2502
MAL	chr2	2q11.1	224.298	475.363	0.471846	6	12	29.2007	265.544
EIF1B	chr3	3p22.1	224.289	240.736	0.931682	12	16	99.4883	101.785
PSMD8	chr19	19q13.2	224.242	293.902	0.762981	6	20	27.8886	21.131
UBE2Q2	chr15	15q24.2	224.08	320.095	0.70004	6	12	15.3089	26.8492
PBX4	chr19	19p12	224.077	132.244	1.69442	6	12	22.9416	62.2179
LTBP3	chr11	11q13.1	223.927	220.255	1.01667	18	20	105.468	97.3549
Hs.740613	chr3	N/A	223.825	236.026	0.948306	6	4	34.8018	67.8002
SNRPF	chr12	12q23.1	223.645	204.566	1.09327	6	4	17.4729	25.7846
R3HDM4	chr19	19p13.3	223.627	141.905	1.57589	12	14	64.0534	103.725
LIFR	chr5	5p13-p12	223.534	138.576	1.61308	24	24	92.2427	113.45
SLC26A4-AS1	chr7	7q22.3	223.511	322.959	0.692072	6	4	50.35	31.3715
USF2	chr19	19q13	223.416	120.597	1.85259	18	20	40.7828	74.9543
P4HTM	chr3	3p21.3	223.376	202.864	1.10111	6	4	16.6508	26.6721
TSPYL4	chr6	6q22.1	223.283	55.2337	4.04251	6	18	34.7636	117.072
Hs.25447	chr13	N/A	223.268	284.739	0.784114	6	4	27.5342	26.6903
PIM3	chr22	22q13	223.258	449.279	0.496925	6	12	10.9461	39.719
NMB	chr15	15q22-qter	223.031	569.951	0.391316	6	12	36.1508	105.428
IST1	chr16	16q22.2	222.95	324.382	0.687305	12	16	99.268	62.5479
PABPC4	chr1	1p34.2	222.844	183.601	1.21374	6	12	8.2147	21.4539
ITGAE	chr17	17p13	222.798	188.698	1.18071	6	12	14.3559	39.7386
TGFBR3	chr1	1p33-p32	222.784	180.402	1.23493	12	16	33.1043	60.587
ZMPSTE24	chr1	1p34	222.686	174.122	1.2789	6	12	9.28695	47.283
NEK7	chr1	1q31.3	222.6	135.017	1.64868	6	20	28.103	92.8393
SRPR	chr11	11q24.2	222.411	206.744	1.07578	12	16	89.8256	56.0085
NFE2L2	chr2	2q31	222.174	476.733	0.466034	24	24	135.708	105.997
CMTM6	chr3	3p22.3	222.094	313.306	0.708871	18	18	140.641	116.186
SH3KBP1	chrX	Xp22.1-p21.3	221.927	217.874	1.0186	18	20	62.9033	83.1162
NAE1	chr16	16q22	221.887	260.138	0.852959	6	12	14.9268	28.016
LAP3	chr4	4p15.32	221.852	288.567	0.768806	6	4	25.9793	41.2145
RGCC	chr13	13q14.11	221.818	322.681	0.687422	18	20	129.531	101.195
CCT7	chr2	2p13.2	221.755	439.777	0.504244	6	20	34.5045	45.5521
STAT6	chr12	12q13	221.54	136.651	1.62121	12	16	84.9236	135.602
LDOC1L	chr22	22q13.31	221.453	91.9935	2.40726	6	20	11.8854	89.1904
WAC-AS1	chr10	10p11.23	221.416	265.813	0.832977	6	4	36.7608	68.3479
Hs.729703	chr8	N/A	221.407	409.322	0.540911	6	4	10.611	83.3787
MSRB2	chr10	10p12	221.348	220.171	1.00535	18	18	95.5518	122.481
Hs.3353	chr5	N/A	221.193	177.35	1.24721	6	4	17.5367	51.5934
SYNCRIP	chr6	6q14-q15	221.17	278.16	0.795118	42	34	94.6912	87.6078
KIF3B	chr20	20q11.21	221.108	151.276	1.46161	12	16	17.785	43.2165
ANXA11	chr10	10q23	221.106	173.236	1.27633	12	16	51.994	85.4669
PRKX	chrX	Xp22.3	221.07	136.549	1.61897	12	16	42.9247	80.0923
HMGCL	chr1	1p36.1-p35	221.024	199.967	1.1053	6	12	8.61447	21.6785
CTNNB1	chr3	3p21	221.004	291.524	0.758101	18	18	99.5503	59.9269
C16orf80	chr16	16q21	220.788	123.752	1.78412	6	12	10.6268	112.688
SPSB3	chr16	16p13.3	220.757	156.098	1.41422	12	16	61.8899	98.1079
WASF3	chr13	13q12	220.677	157.102	1.40467	6	12	15.6132	26.8434
NOP58	chr2	2q33.1	220.651	435.54	0.506615	6	4	21.9106	29.2707
MED13	chr17	17q22-q23	220.648	185.197	1.19142	18	20	65.8599	123.288
IDH3B	chr20	20p13	220.54	335.594	0.657165	18	24	34.9134	46.3268
APOPT1	chr14	14q32.33	220.532	124.346	1.77353	12	16	79.1544	156.096
MSL1	chr17	17q21.1	220.263	205.831	1.07012	18	12	77.4741	99.0083
GOLGA7	chr8	8p11.21	220.219	252.473	0.872247	12	16	38.9263	45.1233
TENC1	chr12	12q13.13	220.16	80.0369	2.75074	6	12	13.3923	60.0802
PIH1D1	chr19	19q13.33	220.157	282.175	0.780214	6	20	11.2678	53.6699
DGCR6	chr22	22q11	220.142	213.069	1.0332	6	4	14.151	27.7238
TMCO1	chr1	1q22-q25	220.04	388.418	0.566503	24	32	56.8067	68.5705
Hs.744147	chr12	N/A	219.979	319.888	0.687675	6	4	17.0214	45.5431
RAB11A	chr15	15q22.31	219.74	198.238	1.10847	18	20	66.6248	84.7531
CCDC115	chr2	2q21.1	219.687	245.172	0.896054	6	12	21.0241	43.4805
DNAJB2	chr2	2q32-q34	219.653	528.681	0.415473	6	12	25.5378	56.4305
SLC12A7	chr5	5p15	219.484	116.528	1.88354	6	12	15.2151	69.3564
CLPTM1L	chr5	5p15.33	219.455	308.019	0.712473	18	20	73.1665	54.2368
PDZD11	chrX	Xq13.1	219.409	118.823	1.84652	6	20	7.91529	73.5297
SLC26A11	chr17	17q25.3	219.319	138.174	1.58726	6	10	39.111	57.148
SUB1	chr5	5p13.3	219.04	269.121	0.81391	24	24	85.0708	125.622
PPP1R15B	chr1	1q32.1	218.963	124.223	1.76266	6	12	32.4334	66.5615
PIGS	chr17	17p13.2	218.89	119.191	1.83646	6	12	20.417	84.6013
FOXO3	chr6	6q21	218.852	174.963	1.25085	36	30	88.5988	102.758
DDRGK1	chr20	20p13	218.849	239.369	0.914272	6	12	13.7445	24.9186
CUEDC2	chr10	10q24.32	218.84	208.09	1.05166	6	12	12.2131	23.1751
VWF	chr12	12p13.3	218.837	388.05	0.56394	12	14	107.257	65.5481
EMP1	chr12	12p12.3	218.831	467.657	0.467931	24	24	78.0832	102.083
HGS	chr17	17q25	218.695	109.898	1.98998	6	12	11.0175	72.2165
CDH16	chr16	16q22.1	218.583	179.141	1.22017	6	12	38.1234	49.5145
IVD	chr15	15q14-q15	218.501	258.57	0.845035	24	24	71.0788	76.8364
IRF3	chr19	19q13.3-q13.4	218.458	120.051	1.8197	6	12	22.4214	84.7714
WDR72	chr15	15q21.3	218.293	291.686	0.748382	24	32	140.514	127.974
SYNGR2	chr17	17q25.3	218.268	627.758	0.347695	6	20	17.5558	50.5334
PDCD6IP	chr3	3p22.3	218.162	329.404	0.662293	12	16	21.3554	45.4791
ATP6V1E1	chr22	22q11.1	218.071	445.473	0.489527	6	28	14.7194	109.909
CRIP2	chr14	14q32.3	218.017	288.568	0.755513	6	20	34.6748	131.517
AGPAT9	chr4	4q21.23	217.563	375.431	0.579503	6	4	24.555	27.8672
Hs.546523	chr2	N/A	217.477	188.412	1.15426	6	4	9.22953	6.30948
SUV420H1	chr11	11q13.2	217.455	307.283	0.707671	12	24	70.3636	48.0641
SLC35B1	chr17	17q21.33	217.404	228.072	0.953225	6	12	27.9312	38.2797
ST3GAL5	chr2	2p11.2	217.119	214.428	1.01255	12	16	92.7299	72.8386
MPHOSPH8	chr13	13q12.11	216.996	204.954	1.05875	24	24	62.8235	85.6911
IGH	chr14	14q32.33	216.913	142.784	1.51917	30	20	387.763	277.304
LRP11	chr6	6q25.1	216.715	217.806	0.99499	6	12	24.4724	27.4378
KLHL24	chr3	3q27.1	216.704	216.196	1.00235	30	36	112.398	119.009
ELMO1	chr7	7p14.1	216.64	98.1174	2.20797	6	12	22.6527	42.8021
SIDT2	chr11	11q23.3	216.561	201.161	1.07656	12	14	49.204	45.6747
EFNA1	chr1	1q21-q22	216.521	260.52	0.831111	6	12	14.5225	37.8741
Hs.656246	chr19	N/A	216.48	181.311	1.19398	6	4	19.7237	24.571
Hs.593415	chr11	N/A	216.451	236.007	0.917139	6	4	14.2449	11.7314
PTRF	chr17	17q21.2	216.259	133.203	1.62353	18	20	54.2505	113.24
RHBDD2	chr7	7q11.23	216.246	167.622	1.29008	12	16	60.91	68.8789
CLNS1A	chr11	11q13.5-q14	216.193	374.319	0.577565	12	16	53.6606	61.8418
NSMCE1	chr16	16p12.1	216.079	284.68	0.759027	6	12	9.2319	13.0331
RPP25L	chr9	9p13.3	216.015	116.641	1.85197	6	20	28.2013	37.3619
CNIH	chr14	14q22.2	215.985	404.088	0.5345	6	12	28.5797	34.6715
TMEM87A	chr15	15q15.1	215.868	230.805	0.935283	24	24	98.11	83.1024
CEP170B	chr14	14q32.33	215.797	134.483	1.60464	6	12	23.7368	79.6909
LAMB2	chr3	3p21	215.58	244.586	0.881406	6	10	16.2392	16.5414
IFI30	chr19	19p13.1	215.563	175.448	1.22864	6	4	63.1443	55.9439
Hs.129583	chr21	N/A	215.093	377.127	0.570347	6	4	37.864	52.5918
CRIM1	chr2	2p21	215.088	60.9619	3.52823	18	26	64.4144	125.668
TIMM8B	chr11	11q23.1-q23.2	215.059	345.398	0.622642	12	16	87.8305	57.8423
TSPYL2	chrX	Xp11.2	215.018	146.776	1.46494	6	12	29.805	99.1422
TBC1D4	chr13	13q22.2	214.914	174.847	1.22916	12	16	41.4592	143.084
Hs.9676	chr6	N/A	214.903	123.99	1.73323	12	8	154.952	142.584
ETFB	chr19	19q13.3	214.835	530.539	0.404938	6	12	22.8582	59.6652
RCC2	chr1	1p36.13	214.813	63.1847	3.39976	6	20	12.3743	99.9197
LARS	chr5	5q32	214.781	249.46	0.860982	24	24	71.8335	64.9379
SESN1	chr6	6q21	214.765	169.136	1.26978	6	12	26.9682	22.9666
FYN	chr6	6q21	214.745	142.201	1.51015	18	28	82.8893	130.729
COMMD1	chr2	2p15	214.665	215.673	0.995327	6	12	22.7893	7.0481
Hs.698224	chr19	N/A	214.642	211.808	1.01338	6	4	19.8019	73.0229
GOLGA8G	chr15	15q13.1	214.159	135.846	1.57648	6	4	18.1668	39.4953
Hs.445511	chr18	N/A	214.06	342.53	0.624939	6	4	23.5884	46.7115
Hs.446623	chr19	N/A	214.059	287.675	0.7441	6	4	17.7168	51.2866
MUM1L1	chrX	Xq22.3	214.044	203.417	1.05224	6	12	41.0822	78.6325
MYH10	chr17	17p13	213.683	192.764	1.10852	12	16	49.9388	66.0468
FAM35A	chr10	10q23.2	213.339	352.46	0.605286	12	8	97.1017	104.635
NDUFB10	chr16	16p13.3	213.211	478.634	0.445456	12	16	27.0443	59.9638
TUBB4B	chr9	9q34	213.194	264.897	0.804821	18	18	69.3277	79.2163
AUP1	chr2	2p13	212.907	268.794	0.792085	6	10	9.87501	12.0121
IGBP1	chrX	Xq13.1-q13.3	212.905	156.697	1.3587	6	20	14.3704	83.3626
Hs.658890	chr8	N/A	212.794	221.993	0.958561	6	4	20.3221	48.3504
MAML1	chr5	5q35	212.771	128.183	1.65991	6	12	15.0599	56.3003
CTNNA1	chr5	5q31.2	212.721	207.599	1.02467	42	42	120.812	121.443
GSTT1	chr22	22q11.23	212.677	190.509	1.11636	12	24	84.49	142.649
Hs.687674	chr12	N/A	212.663	217.236	0.97895	6	4	17.908	24.6402
MRPL18	chr6	6q25.3	212.652	205.767	1.03346	6	4	10.376	18.0847
FAM21A	chr10	10q11.23	212.579	253.974	0.83701	12	8	17.5212	20.1415
Hs.656284	chr1	N/A	212.569	176.462	1.20462	6	4	30.6686	30.5232
Hs.656858	chr3	N/A	212.532	251.923	0.84364	6	4	24.7304	44.4127
EBAG9	chr8	8q23	212.519	405.699	0.523834	6	12	9.2267	43.9716
VEGFC	chr4	4q34.3	212.444	307.093	0.691788	6	12	13.997	26.725
PPP2R1A	chr19	19q13.41	212.379	166.593	1.27484	6	12	25.5158	15.5611
COPB2	chr3	3q23	212.333	618.621	0.343236	6	12	20.4356	44.3729
COPS7A	chr12	12p13.31	212.28	256.573	0.827367	6	12	11.632	39.5007
Hs.594448	chr19	N/A	212.189	359.386	0.590422	6	4	16.8138	11.9737
GPR116	chr6	6p12.3	212.162	219.031	0.968643	12	8	14.4353	16.346
Hs.656053	chr12	N/A	212.132	157.278	1.34877	6	4	18.5221	42.1453
ATF7IP	chr12	12p13.1	212.118	235.381	0.901169	30	22	150.54	166.422
METTL9	chr16	16p12.2	211.987	197.619	1.07271	18	20	85.5002	112.32
RFTN1	chr3	3p24.3	211.947	178.649	1.18639	18	18	142.933	135.754
GNB2	chr7	7q22	211.934	330.859	0.640556	6	12	18.0506	30.1952
ARL2	chr11	11q13	211.908	165.978	1.27672	6	4	25.0459	57.8129
FGL2	chr7	7q11.23	211.885	132.399	1.60035	12	24	26.1286	102.28
[truncated: 23,956 more rows]
