# Supplementary material for: A molecular view of the normal human thyroid structure and function reconstructed from its reference transcriptome map
Source: BMC Genomics. 2017 Sep 18;18:739. doi: 10.1186/s12864-017-4049-z (PMC5604164; doi:10.1186/s12864-017-4049-z)
Supplement: Supplementary file 8 — Comparison of the data presented here for the expression level of the 16 genes of the human thyroid transcriptome map we have successfully measured by RT-PCR with the ones provided by the EBI Gene Expression Atlas, considering the first two proposed datasets, “GTEx” and “Illumina Body Map” (both RNA-Seq based and normalized via RPKM (Reads Per Kilobase Million) method). (XLS 56 kb) [file 12864_2017_4049_MOESM8_ESM.xls]

## Sheet: Additional file NNN_Table SNNN
Additional file 8: Table S8. Comparison of the data presented here for the expression level of the 16 genes of the human thyroid transcriptome map we have successfully measured by RT-PCR with the ones provided by the EBI Gene Expression Atlas, considering the first two proposed datasets, "GTEx" and "Illumina Body Map" (both RNA-Seq based and normalized via RPKM (Reads Per Kilobase Million) method…
Gene	TRAM Raw	GTEx Raw	Illumina Raw	RT-PCR	TRAM	GTEx	Illumina Body Map
TG	8662.34	2286	2211	7.41	11.5116	28.575	12.8547
RPL41	5903.29	520	222	10.056	7.84501	6.5	1.2907
B2M	2988.28	432	307	4.66	3.97119	5.4	1.78488
ACTB	2338.95	662	669	2.085	3.10828	8.275	3.88953
TPO	2245.11	414	592	2.08	2.98357	5.175	3.44186
IYD	890.07	132	277	0.61	1.18283	1.65	1.61047
SDC2	752.49	80	172	1	1	1	1
TSHR	487.64	75	109	0.54	0.648035	0.9375	0.633721
SERPINF1	320.48	71	51	0.11	0.425893	0.8875	0.296512
MYH9	315.95	100	75	0.074	0.419873	1.25	0.436047
BACE2	105.67	5	5	0.05	0.140427	0.0625	0.0290698
YKT6	29.63	18	23	0.02	0.0393759	0.225	0.133721
NTNG1	17.89	0	0	0.000233	0.0237744	0	0
RIPPLY3	16.88	0.2	0.3	0.000155	0.0224322	0.0025	0.00174419
NPTX1	16.77	0.1	0.2	0.000128	0.022286	0.00125	0.00116279
TBX18	11.52	0.7	0.6	0.034	0.0153092	0.00875	0.00348837
